# Supplementary material for: A long-read RNA-seq approach to identify novel transcripts of very large genes
Source: Genome Res. 2020 Jun;30(6):885–97. doi: 10.1101/gr.259903.119 (PMC7370890; doi:10.1101/gr.259903.119)
Supplement: Supplemental Material [file supp_gr.259903.119_Supplemental_Data.zip]

Archive with 146 entries (131 files):
- Supplemental_Data/
- Supplemental_Data/.DS_Store
- Supplemental_Data/exCOVator_results/
- Supplemental_Data/exCOVator_results/.DS_Store
- Supplemental_Data/exCOVator_results/686_genes_exon_ratios.pdf
- Supplemental_Data/exCOVator_results/excovator_exon-based_counts.xlsx
- Supplemental_Data/exPhaser_results/
- Supplemental_Data/exPhaser_results/.DS_Store
- Supplemental_Data/exPhaser_results/Neb/
- Supplemental_Data/exPhaser_results/Neb/neb_122-152_annotation_statistics.csv
- Supplemental_Data/exPhaser_results/Neb/neb_122-152_main_analysis.xlsx
- Supplemental_Data/exPhaser_results/Neb/neb_122-152_read_statistics.csv
- Supplemental_Data/exPhaser_results/Nrap/
- Supplemental_Data/exPhaser_results/Nrap/nrap_2-40_annotation_statistics.csv
- Supplemental_Data/exPhaser_results/Nrap/nrap_2-40_main_analysis.xlsx
- Supplemental_Data/exPhaser_results/Nrap/nrap_2-40_read_statistics.csv
- Supplemental_Data/exPhaser_results/Ttn/
- Supplemental_Data/exPhaser_results/Ttn/.DS_Store
- Supplemental_Data/exPhaser_results/Ttn/ttn_10-14_annotation_statistics.csv
- Supplemental_Data/exPhaser_results/Ttn/ttn_10-14_main_analysis.xlsx
- Supplemental_Data/exPhaser_results/Ttn/ttn_10-14_read_statistics.csv
- Supplemental_Data/exPhaser_results/Ttn/ttn_191_annotation_statistics.csv
- Supplemental_Data/exPhaser_results/Ttn/ttn_191_main_analysis.xlsx
- Supplemental_Data/exPhaser_results/Ttn/ttn_191_read_statistics.csv
- Supplemental_Data/exPhaser_results/Ttn/ttn_312_annotation_statistics.csv
- Supplemental_Data/exPhaser_results/Ttn/ttn_312_main_analysis.xlsx
- Supplemental_Data/exPhaser_results/Ttn/ttn_312_read_statistics.csv
- Supplemental_Data/exPhaser_results/Ttn/ttn_45-169_annotation_statistics.csv
- Supplemental_Data/exPhaser_results/Ttn/ttn_45-169_read_statistics.csv
- Supplemental_Data/exPhaser_results/Ttn/ttn_45-50_annotation_statistics.csv
- Supplemental_Data/exPhaser_results/Ttn/ttn_45-50_read_statistics.csv
- Supplemental_Data/exPhaser_results/Ttn/ttn_45-50_vs_45-169_car_vs_sk.xlsx
- Supplemental_Data/exPhaser_results/Ttn/ttn_alt3prime45_44_annotation_statistics.csv
- Supplemental_Data/exPhaser_results/Ttn/ttn_alt3prime45_44_main_analysis.xlsx
- Supplemental_Data/exPhaser_results/Ttn/ttn_alt3prime45_44_read_statistics.csv
- Supplemental_Data/sanger_sequences/
- Supplemental_Data/sanger_sequences/.DS_Store
- Supplemental_Data/sanger_sequences/Neb_Cardiac3_Band1_F_A01.ab1
- Supplemental_Data/sanger_sequences/Neb_Cardiac3_Band1_F_A01.seq
- Supplemental_Data/sanger_sequences/Neb_Cardiac3_Band1_R_B01.ab1
- Supplemental_Data/sanger_sequences/Neb_Cardiac3_Band1_R_B01.seq
- Supplemental_Data/sanger_sequences/Neb_EDL3_Band1_F_E01.ab1
- Supplemental_Data/sanger_sequences/Neb_EDL3_Band1_F_E01.seq
- Supplemental_Data/sanger_sequences/Neb_EDL3_Band1_R_F01.ab1
- Supplemental_Data/sanger_sequences/Neb_EDL3_Band1_R_F01.seq
- Supplemental_Data/sanger_sequences/Neb_EDL3_Band2_F_G01.ab1
- Supplemental_Data/sanger_sequences/Neb_EDL3_Band2_F_G01.seq
- Supplemental_Data/sanger_sequences/Neb_EDL3_Band2_R_H01.ab1
- Supplemental_Data/sanger_sequences/Neb_EDL3_Band2_R_H01.seq
- Supplemental_Data/sanger_sequences/Neb_Soleus3_Band1_F_A02.ab1
- Supplemental_Data/sanger_sequences/Neb_Soleus3_Band1_F_A02.seq
- Supplemental_Data/sanger_sequences/Neb_Soleus3_Band1_R_B02.ab1
- Supplemental_Data/sanger_sequences/Neb_Soleus3_Band1_R_B02.seq
- Supplemental_Data/sanger_sequences/Nrap_Cardiac2_Band1_F_C02.ab1
- Supplemental_Data/sanger_sequences/Nrap_Cardiac2_Band1_F_C02.seq
- Supplemental_Data/sanger_sequences/Nrap_Cardiac2_Band1_R_D02.ab1
- Supplemental_Data/sanger_sequences/Nrap_Cardiac2_Band1_R_D02.seq
- Supplemental_Data/sanger_sequences/Nrap_EDL2_Band1_F_E02.ab1
- Supplemental_Data/sanger_sequences/Nrap_EDL2_Band1_F_E02.seq
- Supplemental_Data/sanger_sequences/Nrap_EDL2_Band1_R_F02.ab1
- Supplemental_Data/sanger_sequences/Nrap_EDL2_Band1_R_F02.seq
- Supplemental_Data/sanger_sequences/Nrap_EDL2_Band2_F_G02.ab1
- Supplemental_Data/sanger_sequences/Nrap_EDL2_Band2_F_G02.seq
- Supplemental_Data/sanger_sequences/Nrap_EDL2_Band2_R_H02.ab1
- Supplemental_Data/sanger_sequences/Nrap_EDL2_Band2_R_H02.seq
- Supplemental_Data/sanger_sequences/Nrap_Soleus2_Band1_F_A03.ab1
- Supplemental_Data/sanger_sequences/Nrap_Soleus2_Band1_F_A03.seq
- Supplemental_Data/sanger_sequences/Nrap_Soleus2_Band1_R_B03.ab1
- Supplemental_Data/sanger_sequences/Nrap_Soleus2_Band1_R_B03.seq
- Supplemental_Data/sanger_sequences/Nrap_Soleus2_Band2_F_C03.ab1
- Supplemental_Data/sanger_sequences/Nrap_Soleus2_Band2_F_C03.seq
- Supplemental_Data/sanger_sequences/Nrap_Soleus2_Band2_R_D03.ab1
- Supplemental_Data/sanger_sequences/Nrap_Soleus2_Band2_R_D03.seq
- Supplemental_Data/sanger_sequences/README.txt
- Supplemental_Data/sanger_sequences/Ttn_Cardiac2_Band1_F_E03.ab1
- Supplemental_Data/sanger_sequences/Ttn_Cardiac2_Band1_F_E03.seq
- Supplemental_Data/sanger_sequences/Ttn_Cardiac2_Band1_R_F03.ab1
- Supplemental_Data/sanger_sequences/Ttn_Cardiac2_Band1_R_F03.seq
- Supplemental_Data/sanger_sequences/Ttn_Cardiac2_Band2_F_G03.ab1
- Supplemental_Data/sanger_sequences/Ttn_Cardiac2_Band2_F_G03.seq
- Supplemental_Data/sanger_sequences/Ttn_Cardiac2_Band2_R_H03.ab1
- Supplemental_Data/sanger_sequences/Ttn_Cardiac2_Band2_R_H03.seq
- Supplemental_Data/sanger_sequences/Ttn_Cardiac2_Band3_F_A04.ab1
- Supplemental_Data/sanger_sequences/Ttn_Cardiac2_Band3_F_A04.seq
- Supplemental_Data/sanger_sequences/Ttn_Cardiac2_Band3_R_B04.ab1
- Supplemental_Data/sanger_sequences/Ttn_Cardiac2_Band3_R_B04.seq
- Supplemental_Data/sanger_sequences/Ttn_EDL2_Band1_F_C04.ab1
- Supplemental_Data/sanger_sequences/Ttn_EDL2_Band1_F_C04.seq
- Supplemental_Data/sanger_sequences/Ttn_EDL2_Band1_R_D04.ab1
- Supplemental_Data/sanger_sequences/Ttn_EDL2_Band1_R_D04.seq
- Supplemental_Data/sanger_sequences/Ttn_Soleus2_Band1_F_E04.ab1
- Supplemental_Data/sanger_sequences/Ttn_Soleus2_Band1_F_E04.seq
- Supplemental_Data/sanger_sequences/Ttn_Soleus2_Band1_R_F04.ab1
- Supplemental_Data/sanger_sequences/Ttn_Soleus2_Band1_R_F04.seq
- __MACOSX/
- __MACOSX/Supplemental_Data/
- __MACOSX/Supplemental_Data/._.DS_Store
- __MACOSX/Supplemental_Data/exCOVator_results/
- __MACOSX/Supplemental_Data/exCOVator_results/._.DS_Store
- __MACOSX/Supplemental_Data/exCOVator_results/._686_genes_exon_ratios.pdf
- __MACOSX/Supplemental_Data/exCOVator_results/._excovator_exon-based_counts.xlsx
- __MACOSX/Supplemental_Data/exPhaser_results/
- __MACOSX/Supplemental_Data/exPhaser_results/._.DS_Store
- __MACOSX/Supplemental_Data/exPhaser_results/Neb/
- __MACOSX/Supplemental_Data/exPhaser_results/Neb/._neb_122-152_annotation_statistics.csv
- __MACOSX/Supplemental_Data/exPhaser_results/Neb/._neb_122-152_main_analysis.xlsx
- __MACOSX/Supplemental_Data/exPhaser_results/Neb/._neb_122-152_read_statistics.csv
- __MACOSX/Supplemental_Data/exPhaser_results/Nrap/
- __MACOSX/Supplemental_Data/exPhaser_results/Nrap/._nrap_2-40_annotation_statistics.csv
- __MACOSX/Supplemental_Data/exPhaser_results/Nrap/._nrap_2-40_main_analysis.xlsx
- __MACOSX/Supplemental_Data/exPhaser_results/Nrap/._nrap_2-40_read_statistics.csv
- __MACOSX/Supplemental_Data/exPhaser_results/Ttn/
- __MACOSX/Supplemental_Data/exPhaser_results/Ttn/._.DS_Store
- __MACOSX/Supplemental_Data/exPhaser_results/Ttn/._ttn_10-14_annotation_statistics.csv
- __MACOSX/Supplemental_Data/exPhaser_results/Ttn/._ttn_10-14_main_analysis.xlsx
- __MACOSX/Supplemental_Data/exPhaser_results/Ttn/._ttn_10-14_read_statistics.csv
- __MACOSX/Supplemental_Data/exPhaser_results/Ttn/._ttn_191_annotation_statistics.csv
- __MACOSX/Supplemental_Data/exPhaser_results/Ttn/._ttn_191_main_analysis.xlsx
- __MACOSX/Supplemental_Data/exPhaser_results/Ttn/._ttn_191_read_statistics.csv
- __MACOSX/Supplemental_Data/exPhaser_results/Ttn/._ttn_312_annotation_statistics.csv
- __MACOSX/Supplemental_Data/exPhaser_results/Ttn/._ttn_312_main_analysis.xlsx
- __MACOSX/Supplemental_Data/exPhaser_results/Ttn/._ttn_312_read_statistics.csv
- __MACOSX/Supplemental_Data/exPhaser_results/Ttn/._ttn_45-169_annotation_statistics.csv
- __MACOSX/Supplemental_Data/exPhaser_results/Ttn/._ttn_45-169_read_statistics.csv
- __MACOSX/Supplemental_Data/exPhaser_results/Ttn/._ttn_45-50_annotation_statistics.csv
- __MACOSX/Supplemental_Data/exPhaser_results/Ttn/._ttn_45-50_read_statistics.csv
- __MACOSX/Supplemental_Data/exPhaser_results/Ttn/._ttn_45-50_vs_45-169_car_vs_sk.xlsx
- __MACOSX/Supplemental_Data/exPhaser_results/Ttn/._ttn_alt3prime45_44_annotation_statistics.csv
- __MACOSX/Supplemental_Data/exPhaser_results/Ttn/._ttn_alt3prime45_44_main_analysis.xlsx
- __MACOSX/Supplemental_Data/exPhaser_results/Ttn/._ttn_alt3prime45_44_read_statistics.csv
- __MACOSX/Supplemental_Data/sanger_sequences/
- __MACOSX/Supplemental_Data/sanger_sequences/._.DS_Store
- __MACOSX/Supplemental_Data/sanger_sequences/._Neb_Cardiac3_Band1_F_A01.seq
- __MACOSX/Supplemental_Data/sanger_sequences/._Neb_EDL3_Band1_F_E01.ab1
- __MACOSX/Supplemental_Data/sanger_sequences/._Neb_EDL3_Band1_R_F01.ab1
- __MACOSX/Supplemental_Data/sanger_sequences/._Neb_EDL3_Band2_F_G01.ab1
- __MACOSX/Supplemental_Data/sanger_sequences/._Neb_EDL3_Band2_R_H01.ab1
- __MACOSX/Supplemental_Data/sanger_sequences/._Neb_Soleus3_Band1_F_A02.ab1
- __MACOSX/Supplemental_Data/sanger_sequences/._Neb_Soleus3_Band1_R_B02.ab1
- __MACOSX/Supplemental_Data/sanger_sequences/._Nrap_Cardiac2_Band1_F_C02.ab1
- __MACOSX/Supplemental_Data/sanger_sequences/._Nrap_EDL2_Band2_F_G02.ab1
- __MACOSX/Supplemental_Data/sanger_sequences/._README.txt
- __MACOSX/Supplemental_Data/sanger_sequences/._Ttn_Cardiac2_Band1_F_E03.ab1
- __MACOSX/Supplemental_Data/sanger_sequences/._Ttn_Cardiac2_Band1_R_F03.ab1
- __MACOSX/Supplemental_Data/sanger_sequences/._Ttn_Cardiac2_Band2_R_H03.ab1
- __MACOSX/Supplemental_Data/sanger_sequences/._Ttn_Cardiac2_Band2_R_H03.seq
