# Supplementary material for: A long-read RNA-seq approach to identify novel transcripts of very large genes
Source: Genome Res. 2020 Jun;30(6):885–97. doi: 10.1101/gr.259903.119 (PMC7370890; doi:10.1101/gr.259903.119)
Supplement: Supplemental Material [file supp_gr.259903.119_Supplemental_Data.zip › Supplemental_Data/exCOVator_results/excovator_exon-based_counts.xlsx]

## Sheet: README - Protocol
Analysis protocol
If the step in the protocol has output contained in this excel file, it will be highlighted and numbered according to the step.
Note:
Cluster and consensus reads are the same thing and are used interchangibly
Consensus reads are created through the IsoSeq bioinformatics method to reduce random read errors
Steps (Excel sheet)
(1.) Use htseq-count on (uncollapsed) bam files
```bash
htseq-count -f bam -i gene_name cardiac.bam mm10.gtf > cardiac_count.txt
htseq-count -f bam -i gene_name edl.bam mm10.gtf > edl_count.txt
htseq-count -f bam -i gene_name soleus.bam mm10.gtf > soleus_count.txt
```
(2) Combine the three files, they have the same gene column (all_cluster_read_counts)
3. Sort each sample's isoforms in decending order to observe the most covered genes, or genes with the most abundant isoforms
(4) Copy the names of the top expressed genes with >= 10 cluster reads per gene onto a new sheet and place in the same column (`>=10_cluster_read_counts`).
5. Sort the column by name in acending order
6. Filter for unique entries only
7. Removed all the Rik genes
(8) Export the sheet with the single column of gene names to a csv file (gene_list_686.csv)
9. The `gene_list_686.csv` file and the `selectGencodeAnnot.py` script was used to generate a subset of the `gencode_mm10.gtf` file with the 686 gene annotations `mm10_686.gtf`.
10. Collapse the transcript annotations for each of the 686 genes
`python dexseq_prepare_annotation.py mm10_686.gtf mm10_686.gff`
(11) Run `exCOVator.py` to generate full-length read counts for each exon and graphs
`python exCOVator.py --bam cardiac.bam edl.bam soleus.bam --gff mm10_686.gff --species mouse --release 85 -o 686_genes_exon_ratios`
output files:
686_genes_exon_ratios.csv
686_genes_exon_ratios.pdf
Notes:
cmatch = count of cluster (consensus) reads that has a sequence match of the exon
ctotal = count of total cluster reads that covers the exon (match and no match)
cratio = cmatch/ctotal (similar to percent spliced in or PSI)
fmatch = full-length read count extracted from exon matched cluster read count
ftotal = full-length read count extracted form total cluster read count
fratio = fmatch/ftotal
(12) The `686_genes_exon_ratios.csv` data was filtered for exons that were had at least 30 total consensus reads in at least one sample.
(13) Another filter was used to select for exons with least 20% differentially used (fratios) between at least 2 of the 3 samples.
(14) Manually curated exons. Checked bam alignment files in integrated genome viewer to determine if filtered results are artifacts, escaped the filters or interesting findings worth analyzing
(15) Closer look at the filtered differentially used exons of titin, nebulin and nrap. Red highlighted exons were have large differences, green highlighted exons were validated using RT-PCR and Sanger sequencing

## Sheet: Overview
Filter Step	Details	Genes	Exons	Artifact exons
1	>= 10 cluster (consensus) reads per gene, in >= 1 sample	686	NA	NA
2	>= 30 cluster (consensus) reads per exon, in >= 1 sample	143	5053	NA
3	>= 20% diff exon usage between 2 out of 3 samples	55	327	NA
4	All diff used exons, removed artifacts & ones that escaped filters* (Novel)	51	285 (14)	42 (8)
	*Novel diff used exons, not present in Gencode or Refseq
	Reason why number of exons seem low
	Selecting for splicing differences between muscle tissues, not expression differences
	selected for only the 5-10kb size fraction for sequencing, did not sequence the smaller fractions. Therefore only genes that produce transcripts 5kb and larger are included in analysis
	Filters are conservative (30x consensus reads instead of full-length reads and 20% difference) to reduce artifacts.

## Sheet: (1) cardiac_count.txt
0610006L08Rik	0
0610007P14Rik	1
0610009B22Rik	0
0610009E02Rik	0
0610009L18Rik	0
0610009O20Rik	0
0610010F05Rik	1
0610010K14Rik	0
0610011F06Rik	0
0610012D04Rik	0
0610012G03Rik	1
0610025J13Rik	0
0610030E20Rik	0
0610031O16Rik	0
0610033M10Rik	0
0610037L13Rik	0
0610038B21Rik	0
0610039K10Rik	0
0610040B10Rik	0
0610040F04Rik	0
0610040J01Rik	0
0610043K17Rik	0
1010001B22Rik	0
1010001N08Rik	0
1110001J03Rik	0
1110002E22Rik	4
1110002J07Rik	0
1110002L01Rik	0
1110002O04Rik	0
1110003F10Rik	0
1110004E09Rik	0
1110004F10Rik	0
1110006O24Rik	0
1110008E08Rik	0
1110008F13Rik	0
1110008L16Rik	0
1110008P14Rik	0
1110012L19Rik	0
1110015O18Rik	0
1110017D15Rik	0
1110018N20Rik	0
1110019D14Rik	0
1110020A21Rik	0
1110025L11Rik	0
1110025M09Rik	0
1110028F11Rik	0
1110028F18Rik	0
1110032A03Rik	0
1110032F04Rik	0
1110034G24Rik	0
1110035H17Rik	0
1110036E04Rik	0
1110037F02Rik	11
1110038B12Rik	0
1110038F14Rik	0
1110046J04Rik	0
1110051M20Rik	0
1110057P08Rik	0
1110059E24Rik	0
1110059G10Rik	0
1110060G06Rik	0
1110065P20Rik	0
1190002N15Rik	0
1190003K10Rik	0
1190005I06Rik	0
1190007I07Rik	0
1200007C13Rik	0
1300002E11Rik	0
1300017J02Rik	0
1500002C15Rik	0
1500002F19Rik	0
1500004A13Rik	0
1500005C15Rik	0
1500009C09Rik	0
1500009L16Rik	0
1500011B03Rik	0
1500011K16Rik	0
1500012K07Rik	0
1500015A07Rik	0
1500015L24Rik	0
1500015O10Rik	0
1500017E21Rik	0
1500026H17Rik	0
1500035N22Rik	0
1520401A03Rik	0
1600002D24Rik	0
1600002H07Rik	0
1600002K03Rik	0
1600010M07Rik	0
1600012H06Rik	0
1600012P17Rik	0
1600014C10Rik	0
1600014C23Rik	0
1600015I10Rik	0
1600017P15Rik	0
1600019K03Rik	0
1600020E01Rik	0
1600023N17Rik	0
1600025M17Rik	0
1600029O15Rik	0
1700001C02Rik	0
1700001C19Rik	0
1700001D01Rik	0
1700001F09Rik	0
1700001G01Rik	0
1700001G11Rik	0
1700001G17Rik	0
1700001J03Rik	0
1700001J04Rik	0
1700001J11Rik	0
1700001K19Rik	0
1700001L05Rik	0
1700001L19Rik	0
1700001N15Rik	0
1700001O22Rik	0
1700001P01Rik	0
1700003C15Rik	0
1700003D09Rik	0
1700003E16Rik	0
1700003E24Rik	0
1700003F12Rik	0
1700003G13Rik	0
1700003G18Rik	0
1700003H04Rik	0
1700003I16Rik	0
1700003I22Rik	0
1700003L19Rik	0
1700003M07Rik	0
1700003N22Rik	0
1700003P14Rik	0
1700006A11Rik	0
1700006E09Rik	0
1700006F04Rik	0
1700006H21Rik	0
1700006J14Rik	0
1700006P03Rik	0
1700007B14Rik	0
1700007E05Rik	0
1700007F19Rik	0
1700007G11Rik	0
1700007J10Rik	0
1700007K09Rik	0
1700007K13Rik	0
1700007L15Rik	0
1700007M16Rik	0
1700007P06Rik	0
1700008A23Rik	0
1700008B11Rik	0
1700008H02Rik	0
1700008J07Rik	0
1700008K24Rik	0
1700008O03Rik	0
1700008P02Rik	0
1700009C05Rik	0
1700009J07Rik	0
1700009N14Rik	0
1700010B08Rik	0
1700010B13Rik	0
1700010D01Rik	0
1700010H22Rik	0
1700010I02Rik	0
1700010I14Rik	0
1700010J16Rik	0
1700010K23Rik	0
1700010K24Rik	0
1700010L04Rik	0
1700010N08Rik	0
1700011B04Rik	0
1700011C11Rik	0
1700011D18Rik	0
1700011E24Rik	0
1700011H14Rik	0
1700011I03Rik	0
1700011L22Rik	0
1700011M02Rik	0
1700012A03Rik	0
1700012B07Rik	0
1700012B09Rik	0
1700012C08Rik	0
1700012C14Rik	0
1700012D16Rik	0
1700012E03Rik	0
1700012I11Rik	0
1700012J22Rik	0
1700012L04Rik	0
1700012P22Rik	0
1700013A02Rik	0
1700013D24Rik	0
1700013F07Rik	0
1700013G24Rik	0
1700013H16Rik	0
1700013M08Rik	0
1700013N06Rik	0
1700014D04Rik	0
1700014F14Rik	0
1700015C17Rik	0
1700015E13Rik	0
1700015F17Rik	0
1700015G11Rik	0
1700015O11Rik	0
1700016A09Rik	0
1700016B15Rik	0
1700016C15Rik	0
1700016D06Rik	0
1700016D08Rik	0
1700016F12Rik	0
1700016G14Rik	0
1700016G22Rik	0
1700016H13Rik	0
1700016K19Rik	0
1700016L21Rik	0
1700016P03Rik	0
1700016P04Rik	0
1700017B05Rik	0
1700017D01Rik	0
1700017G19Rik	0
1700017I07Rik	0
1700017J07Rik	0
1700017L05Rik	0
1700017N19Rik	0
1700018A04Rik	0
1700018A14Rik	0
1700018B08Rik	0
1700018B24Rik	0
1700018C11Rik	0
1700018F24Rik	0
1700018L02Rik	0
1700018M17Rik	0
1700019A02Rik	0
1700019A23Rik	0
1700019B03Rik	0
1700019B21Rik	0
1700019D03Rik	0
1700019E08Rik	0
1700019G24Rik	0
1700019M22Rik	0
1700019N19Rik	0
1700019O17Rik	0
1700019P21Rik	0
1700020A23Rik	0
1700020D05Rik	1
1700020G17Rik	0
1700020I14Rik	41
1700020L24Rik	0
1700020M21Rik	0
1700020N01Rik	0
1700020N15Rik	0
1700020N18Rik	0
1700021A07Rik	0
1700021F05Rik	0
1700021F07Rik	0
1700021F13Rik	0
1700021J08Rik	0
1700021L23Rik	0
1700021N21Rik	0
1700021P04Rik	0
1700022A21Rik	0
1700022A22Rik	0
1700022E09Rik	0
1700022F17Rik	0
1700022H16Rik	0
1700022I11Rik	0
1700022N22Rik	0
1700023C21Rik	0
1700023F02Rik	0
1700023F06Rik	0
1700023G09Rik	0
1700023H06Rik	0
1700024B05Rik	0
1700024B18Rik	0
1700024G13Rik	0
1700024J04Rik	0
1700024P04Rik	0
1700024P16Rik	0
1700025A08Rik	0
1700025B11Rik	0
1700025C18Rik	0
1700025D23Rik	0
1700025F22Rik	0
1700025F24Rik	0
1700025G04Rik	0
1700025H01Rik	0
1700025J12Rik	0
1700025K24Rik	0
1700025M24Rik	0
1700025N21Rik	0
1700025N23Rik	0
1700025O08Rik	0
1700026D11Rik	0
1700026F02Rik	0
1700026J12Rik	0
1700026J14Rik	0
1700027A07Rik	0
1700027A15Rik	0
1700027F06Rik	0
1700027F09Rik	0
1700027H10Rik	0
1700027I24Rik	0
1700028B04Rik	0
1700028D13Rik	0
1700028E10Rik	0
1700028I16Rik	0
1700028J19Rik	0
1700028K03Rik	0
1700028M03Rik	0
1700028N14Rik	0
1700028P14Rik	0
1700028P15Rik	0
1700029B22Rik	0
1700029B24Rik	0
1700029E06Rik	0
1700029F12Rik	0
1700029H14Rik	0
1700029I15Rik	0
1700029J03Rik	0
1700029J07Rik	0
1700029M03Rik	0
1700029M20Rik	0
1700029N11Rik	0
1700029P11Rik	0
1700030A11Rik	0
1700030C10Rik	0
1700030C12Rik	0
1700030C14Rik	0
1700030F04Rik	0
1700030I03Rik	0
1700030J22Rik	0
1700030K09Rik	0
1700030L20Rik	0
1700030M09Rik	0
1700030N03Rik	0
1700030N18Rik	0
1700030O20Rik	0
1700031A10Rik	0
1700031F05Rik	0
1700031F10Rik	0
1700031L13Rik	0
1700031M16Rik	0
1700031P21Rik	0
1700034B16Rik	0
1700034E13Rik	0
1700034G24Rik	0
1700034H15Rik	0
1700034I23Rik	0
1700034J04Rik	0
1700034J05Rik	0
1700034K08Rik	0
1700034O15Rik	0
1700034P13Rik	0
1700036A12Rik	0
1700036G14Rik	0
1700036O09Rik	0
1700037C06Rik	0
1700037C18Rik	0
1700037F24Rik	0
1700037H04Rik	0
1700039E15Rik	0
1700039E22Rik	0
1700039I01Rik	0
1700039M10Rik	0
1700039M15Rik	0
1700040D17Rik	0
1700040F15Rik	0
1700040F17Rik	0
1700040K01Rik	0
1700040L02Rik	0
1700040L08Rik	0
1700041C23Rik	0
1700041G16Rik	0
1700041M05Rik	0
1700041M19Rik	0
1700042D02Rik	0
1700042G07Rik	0
1700042G15Rik	0
1700042O10Rik	0
1700044C05Rik	0
1700044K03Rik	0
1700045H11Rik	0
1700045I11Rik	0
1700046C09Rik	0
1700047A11Rik	0
1700047F07Rik	0
1700047G03Rik	0
1700047I17Rik2	0
1700047K16Rik	0
1700047L14Rik	0
1700047M11Rik	0
1700047N06Rik	0
1700048F04Rik	0
1700048M11Rik	0
1700048O20Rik	0
1700049E15Rik	0
1700049E17Rik1	0
1700049E17Rik2	0
1700049E22Rik	0
1700049G17Rik	2
1700049J03Rik	0
1700049L16Rik	0
1700051A21Rik	0
1700051K13Rik	0
1700051O22Rik	0
1700052I22Rik	0
1700052K11Rik	0
1700054A03Rik	0
1700054K02Rik	0
1700054K19Rik	0
1700054M17Rik	0
1700054O19Rik	0
1700055C04Rik	0
1700055D18Rik	0
1700056E22Rik	0
1700056N10Rik	0
1700057G04Rik	0
1700057H15Rik	0
1700057H21Rik	0
1700058P15Rik	0
1700060C16Rik	0
1700060C20Rik	0
1700060J05Rik	0
1700060O08Rik	0
1700061E17Rik	0
1700061E18Rik	0
1700061F12Rik	0
1700061G19Rik	0
1700061H18Rik	0
1700061I17Rik	0
1700061J23Rik	0
1700063A18Rik	0
1700063D05Rik	0
1700063H04Rik	0
1700063H06Rik	0
1700063I16Rik	0
1700063K16Rik	0
1700063O14Rik	0
1700064H15Rik	0
1700064J06Rik	0
1700064M15Rik	0
1700065D16Rik	0
1700065I16Rik	0
1700065J11Rik	0
1700065J18Rik	0
1700065L07Rik	0
1700065O20Rik	0
1700066B17Rik	0
1700066B19Rik	0
1700066C05Rik	0
1700066J03Rik	0
1700066M21Rik	0
1700066N21Rik	0
1700066O22Rik	0
1700067G17Rik	0
1700067K01Rik	0
1700067P10Rik	0
1700069B07Rik	0
1700069L16Rik	0
1700069P05Rik	0
1700071G01Rik	0
1700071K01Rik	0
1700071M16Rik	0
1700072B07Rik	0
1700072G22Rik	0
1700072O05Rik	0
1700073E17Rik	0
1700074A21Rik	0
1700074H08Rik	0
1700074P13Rik	0
1700080E11Rik	0
1700080G11Rik	0
1700080N15Rik	0
1700080O16Rik	0
1700081H04Rik	0
1700082M22Rik	0
1700083H02Rik	0
1700084C06Rik	0
1700084E18Rik	0
1700084F23Rik	0
1700084J12Rik	0
1700084M14Rik	0
1700085C21Rik	0
1700086D15Rik	0
1700086L19Rik	0
1700086O06Rik	0
1700086P04Rik	0
1700087M22Rik	0
1700088E04Rik	0
1700091H14Rik	0
1700092C02Rik	0
1700092C10Rik	0
1700092C17Rik	0
1700092E19Rik	0
1700092K14Rik	0
1700092M07Rik	0
1700093J21Rik	0
1700093K21Rik	0
1700094J05Rik	0
1700094M24Rik	0
1700095A13Rik	0
1700095A21Rik	0
1700095B10Rik	0
1700095J03Rik	0
1700095J07Rik	0
1700095J12Rik	0
1700095K22Rik	0
1700096J18Rik	0
1700096K18Rik	0
1700097M23Rik	0
1700097N02Rik	0
1700099I09Rik	0
1700100L14Rik	0
1700101I11Rik	0
1700101I19Rik	0
1700101O22Rik	0
1700102F20Rik	0
1700102P08Rik	0
1700104B16Rik	0
1700105P06Rik	0
1700108F19Rik	0
1700108J01Rik	0
1700108N11Rik	0
1700109G14Rik	0
1700109G15Rik	0
1700109H08Rik	1
1700109I08Rik	0
1700109K24Rik	0
1700110C19Rik	0
1700110I01Rik	0
1700110I07Rik	0
1700110K17Rik	0
1700111E14Rik	0
1700111N16Rik	0
1700112D23Rik	0
1700112E06Rik	0
1700112H15Rik	0
1700112J05Rik	0
1700112J16Rik	0
1700112K13Rik	0
1700113A16Rik	0
1700113B19Rik	0
1700113H08Rik	0
1700116B05Rik	0
1700119H24Rik	0
1700119I11Rik	0
1700120B22Rik	0
1700120C14Rik	0
1700120C18Rik	0
1700120E14Rik	0
1700120G07Rik	0
1700120G11Rik	0
1700120K04Rik	0
1700120O09Rik	0
1700121C08Rik	0
1700121L03Rik	0
1700121L16Rik	0
1700121N20Rik	0
1700122D07Rik	0
1700122E12Rik	0
1700122O11Rik	0
1700123I01Rik	0
1700123K08Rik	0
1700123L14Rik	0
1700123M08Rik	0
1700123O12Rik	0
1700123O20Rik	0
1700123O21Rik	0
1700124L16Rik	0
1700125G02Rik	0
1700125G22Rik	0
1700125H03Rik	0
1700125H20Rik	0
1700126A01Rik	0
1700126G02Rik	0
1700126H18Rik	0
1700128A07Rik	0
1700128E19Rik	0
1700128F08Rik	0
1700129C05Rik	0
1700129L04Rik	0
1810006J02Rik	0
1810007C17Rik	0
1810007D17Rik	0
1810008B01Rik	0
1810008I18Rik	0
1810009A15Rik	0
1810009J06Rik	0
1810010D01Rik	0
1810010H24Rik	0
1810010K12Rik	0
1810011H11Rik	0
1810011O10Rik	0
1810012K08Rik	0
1810012K16Rik	0
1810013D15Rik	0
1810013L24Rik	0
1810014B01Rik	0
1810017P11Rik	0
1810018F18Rik	0
1810019D21Rik	0
1810019N24Rik	0
1810020O05Rik	0
1810021B22Rik	0
1810022K09Rik	0
1810024B03Rik	0
1810026B05Rik	0
1810026J23Rik	0
1810030O07Rik	0
1810032O08Rik	0
1810034E14Rik	0
1810037I17Rik	0
1810041H14Rik	0
1810041L15Rik	0
1810043G02Rik	0
1810043H04Rik	0
1810044D09Rik	0
1810046K07Rik	0
1810049J17Rik	0
1810053B23Rik	0
1810055G02Rik	0
1810058I24Rik	0
1810059C17Rik	0
1810059H22Rik	0
1810062G17Rik	0
1810062O18Rik	0
1810063I02Rik	0
1810064F22Rik	0
1810065E05Rik	0
2010001A14Rik	0
2010001K21Rik	0
2010003K11Rik	0
2010005H15Rik	0
2010007H06Rik	0
2010008C14Rik	0
2010009K17Rik	0
2010010A06Rik	0
2010013B24Rik	0
2010015M23Rik	0
2010016I18Rik	0
2010103J01Rik	0
2010106C02Rik	0
2010106E10Rik	0
2010107E04Rik	0
2010107G12Rik	0
2010107G23Rik	0
2010109A12Rik	0
2010109I03Rik	0
2010109P13Rik	0
2010110E17Rik	0
2010110G14Rik	0
2010110K18Rik	0
2010111I01Rik	4
2010204K13Rik	0
2010300C02Rik	0
2010300F17Rik	0
2010308F09Rik	0
2010309G21Rik	0
2010310C07Rik	0
2010315B03Rik	0
2010320M18Rik	0
2010320O07Rik	0
2200002A13Rik	0
2200002D01Rik	0
2200002J24Rik	0
2200007N16Rik	0
2210008F06Rik	0
2210010C04Rik	0
2210011C24Rik	0
2210011K15Rik	0
2210013O21Rik	0
2210016F16Rik	0
2210016L21Rik	0
2210017I01Rik	0
2210019I11Rik	0
2210404O09Rik	0
2210406H18Rik	0
2210406O10Rik	0
2210407C18Rik	0
2210408F21Rik	7
2210408I21Rik	0
2210409E12Rik	0
2210411M09Rik	0
2210412B16Rik	0
2210414B05Rik	0
2210417A02Rik	0
2210418O10Rik	0
2210420H20Rik	0
2300002M23Rik	0
2300003K06Rik	0
2300009A05Rik	0
2310001H17Rik	0
2310001K20Rik	0
2310001K24Rik	0
2310002F09Rik	0
2310002L09Rik	0
2310003L06Rik	0
2310005A03Rik	0
2310005E17Rik	0
2310007B03Rik	0
2310008N11Rik	0
2310009A05Rik	0
2310009B15Rik	0
2310010J17Rik	0
2310011J03Rik	0
2310014F06Rik	0
2310015A10Rik	0
2310015D24Rik	0
2310015K22Rik	0
2310016D03Rik	0
2310016D23Rik	0
2310016G11Rik	1
2310020H05Rik	0
2310022A10Rik	0
2310022B05Rik	0
2310026I22Rik	0
2310026L22Rik	0
2310030A07Rik	0
2310030G06Rik	0
2310031A07Rik	0
2310033P09Rik	0
2310034C09Rik	0
2310034G01Rik	0
2310034O05Rik	0
2310035C23Rik	11
2310036O22Rik	0
2310039H08Rik	0
2310039L15Rik	0
2310040G07Rik	0
2310040G24Rik	0
2310043L19Rik	0
2310043M15Rik	0
2310043O21Rik	0
2310043P16Rik	0
2310044K18Rik	0
2310046K23Rik	0
2310047D07Rik	0
2310050C09Rik	0
2310057J18Rik	0
2310057M21Rik	0
2310057N15Rik	0
2310058D17Rik	0
2310061I04Rik	0
2310061N02Rik	0
2310065F04Rik	0
2310068J16Rik	0
2310069B03Rik	0
2310069G16Rik	0
2310074N15Rik	0
2310075C17Rik	0
2310079G19Rik	0
2310081O03Rik	0
2410002F23Rik	0
2410003L11Rik	0
2410004B18Rik	0
2410004I01Rik	0
2410004P03Rik	0
2410006H16Rik	0
2410012E07Rik	0
2410015M20Rik	0
2410016O06Rik	0
2410017I17Rik	0
2410018L13Rik	0
2410021H03Rik	0
2410022M11Rik	0
2410024N13Rik	0
2410080I02Rik	0
2410089E03Rik	2
2410124H12Rik	0
2410131K14Rik	0
2410137M14Rik	0
2410141K09Rik	0
2410152P15Rik	0
2500002B13Rik	0
2500004C02Rik	0
2510002D24Rik	0
2510009E07Rik	4
2510016D11Rik	0
2510017J16Rik	0
2510039O18Rik	0
2510046G10Rik	0
2600006K01Rik	0
2600014E21Rik	0
2610001A08Rik	0
2610001J05Rik	0
2610002M06Rik	4
2610005L07Rik	0
2610008E11Rik	0
2610011E03Rik	0
2610012C04Rik	0
2610016A17Rik	0
2610020C07Rik	0
2610020F03Rik	0
2610020H08Rik	0
2610021A01Rik	0
2610024D14Rik	0
2610027F03Rik	0
2610027K06Rik	0
2610028E06Rik	0
2610028H24Rik	0
2610034O05Rik	0
2610035D17Rik	0
2610035F20Rik	0
2610037D02Rik	0
2610042L04Rik	0
2610044O15Rik8	0
2610105M22Rik	0
2610203C20Rik	0
2610203C22Rik	0
2610204G07Rik	0
2610206C17Rik	0
2610300A13Rik	0
2610301B20Rik	0
2610303G11Rik	0
2610305D13Rik	0
2610306M01Rik	0
2610306O10Rik	0
2610307P16Rik	0
2610316D01Rik	0
2610318N02Rik	0
2610507B11Rik	60
2610507I01Rik	0
2610509F24Rik	0
2610524H06Rik	0
2610528A11Rik	0
2610528J11Rik	0
2700012I20Rik	0
2700016F22Rik	0
2700029L08Rik	0
2700029M09Rik	0
2700033N17Rik	0
2700038G22Rik	0
2700046A07Rik	0
2700046G09Rik	0
2700049A03Rik	4
2700060E02Rik	0
2700062C07Rik	0
2700068H02Rik	0
2700069I18Rik	0
2700078F05Rik	0
2700080J24Rik	0
2700081O15Rik	0
2700089I24Rik	0
2700094K13Rik	0
2700097O09Rik	0
2700099C18Rik	0
2810001G20Rik	0
2810002D19Rik	1
2810004N23Rik	0
2810006K23Rik	0
2810013P06Rik	0
2810021J22Rik	0
2810025M15Rik	0
2810029C07Rik	0
2810030D12Rik	0
2810032G03Rik	0
2810039B14Rik	0
2810047C21Rik1	0
2810049E08Rik	0
2810402E24Rik	0
2810403A07Rik	0
2810403D21Rik	0
2810404F17Rik	0
2810404M03Rik	0
2810405F15Rik	0
2810405F17Rik	0
2810407A14Rik	0
2810408A11Rik	0
2810408I11Rik	0
2810410L24Rik	0
2810414N06Rik	0
2810417H13Rik	0
2810425M01Rik	0
2810428I15Rik	0
2810428J06Rik	0
2810429I04Rik	0
2810430I11Rik	0
2810432F15Rik	0
2810433D01Rik	0
2810442N19Rik	0
2810454H06Rik	0
2810455O05Rik	0
2810459M11Rik	0
2810468N07Rik	0
2810471M01Rik	0
2810474O19Rik	0
2900002M20Rik	0
2900005J15Rik	0
2900009J06Rik	0
2900011O08Rik	0
2900018N21Rik	0
2900022M07Rik	0
2900026A02Rik	2
2900027M19Rik	0
2900035J10Rik	0
2900037B21Rik	0
2900041M22Rik	0
2900042K21Rik	0
2900052L18Rik	0
2900052N01Rik	0
2900055J20Rik	0
2900060B14Rik	0
2900064F13Rik	0
2900064K03Rik	0
2900069G24Rik	0
2900072N19Rik	0
2900076A07Rik	0
2900076G11Rik	0
2900079G21Rik	0
2900089D17Rik	0
2900092C05Rik	0
2900092N22Rik	0
2900092O11Rik	0
2900093K20Rik	0
2900097C17Rik	2
3000002C10Rik	0
3010001F23Rik	0
3010003L21Rik	0
3010026O09Rik	0
3100002H09Rik	0
3100003L05Rik	0
3110001I22Rik	0
3110002H16Rik	0
3110004A20Rik	0
3110009E18Rik	0
3110018I06Rik	0
3110021N24Rik	0
3110031N09Rik	0
3110035E14Rik	0
3110039M20Rik	0
3110040N11Rik	0
3110043O21Rik	1
3110045C21Rik	0
3110052M02Rik	0
3110053B16Rik	0
3110056K07Rik	0
3110062G12Rik	0
3110062M04Rik	0
3110067C02Rik	0
3110070M22Rik	0
3110079O15Rik	0
3110080O07Rik	0
3110082I17Rik	0
3110082J24Rik	0
3110083C13Rik	0
3110099E03Rik	0
3222401L13Rik	0
3300002A11Rik	0
3300002I08Rik	0
3300002P13Rik	0
3300005D01Rik	0
3425401B19Rik	7
3632451O06Rik	0
3632454L22Rik	0
3830403N18Rik	0
3830406C13Rik	0
3830408C21Rik	0
3830417A13Rik	0
3830422I06Rik	0
3830432H09Rik	0
3930402G23Rik	0
4430402I18Rik	0
4631405J19Rik	0
4631405K08Rik	0
4632404H12Rik	0
4632404M16Rik	0
4632411P08Rik	0
4632415L05Rik	1
4632427E13Rik	0
4632428C04Rik	0
4632432E15Rik	0
4633401B06Rik	0
4731419I09Rik	0
4732414G09Rik	0
4732416N19Rik	0
4732419C18Rik	0
4732440D04Rik	0
4732463B04Rik	0
4732465J04Rik	0
4732471J01Rik	0
4732487G21Rik	0
4732490B19Rik	0
4732491K20Rik	0
4732496C06Rik	0
4831440E17Rik	0
4833403J16Rik	0
4833404L02Rik	0
4833407H14Rik	0
4833411C07Rik	0
4833412C05Rik	0
4833412K13Rik	0
4833413E03Rik	0
4833413G10Rik	0
4833417C18Rik	0
4833418N02Rik	0
4833418N17Rik	0
4833420G17Rik	0
4833421G17Rik	0
4833421K07Rik	0
4833422C13Rik	0
4833422M21Rik	0
4833423E24Rik	0
4833427F10Rik	0
4833427G06Rik	0
4833428L15Rik	0
4833439L19Rik	0
4833445I07Rik	0
4921501E09Rik	0
4921504A21Rik	0
4921504E06Rik	0
4921507G05Rik	0
4921507P07Rik	0
4921508D12Rik	0
4921508M14Rik	0
4921509A06Rik	0
4921509C19Rik	0
4921511C10Rik	0
4921511C20Rik	0
4921511E07Rik	0
4921511H03Rik	0
4921511M17Rik	0
4921513D11Rik	0
4921513I03Rik	0
4921513I08Rik	0
4921514A10Rik	0
4921515E04Rik	0
4921517D22Rik	0
4921518K17Rik	0
4921521D15Rik	0
4921522P10Rik	0
4921523L03Rik	0
4921524J17Rik	0
4921524L21Rik	0
4921527H02Rik	0
4921528I07Rik	0
4921529L05Rik	0
4921530L21Rik	0
4921531C22Rik	0
4921534H16Rik	0
4921536K21Rik	0
4921539E11Rik	0
4921539H07Rik	0
4922502D21Rik	0
4922502N22Rik	0
4930401G09Rik	0
4930401O10Rik	0
4930401O12Rik	0
4930402C01Rik	0
4930402F06Rik	0
4930402F11Rik	0
4930402H05Rik	0
4930402H24Rik	3
4930402K13Rik	0
4930403D09Rik	0
4930403O15Rik	0
4930403P22Rik	0
4930404A12Rik	0
4930404H24Rik	0
4930404I05Rik	0
4930404N11Rik	0
4930405A21Rik	0
4930405D11Rik	0
4930405G09Rik	0
4930405H06Rik	0
4930405L22Rik	0
4930405N21Rik	0
4930405O22Rik	0
4930406D18Rik	0
4930407G08Rik	0
4930407I10Rik	0
4930408K08Rik	0
4930408O17Rik	0
4930412B13Rik	0
4930412C18Rik	0
4930412E21Rik	0
4930412F09Rik	0
4930412L05Rik	0
4930412M03Rik	0
4930412O13Rik	0
4930413E15Rik	0
4930413G21Rik	0
4930415F15Rik	0
4930415H17Rik	0
4930415L06Rik	0
4930415O20Rik	0
4930417H01Rik	0
4930417O13Rik	0
4930417O22Rik	0
4930419G24Rik	0
4930420N18Rik	0
4930421C12Rik	0
4930421P07Rik	0
4930422M22Rik	0
4930423C22Rik	0
4930423M02Rik	0
4930425K10Rik	0
4930425L21Rik	0
4930425O10Rik	0
4930426D05Rik	0
4930426I24Rik	0
4930426L09Rik	0
4930427A07Rik	0
4930428N03Rik	0
4930428O21Rik	0
4930429D17Rik	0
4930429F24Rik	0
4930429H19Rik	0
4930429P21Rik	0
4930430A15Rik	0
4930430E12Rik	0
4930430F08Rik	0
4930430O22Rik	0
4930431F12Rik	0
4930431L21Rik	0
4930431P03Rik	0
4930431P19Rik	0
4930432B10Rik	0
4930432E11Rik	0
4930432H08Rik	0
4930432K21Rik	0
4930432L08Rik	0
4930432M17Rik	0
4930433B08Rik	0
4930433I11Rik	0
4930433J02Rik	0
4930433N12Rik	0
4930434B07Rik	0
4930434O05Rik	0
4930435C17Rik	0
4930435E12Rik	0
4930435N07Rik	0
4930438A08Rik	0
4930438E09Rik	0
4930439A04Rik	0
4930439D14Rik	0
4930440C22Rik	0
4930440I19Rik	0
4930441H08Rik	0
4930441J16Rik	0
4930442H23Rik	0
4930442J19Rik	0
4930442L01Rik	0
4930442P19Rik	0
4930443G03Rik	0
4930443O20Rik	0
4930444A19Rik	0
4930444E06Rik	0
4930444G20Rik	0
4930444M15Rik	0
4930444P10Rik	0
4930445B16Rik	0
4930445N08Rik	0
4930445N18Rik	0
4930447A16Rik	0
4930447C04Rik	0
4930447C11Rik	0
4930447F04Rik	0
4930447F24Rik	0
4930447M23Rik	0
4930447N08Rik	0
4930448A20Rik	0
4930448D08Rik	0
4930448E22Rik	0
4930448H16Rik	0
4930448I06Rik	0
4930448I18Rik	0
4930448K20Rik	0
4930448N21Rik	0
4930449A18Rik	0
4930449E01Rik	0
4930449I04Rik	0
4930449I24Rik	0
4930451E10Rik	0
4930451G09Rik	0
4930451I11Rik	0
4930452B06Rik	0
4930452N14Rik	0
4930453H23Rik	0
4930453L07Rik	0
4930453N24Rik	3
4930453O03Rik	0
4930455B14Rik	0
4930455D15Rik	0
4930455G09Rik	0
4930455H04Rik	0
4930456G14Rik	0
4930456L15Rik	0
4930458D05Rik	0
4930459L07Rik	0
4930461C15Rik	0
4930461G14Rik	0
4930463O16Rik	0
4930465K10Rik	0
4930465M20Rik	0
4930466I24Rik	0
4930467D21Rik	0
4930467E23Rik	0
4930467K11Rik	0
4930469B13Rik	0
4930469G21Rik	0
4930469K13Rik	0
4930470B04Rik	0
4930470G03Rik	0
4930470P17Rik	0
4930471C04Rik	0
4930471C06Rik	0
4930471D02Rik	0
4930471M09Rik	0
4930473A02Rik	0
4930473D10Rik	0
4930474B08Rik	0
4930474H06Rik	0
4930474N05Rik	0
4930477E14Rik	0
4930477O15Rik	0
4930478K11Rik	0
4930478M09Rik	0
4930478P22Rik	0
4930479D17Rik	0
4930480E11Rik	0
4930480G23Rik	0
4930480K02Rik	0
4930480K15Rik	0
4930480K23Rik	0
4930481A15Rik	0
4930481B07Rik	0
4930483J18Rik	0
4930483K19Rik	0
4930486F22Rik	0
4930486I03Rik	0
4930486L24Rik	0
4930486N12Rik	0
4930487D11Rik	0
4930488B22Rik	0
4930488N24Rik	0
4930500F04Rik	0
4930500F10Rik	0
4930500L23Rik	0
4930500M09Rik	0
4930502C17Rik	0
4930502E09Rik	0
4930502E18Rik	0
4930503B20Rik	0
4930503E14Rik	0
4930503H13Rik	0
4930503L19Rik	0
4930503O07Rik	0
4930504D19Rik	0
4930504O13Rik	0
4930505A04Rik	0
4930505G20Rik	0
4930505K14Rik	0
4930505M18Rik	0
4930505N22Rik	0
4930505O20Rik	0
4930506C21Rik	0
4930507D05Rik	0
4930507D10Rik	0
4930509E16Rik	0
4930509G22Rik	0
4930509H03Rik	0
4930509J09Rik	0
4930509K18Rik	0
4930510E17Rik	0
4930511A02Rik	0
4930511E03Rik	0
4930511M06Rik	0
4930511M18Rik	0
4930511O05Rik	0
4930512B01Rik	0
4930512H18Rik	0
4930512M02Rik	0
4930512P04Rik	0
4930513D17Rik	0
4930513N10Rik	0
4930513N20Rik	0
4930513O06Rik	0
4930515B02Rik	0
4930515G01Rik	0
4930515G13Rik	0
4930515G16Rik	0
4930515L19Rik	0
4930516B21Rik	0
4930516K23Rik	0
4930517E11Rik	0
4930517G19Rik	0
4930517J16Rik	0
4930517L18Rik	0
4930517O19Rik	0
4930518C09Rik	0
4930518I15Rik	0
4930518I17Rik	0
4930518J20Rik	0
4930519A11Rik	0
4930519D14Rik	0
4930519E07Rik	0
4930519F09Rik	0
4930519F16Rik	0
4930519F24Rik	0
4930519G04Rik	0
4930519H02Rik	0
4930519L02Rik	0
4930519P11Rik	0
4930520M14Rik	0
4930520O04Rik	0
4930521E06Rik	0
4930522H14Rik	0
4930522L14Rik	0
4930522N08Rik	0
4930522O17Rik	0
4930523C07Rik	0
4930524B15Rik	0
4930524B17Rik	0
4930524J08Rik	0
4930524N10Rik	0
4930524O07Rik	0
4930524O08Rik	0
4930525G20Rik	0
4930526A20Rik	0
4930526F13Rik	0
4930526L06Rik	0
4930526M16Rik	0
4930527A07Rik	0
4930527B05Rik	0
4930527E20Rik	0
4930527J03Rik	0
4930528D03Rik	0
4930528G23Rik	0
4930528J11Rik	0
4930528P14Rik	0
4930529C04Rik	0
4930529I22Rik	0
4930532G15Rik	0
4930532M18Rik	0
4930533B01Rik	0
4930533D04Rik	0
4930533I22Rik	0
4930533K18Rik	0
4930533L02Rik	0
4930533O14Rik	0
4930533P14Rik	0
4930534D22Rik	0
4930535E02Rik	0
4930535G08Rik	0
4930535I16Rik	0
4930535L15Rik	0
4930535O05Rik	0
4930537H20Rik	0
4930538E20Rik	0
4930538K18Rik	0
4930539C22Rik	0
4930539E08Rik	0
4930539J05Rik	0
4930539M17Rik	0
4930540E01Rik	0
4930540M05Rik	0
4930542C12Rik	0
4930542C16Rik	0
4930544D05Rik	0
4930544G11Rik	0
4930544I03Rik	0
4930544L04Rik	0
4930544M13Rik	0
4930545L23Rik	0
4930546C10Rik	0
4930547E08Rik	0
4930547M16Rik	0
4930548G14Rik	0
4930548H24Rik	0
4930548K13Rik	0
4930549C01Rik	0
4930550C14Rik	0
4930550C17Rik	0
4930550L24Rik	0
4930551L18Rik	0
4930551O13Rik	0
4930552N02Rik	0
4930552P12Rik	0
4930553I04Rik	0
4930553M12Rik	0
4930553P18Rik	0
4930554C24Rik	0
4930554G22Rik	0
4930554G24Rik	0
4930554H23Rik	0
4930555A03Rik	0
4930555B11Rik	0
4930555B12Rik	0
4930555F03Rik	0
4930555G01Rik	0
4930555K19Rik	0
4930555M17Rik	0
4930555O08Rik	0
4930556G01Rik	0
4930556G22Rik	0
4930556I23Rik	0
4930556J24Rik	0
4930556L07Rik	0
4930556M19Rik	0
4930556N13Rik	0
4930557A04Rik	0
4930557B06Rik	0
4930557F10Rik	0
4930557J02Rik	0
4930558C23Rik	0
4930558F17Rik	0
4930558G05Rik	0
4930558J18Rik	0
4930558J22Rik	0
4930558K02Rik	0
4930558N11Rik	0
4930560O18Rik	0
4930562A09Rik	0
4930562C15Rik	0
4930562D21Rik	0
4930562F07Rik	0
4930562F17Rik	0
4930563D23Rik	0
4930563E18Rik	0
4930563E22Rik	0
4930563F08Rik	0
4930563H07Rik	0
4930563I02Rik	0
4930563M21Rik	0
4930564D02Rik	0
4930565D16Rik	0
4930565N06Rik	0
4930566F21Rik	0
4930566N20Rik	0
4930567H17Rik	0
4930568A12Rik	0
4930568D16Rik	0
4930568G15Rik	0
4930569F06Rik	0
4930570D08Rik	0
4930570G19Rik	0
4930570N18Rik	0
4930571K23Rik	0
4930571N24Rik	0
4930572K03Rik	0
4930572O03Rik	0
4930573C15Rik	0
4930573I07Rik	0
4930577H14Rik	0
4930577N17Rik	0
4930578C19Rik	0
4930578G10Rik	0
4930578I06Rik	0
4930578I07Rik	0
4930578M01Rik	0
4930579C12Rik	0
4930579D09Rik	0
4930579F01Rik	0
4930579G18Rik	0
4930579G24Rik	0
4930579H20Rik	2
4930579K19Rik	0
4930579M01Rik	0
4930579O11Rik	0
4930580E04Rik	0
4930581F22Rik	0
4930583I09Rik	0
4930583K01Rik	0
4930583P06Rik	0
4930584F24Rik	0
4930586N03Rik	0
4930587A21Rik	0
4930588G17Rik	0
4930588K23Rik	0
4930589L23Rik	0
4930589O11Rik	0
4930589P08Rik	0
4930590H14Rik	0
4930590J08Rik	0
4930590L14Rik	0
4930590L20Rik	0
4930591A17Rik	0
4930593A02Rik	0
4930593C16Rik	0
4930594C11Rik	0
4930594M17Rik	0
4930594M22Rik	0
4930594O21Rik	0
4930595D18Rik	0
4930595M18Rik	0
4930595O18Rik	0
4930596D02Rik	0
4930596I21Rik	0
4930597A21Rik	0
4930597L12Rik	0
4930597O21Rik	0
4930598A11Rik	0
4930598F16Rik	0
4930598N05Rik	0
4930599A14Rik	0
4930599N23Rik	1
4930599N24Rik	0
4931400O07Rik	0
4931403E22Rik	0
4931403G20Rik	0
4931403M11Rik	0
4931406B18Rik	0
4931406C07Rik	0
4931406G06Rik	0
4931406P16Rik	14
4931408C20Rik	0
4931409K22Rik	0
4931412I15Rik	0
4931413I07Rik	0
4931413K12Rik	0
4931414P19Rik	0
4931415C17Rik	0
4931417E11Rik	0
4931419H13Rik	0
4931422A03Rik	0
4931423N10Rik	0
4931428F04Rik	0
4931428L18Rik	0
4931429L15Rik	0
4931429P17Rik	0
4931431B13Rik	0
4931431C16Rik	0
4931431F19Rik	0
4931440F15Rik	0
4931440J10Rik	0
4931440P22Rik	0
4932411E22Rik	0
4932411K12Rik	0
4932411N23Rik	0
4932412D23Rik	0
4932413F04Rik	0
4932414J04Rik	0
4932414N04Rik	0
4932415D10Rik	0
4932415M13Rik	0
4932416K20Rik	0
4932422M17Rik	0
4932429P05Rik	0
4932430I15Rik	0
4932431L22Rik	0
4932431P20Rik	0
4932435O22Rik	0
4932438A13Rik	7
4932438H23Rik	0
4932441J04Rik	0
4932442E05Rik	0
4932443I19Rik	0
4932443L11Rik	0
4932702P03Rik	0
4933400A11Rik	0
4933400C23Rik	0
4933400F21Rik	0
4933401B06Rik	0
4933401H06Rik	0
4933401J01Rik	0
4933402C05Rik	0
4933402C06Rik	0
4933402D24Rik	0
4933402E13Rik	0
4933402J07Rik	0
4933402J10Rik	0
4933402N03Rik	0
4933402N22Rik	0
4933402P03Rik	0
4933403L11Rik	0
4933403O08Rik	0
4933404I11Rik	0
4933404K08Rik	0
4933404O12Rik	0
4933405D12Rik	0
4933405E24Rik	0
4933405L10Rik	0
4933405O20Rik	0
4933406C10Rik	0
4933406D12Rik	0
4933406F09Rik	0
4933406G16Rik	0
4933406I18Rik	0
4933406J08Rik	0
4933406J10Rik	0
4933406K04Rik	0
4933406L23Rik	0
4933406M09Rik	0
4933406P04Rik	0
4933407E24Rik	0
4933407I08Rik	0
4933407K13Rik	0
4933407L21Rik	0
4933408A14Rik	0
4933408B17Rik	0
4933408J17Rik	0
4933408N05Rik	0
4933409D19Rik	0
4933409G03Rik	0
4933411E06Rik	0
4933411G06Rik	0
4933411K16Rik	0
4933411O13Rik	0
4933412A08Rik	0
4933412E24Rik	0
4933412L11Rik	0
4933413C19Rik	0
4933413G19Rik	0
4933413J09Rik	0
4933413L06Rik	0
4933414I15Rik	0
4933415A04Rik	0
4933415F23Rik	0
4933415J04Rik	0
4933416C03Rik	0
4933416E03Rik	0
4933416E14Rik	0
4933416I08Rik	0
4933416M07Rik	0
4933417A18Rik	0
4933417C20Rik	0
4933417D19Rik	0
4933417E11Rik	0
4933417G07Rik	0
4933417O13Rik	0
4933421A08Rik	0
4933421I07Rik	0
4933421O10Rik	0
4933423L19Rik	0
4933423P22Rik	0
4933424G06Rik	0
4933424H11Rik	0
4933424L21Rik	0
4933424M12Rik	0
4933424N20Rik	0
4933425D22Rik	0
4933425L06Rik	0
4933425M03Rik	0
4933426K07Rik	0
4933427D06Rik	0
4933427D14Rik	0
4933427E11Rik	0
4933427E13Rik	0
4933427G17Rik	0
4933427G23Rik	0
4933427I04Rik	0
4933427I22Rik	0
4933427J07Rik	0
4933428C19Rik	0
4933428G20Rik	0
4933428M09Rik	0
4933428P19Rik	0
4933429H19Rik	0
4933430H06Rik	0
4933430H16Rik	0
4933430I17Rik	0
4933430L12Rik	0
4933430M04Rik	0
4933430N04Rik	0
4933431C10Rik	0
4933431E20Rik	0
4933431G14Rik	0
4933431K14Rik	0
4933431K23Rik	0
4933431M02Rik	0
4933432K03Rik	0
4933433F19Rik	0
4933433G15Rik	0
4933434E20Rik	0
4933434M16Rik	0
4933435F18Rik	0
4933435G04Rik	0
4933436E23Rik	0
4933436F18Rik	0
4933436H12Rik	0
4933436I01Rik	0
4933436I20Rik	0
4933437G19Rik	0
4933438A12Rik	0
4933438B17Rik	0
4933438K21Rik	0
4933439C10Rik	0
4933439J24Rik	0
4933439K11Rik	0
4933439N06Rik	0
4933440J02Rik	0
4933440M02Rik	0
4933440N22Rik	0
5031410I06Rik	0
5031414D18Rik	0
5031415H12Rik	0
5031425E22Rik	0
5031425F14Rik	0
5031434C07Rik	0
5031434O11Rik	0
5031439G07Rik	1
5033403F01Rik	0
5033403H07Rik	0
5033404E19Rik	0
5033417F24Rik	0
5033423K11Rik	0
5033426O07Rik	0
5033428I22Rik	0
5033430I15Rik	0
5330406M23Rik	0
5330411J11Rik	0
5330411O13Rik	0
5330413D20Rik	0
5330413P13Rik	0
5330416C01Rik	0
5330417C22Rik	0
5330417H12Rik	0
5330425B07Rik	0
5330426L24Rik	0
5330429C05Rik	0
5330434G04Rik	0
5330437M03Rik	0
5330438D12Rik	0
5330438I03Rik	0
5330439A09Rik	0
5330439B14Rik	0
5330439K02Rik	0
5430400D12Rik	0
5430401F13Rik	0
5430402E10Rik	0
5430402O13Rik	0
5430403G16Rik	0
5430405H02Rik	0
5430416N02Rik	0
5430416O09Rik	0
5430419D17Rik	0
5430420F09Rik	0
5430427M07Rik	0
5430427N15Rik	0
5430427O19Rik	0
5430433H01Rik	0
5430434F05Rik	0
5430434I15Rik	0
5530400C23Rik	0
5530400K19Rik	0
5530401A14Rik	0
5530601H04Rik	0
5730403I07Rik	0
5730405O15Rik	0
5730408A14Rik	0
5730409E04Rik	0
5730412P04Rik	0
5730416F02Rik	0
5730419F03Rik	0
5730420D15Rik	0
5730422E09Rik	0
5730435O14Rik	0
5730437C11Rik	0
5730455P16Rik	1
5730460C07Rik	0
5730480H06Rik	0
5730488B01Rik	0
5730507A11Rik	0
5730507C01Rik	0
5730508B09Rik	0
5730522E02Rik	0
5730559C18Rik	0
5730585A16Rik	0
5730596B20Rik	0
5830405F06Rik	0
5830411K02Rik	0
5830411N06Rik	0
5830415G21Rik	0
5830416I19Rik	0
5830417I10Rik	1
5830418P13Rik	0
5830432E09Rik	0
5830437K03Rik	0
5830444B04Rik	0
5830444F18Rik	0
5830454E08Rik	0
5830462I19Rik	0
5830468F06Rik	0
5830473C10Rik	0
5830487J09Rik	0
5930403N24Rik	0
5930409G06Rik	0
5930412G12Rik	0
5930420M18Rik	0
5930422O12Rik	0
5930430L01Rik	0
5930435M05Rik	0
6030400A10Rik	0
6030407O03Rik	0
6030408B16Rik	0
6030419C18Rik	0
6030442E23Rik	0
6030442K20Rik	0
6030443J06Rik	0
6030445D17Rik	0
6030452D12Rik	0
6030458C11Rik	0
6030460B20Rik	0
6030468B19Rik	0
6030469F06Rik	0
6030471H07Rik	0
6030498E09Rik	0
6230400D17Rik	0
6330403A02Rik	0
6330403K07Rik	0
6330403L08Rik	0
6330403N20Rik	0
6330408A02Rik	0
6330409D20Rik	0
6330410L21Rik	0
6330415B21Rik	0
6330416G13Rik	0
6330418K02Rik	0
6330419E04Rik	0
6330549D23Rik	0
6330562C20Rik	0
6430500D05Rik	0
6430503K07Rik	0
6430511E19Rik	0
6430531B16Rik	0
6430548M08Rik	4
6430550D23Rik	0
6430562O15Rik	0
6430571L13Rik	0
6430573F11Rik	0
6430573P05Rik	0
6430584L05Rik	0
6430590A07Rik	0
6430628N08Rik	0
6430710C18Rik	0
6530401F13Rik	0
6530402F18Rik	0
6530403H02Rik	0
6530409C15Rik	0
6530411M01Rik	0
6530437J22Rik	0
6720427I07Rik	0
6720464F23Rik	0
6720469O03Rik	0
6720475M21Rik	0
6720482G16Rik	0
6720483E21Rik	0
6720489N17Rik	0
6820402A03Rik	0
6820408C15Rik	0
6820431F20Rik	0
7330404K18Rik	0
7330423F06Rik	0
7420426K07Rik	0
7420461P10Rik	0
7530416G11Rik	0
7530428D23Rik	0
7630403G23Rik	0
8030411F24Rik	0
8030423F21Rik	0
8030423J24Rik	0
8030442B05Rik	0
8030443G20Rik	0
8030445P17Rik	0
8030451A03Rik	0
8030453O22Rik	0
8030462N17Rik	0
8030474K03Rik	0
8030487O14Rik	0
8430408G22Rik	0
8430419K02Rik	0
8430422M14Rik	0
8430423G03Rik	0
8430429K09Rik	0
8430432A02Rik	0
8430436N08Rik	0
8430437L04Rik	0
9030204H09Rik	0
9030407P20Rik	0
9030612E09Rik	0
9030616G12Rik	0
9030617O03Rik	1
9030619P08Rik	0
9030622O22Rik	0
9030624G23Rik	0
9030624J02Rik	0
9130008F23Rik	0
9130011E15Rik	0
9130015G15Rik	0
9130015L21Rik	0
9130017K11Rik	0
9130019O22Rik	0
9130019P16Rik	0
9130023H24Rik	0
9130024F11Rik	0
9130204K15Rik	0
9130204L05Rik	0
9130208D14Rik	0
9130213A22Rik	0
9130221F21Rik	0
9130221H12Rik	0
9130227L01Rik	0
9130230L23Rik	0
9130230N09Rik	0
9130401M01Rik	0
9130409I23Rik	0
9130409J20Rik	0
9130410C08Rik	0
9130604C24Rik	0
9230009I02Rik	0
9230019H11Rik	0
9230020A06Rik	0
9230102O04Rik	0
9230104L09Rik	0
9230104M06Rik	0
9230105E05Rik	0
9230106D20Rik	0
9230109A22Rik	0
9230110C19Rik	0
9230110F15Rik	0
9230111E07Rik	0
9230112D13Rik	0
9230112E08Rik	0
9230113P08Rik	0
9230114J08Rik	0
9230114K14Rik	0
9230116N13Rik	0
9230117E06Rik	0
9330020H09Rik	0
9330102E08Rik	0
9330104G04Rik	0
9330111N05Rik	0
9330118I20Rik	0
9330121J05Rik	0
9330132A10Rik	0
9330136K24Rik	0
9330151L19Rik	0
9330154J02Rik	0
9330154K18Rik	0
9330158H04Rik	0
9330159F19Rik	0
9330159M07Rik	0
9330160F10Rik	0
9330161L09Rik	0
9330162012Rik	0
9330162B11Rik	0
9330162G02Rik	0
9330171B17Rik	0
9330175E14Rik	0
9330175M20Rik	0
9330178D15Rik	0
9330179D12Rik	0
9330182L06Rik	0
9330182O14Rik	0
9330185C12Rik	0
9330198N18Rik	0
9430002A10Rik	0
9430007A20Rik	0
9430007M09Rik	0
9430015G10Rik	1
9430016H08Rik	0
9430018G01Rik	0
9430020K01Rik	11
9430021M05Rik	0
9430024E24Rik	0
9430025C20Rik	0
9430034N14Rik	0
9430037G07Rik	0
9430037O13Rik	0
9430038I01Rik	0
9430041J12Rik	0
9430053O09Rik	0
9430060I03Rik	0
9430062P05Rik	0
9430064I24Rik	0
9430065F17Rik	0
9430069I07Rik	0
9430073C21Rik	0
9430076C15Rik	0
9430083B18Rik	0
9430087B13Rik	0
9430087J23Rik	0
9430091E24Rik	0
9430092D12Rik	0
9430093N23Rik	0
9430097D07Rik	0
9430098F02Rik	0
9530002B09Rik	0
9530003J23Rik	0
9530003O04Rik	0
9530013L04Rik	0
9530018H14Rik	0
9530022L04Rik	0
9530026F06Rik	0
9530026P05Rik	0
9530027J09Rik	0
9530034A14Rik	0
9530034E10Rik	0
9530036M11Rik	0
9530036O11Rik	0
9530046B11Rik	0
9530051G07Rik	0
9530052C20Rik	0
9530052E02Rik	0
9530053A07Rik	0
9530056K15Rik	0
9530059O14Rik	0
9530062K07Rik	0
9530068E07Rik	0
9530077C05Rik	0
9530078K11Rik	0
9530080O11Rik	0
9530082P21Rik	0
9530085L11Rik	0
[truncated: 46,402 more rows]

## Sheet: (1) edl_count.txt
0610006L08Rik	0
0610007P14Rik	0
0610009B22Rik	0
0610009E02Rik	0
0610009L18Rik	0
0610009O20Rik	0
0610010F05Rik	2
0610010K14Rik	0
0610011F06Rik	0
0610012D04Rik	0
0610012G03Rik	0
0610025J13Rik	0
0610030E20Rik	0
0610031O16Rik	0
0610033M10Rik	0
0610037L13Rik	0
0610038B21Rik	0
0610039K10Rik	0
0610040B10Rik	0
0610040F04Rik	0
0610040J01Rik	0
0610043K17Rik	0
1010001B22Rik	0
1010001N08Rik	0
1110001J03Rik	0
1110002E22Rik	23
1110002J07Rik	0
1110002L01Rik	0
1110002O04Rik	0
1110003F10Rik	0
1110004E09Rik	0
1110004F10Rik	0
1110006O24Rik	0
1110008E08Rik	0
1110008F13Rik	0
1110008L16Rik	0
1110008P14Rik	0
1110012L19Rik	0
1110015O18Rik	0
1110017D15Rik	0
1110018N20Rik	0
1110019D14Rik	0
1110020A21Rik	0
1110025L11Rik	0
1110025M09Rik	0
1110028F11Rik	0
1110028F18Rik	0
1110032A03Rik	0
1110032F04Rik	0
1110034G24Rik	0
1110035H17Rik	0
1110036E04Rik	0
1110037F02Rik	15
1110038B12Rik	0
1110038F14Rik	0
1110046J04Rik	0
1110051M20Rik	0
1110057P08Rik	0
1110059E24Rik	0
1110059G10Rik	0
1110060G06Rik	0
1110065P20Rik	0
1190002N15Rik	0
1190003K10Rik	0
1190005I06Rik	0
1190007I07Rik	0
1200007C13Rik	0
1300002E11Rik	0
1300017J02Rik	0
1500002C15Rik	0
1500002F19Rik	0
1500004A13Rik	0
1500005C15Rik	0
1500009C09Rik	0
1500009L16Rik	0
1500011B03Rik	0
1500011K16Rik	0
1500012K07Rik	0
1500015A07Rik	0
1500015L24Rik	0
1500015O10Rik	0
1500017E21Rik	0
1500026H17Rik	0
1500035N22Rik	0
1520401A03Rik	0
1600002D24Rik	0
1600002H07Rik	0
1600002K03Rik	0
1600010M07Rik	0
1600012H06Rik	0
1600012P17Rik	0
1600014C10Rik	0
1600014C23Rik	0
1600015I10Rik	0
1600017P15Rik	0
1600019K03Rik	0
1600020E01Rik	0
1600023N17Rik	0
1600025M17Rik	0
1600029O15Rik	0
1700001C02Rik	0
1700001C19Rik	0
1700001D01Rik	0
1700001F09Rik	0
1700001G01Rik	0
1700001G11Rik	0
1700001G17Rik	0
1700001J03Rik	0
1700001J04Rik	0
1700001J11Rik	0
1700001K19Rik	0
1700001L05Rik	0
1700001L19Rik	0
1700001N15Rik	0
1700001O22Rik	0
1700001P01Rik	0
1700003C15Rik	0
1700003D09Rik	0
1700003E16Rik	0
1700003E24Rik	0
1700003F12Rik	0
1700003G13Rik	0
1700003G18Rik	0
1700003H04Rik	0
1700003I16Rik	0
1700003I22Rik	0
1700003L19Rik	0
1700003M07Rik	0
1700003N22Rik	0
1700003P14Rik	0
1700006A11Rik	0
1700006E09Rik	0
1700006F04Rik	0
1700006H21Rik	0
1700006J14Rik	0
1700006P03Rik	0
1700007B14Rik	0
1700007E05Rik	0
1700007F19Rik	0
1700007G11Rik	0
1700007J10Rik	0
1700007K09Rik	0
1700007K13Rik	0
1700007L15Rik	0
1700007M16Rik	0
1700007P06Rik	0
1700008A23Rik	0
1700008B11Rik	0
1700008H02Rik	0
1700008J07Rik	0
1700008K24Rik	0
1700008O03Rik	0
1700008P02Rik	0
1700009C05Rik	0
1700009J07Rik	0
1700009N14Rik	0
1700010B08Rik	0
1700010B13Rik	0
1700010D01Rik	0
1700010H22Rik	0
1700010I02Rik	0
1700010I14Rik	0
1700010J16Rik	0
1700010K23Rik	0
1700010K24Rik	0
1700010L04Rik	0
1700010N08Rik	0
1700011B04Rik	0
1700011C11Rik	0
1700011D18Rik	0
1700011E24Rik	0
1700011H14Rik	0
1700011I03Rik	0
1700011L22Rik	0
1700011M02Rik	0
1700012A03Rik	0
1700012B07Rik	0
1700012B09Rik	0
1700012C08Rik	0
1700012C14Rik	0
1700012D16Rik	0
1700012E03Rik	0
1700012I11Rik	0
1700012J22Rik	0
1700012L04Rik	0
1700012P22Rik	0
1700013A02Rik	0
1700013D24Rik	0
1700013F07Rik	0
1700013G24Rik	0
1700013H16Rik	0
1700013M08Rik	0
1700013N06Rik	0
1700014D04Rik	0
1700014F14Rik	0
1700015C17Rik	0
1700015E13Rik	0
1700015F17Rik	0
1700015G11Rik	0
1700015O11Rik	0
1700016A09Rik	0
1700016B15Rik	0
1700016C15Rik	0
1700016D06Rik	0
1700016D08Rik	0
1700016F12Rik	0
1700016G14Rik	0
1700016G22Rik	0
1700016H13Rik	0
1700016K19Rik	0
1700016L21Rik	0
1700016P03Rik	0
1700016P04Rik	0
1700017B05Rik	0
1700017D01Rik	0
1700017G19Rik	0
1700017I07Rik	0
1700017J07Rik	0
1700017L05Rik	0
1700017N19Rik	0
1700018A04Rik	0
1700018A14Rik	0
1700018B08Rik	0
1700018B24Rik	0
1700018C11Rik	0
1700018F24Rik	0
1700018L02Rik	0
1700018M17Rik	0
1700019A02Rik	0
1700019A23Rik	0
1700019B03Rik	0
1700019B21Rik	0
1700019D03Rik	0
1700019E08Rik	0
1700019G24Rik	0
1700019M22Rik	0
1700019N19Rik	0
1700019O17Rik	0
1700019P21Rik	0
1700020A23Rik	0
1700020D05Rik	0
1700020G17Rik	0
1700020I14Rik	69
1700020L24Rik	0
1700020M21Rik	0
1700020N01Rik	0
1700020N15Rik	0
1700020N18Rik	0
1700021A07Rik	0
1700021F05Rik	0
1700021F07Rik	0
1700021F13Rik	0
1700021J08Rik	0
1700021L23Rik	0
1700021N21Rik	0
1700021P04Rik	0
1700022A21Rik	0
1700022A22Rik	0
1700022E09Rik	0
1700022F17Rik	0
1700022H16Rik	0
1700022I11Rik	0
1700022N22Rik	0
1700023C21Rik	0
1700023F02Rik	0
1700023F06Rik	0
1700023G09Rik	0
1700023H06Rik	0
1700024B05Rik	0
1700024B18Rik	0
1700024G13Rik	0
1700024J04Rik	0
1700024P04Rik	0
1700024P16Rik	0
1700025A08Rik	0
1700025B11Rik	0
1700025C18Rik	0
1700025D23Rik	0
1700025F22Rik	0
1700025F24Rik	0
1700025G04Rik	0
1700025H01Rik	0
1700025J12Rik	0
1700025K24Rik	0
1700025M24Rik	0
1700025N21Rik	0
1700025N23Rik	0
1700025O08Rik	0
1700026D11Rik	0
1700026F02Rik	0
1700026J12Rik	0
1700026J14Rik	0
1700027A07Rik	0
1700027A15Rik	0
1700027F06Rik	0
1700027F09Rik	0
1700027H10Rik	0
1700027I24Rik	0
1700028B04Rik	0
1700028D13Rik	0
1700028E10Rik	0
1700028I16Rik	0
1700028J19Rik	0
1700028K03Rik	0
1700028M03Rik	0
1700028N14Rik	0
1700028P14Rik	0
1700028P15Rik	0
1700029B22Rik	0
1700029B24Rik	0
1700029E06Rik	0
1700029F12Rik	0
1700029H14Rik	0
1700029I15Rik	0
1700029J03Rik	0
1700029J07Rik	0
1700029M03Rik	0
1700029M20Rik	0
1700029N11Rik	0
1700029P11Rik	0
1700030A11Rik	0
1700030C10Rik	0
1700030C12Rik	0
1700030C14Rik	0
1700030F04Rik	0
1700030I03Rik	0
1700030J22Rik	0
1700030K09Rik	0
1700030L20Rik	0
1700030M09Rik	0
1700030N03Rik	0
1700030N18Rik	0
1700030O20Rik	0
1700031A10Rik	0
1700031F05Rik	0
1700031F10Rik	0
1700031L13Rik	0
1700031M16Rik	0
1700031P21Rik	0
1700034B16Rik	0
1700034E13Rik	0
1700034G24Rik	0
1700034H15Rik	0
1700034I23Rik	0
1700034J04Rik	0
1700034J05Rik	0
1700034K08Rik	0
1700034O15Rik	0
1700034P13Rik	0
1700036A12Rik	0
1700036G14Rik	0
1700036O09Rik	0
1700037C06Rik	0
1700037C18Rik	0
1700037F24Rik	0
1700037H04Rik	0
1700039E15Rik	0
1700039E22Rik	0
1700039I01Rik	0
1700039M10Rik	0
1700039M15Rik	0
1700040D17Rik	0
1700040F15Rik	0
1700040F17Rik	0
1700040K01Rik	0
1700040L02Rik	0
1700040L08Rik	0
1700041C23Rik	0
1700041G16Rik	0
1700041M05Rik	0
1700041M19Rik	0
1700042D02Rik	0
1700042G07Rik	0
1700042G15Rik	0
1700042O10Rik	0
1700044C05Rik	0
1700044K03Rik	0
1700045H11Rik	0
1700045I11Rik	0
1700046C09Rik	0
1700047A11Rik	0
1700047F07Rik	0
1700047G03Rik	0
1700047I17Rik2	0
1700047K16Rik	0
1700047L14Rik	0
1700047M11Rik	0
1700047N06Rik	0
1700048F04Rik	0
1700048M11Rik	0
1700048O20Rik	0
1700049E15Rik	0
1700049E17Rik1	0
1700049E17Rik2	0
1700049E22Rik	0
1700049G17Rik	2
1700049J03Rik	0
1700049L16Rik	0
1700051A21Rik	0
1700051K13Rik	0
1700051O22Rik	0
1700052I22Rik	0
1700052K11Rik	0
1700054A03Rik	0
1700054K02Rik	0
1700054K19Rik	0
1700054M17Rik	0
1700054O19Rik	0
1700055C04Rik	0
1700055D18Rik	0
1700056E22Rik	0
1700056N10Rik	0
1700057G04Rik	0
1700057H15Rik	0
1700057H21Rik	0
1700058P15Rik	0
1700060C16Rik	0
1700060C20Rik	0
1700060J05Rik	0
1700060O08Rik	0
1700061E17Rik	0
1700061E18Rik	0
1700061F12Rik	0
1700061G19Rik	0
1700061H18Rik	0
1700061I17Rik	0
1700061J23Rik	0
1700063A18Rik	0
1700063D05Rik	0
1700063H04Rik	0
1700063H06Rik	0
1700063I16Rik	0
1700063K16Rik	0
1700063O14Rik	0
1700064H15Rik	0
1700064J06Rik	0
1700064M15Rik	0
1700065D16Rik	0
1700065I16Rik	0
1700065J11Rik	0
1700065J18Rik	0
1700065L07Rik	0
1700065O20Rik	0
1700066B17Rik	0
1700066B19Rik	0
1700066C05Rik	0
1700066J03Rik	0
1700066M21Rik	0
1700066N21Rik	0
1700066O22Rik	0
1700067G17Rik	0
1700067K01Rik	0
1700067P10Rik	0
1700069B07Rik	0
1700069L16Rik	0
1700069P05Rik	0
1700071G01Rik	0
1700071K01Rik	0
1700071M16Rik	0
1700072B07Rik	0
1700072G22Rik	0
1700072O05Rik	0
1700073E17Rik	0
1700074A21Rik	0
1700074H08Rik	0
1700074P13Rik	0
1700080E11Rik	0
1700080G11Rik	0
1700080N15Rik	0
1700080O16Rik	0
1700081H04Rik	0
1700082M22Rik	0
1700083H02Rik	0
1700084C06Rik	0
1700084E18Rik	0
1700084F23Rik	0
1700084J12Rik	0
1700084M14Rik	0
1700085C21Rik	0
1700086D15Rik	0
1700086L19Rik	0
1700086O06Rik	0
1700086P04Rik	0
1700087M22Rik	0
1700088E04Rik	0
1700091H14Rik	0
1700092C02Rik	0
1700092C10Rik	0
1700092C17Rik	0
1700092E19Rik	0
1700092K14Rik	0
1700092M07Rik	0
1700093J21Rik	0
1700093K21Rik	0
1700094J05Rik	0
1700094M24Rik	0
1700095A13Rik	0
1700095A21Rik	0
1700095B10Rik	0
1700095J03Rik	0
1700095J07Rik	0
1700095J12Rik	0
1700095K22Rik	0
1700096J18Rik	0
1700096K18Rik	0
1700097M23Rik	0
1700097N02Rik	0
1700099I09Rik	0
1700100L14Rik	0
1700101I11Rik	0
1700101I19Rik	0
1700101O22Rik	0
1700102F20Rik	0
1700102P08Rik	0
1700104B16Rik	0
1700105P06Rik	0
1700108F19Rik	0
1700108J01Rik	0
1700108N11Rik	0
1700109G14Rik	0
1700109G15Rik	0
1700109H08Rik	0
1700109I08Rik	0
1700109K24Rik	0
1700110C19Rik	0
1700110I01Rik	0
1700110I07Rik	0
1700110K17Rik	0
1700111E14Rik	0
1700111N16Rik	0
1700112D23Rik	0
1700112E06Rik	0
1700112H15Rik	0
1700112J05Rik	0
1700112J16Rik	0
1700112K13Rik	0
1700113A16Rik	0
1700113B19Rik	0
1700113H08Rik	0
1700116B05Rik	0
1700119H24Rik	0
1700119I11Rik	0
1700120B22Rik	0
1700120C14Rik	0
1700120C18Rik	0
1700120E14Rik	0
1700120G07Rik	0
1700120G11Rik	0
1700120K04Rik	0
1700120O09Rik	0
1700121C08Rik	0
1700121L03Rik	0
1700121L16Rik	0
1700121N20Rik	0
1700122D07Rik	0
1700122E12Rik	0
1700122O11Rik	0
1700123I01Rik	0
1700123K08Rik	0
1700123L14Rik	0
1700123M08Rik	0
1700123O12Rik	0
1700123O20Rik	0
1700123O21Rik	0
1700124L16Rik	0
1700125G02Rik	0
1700125G22Rik	0
1700125H03Rik	0
1700125H20Rik	0
1700126A01Rik	0
1700126G02Rik	0
1700126H18Rik	0
1700128A07Rik	0
1700128E19Rik	0
1700128F08Rik	0
1700129C05Rik	0
1700129L04Rik	0
1810006J02Rik	0
1810007C17Rik	0
1810007D17Rik	0
1810008B01Rik	0
1810008I18Rik	0
1810009A15Rik	0
1810009J06Rik	0
1810010D01Rik	0
1810010H24Rik	0
1810010K12Rik	0
1810011H11Rik	0
1810011O10Rik	0
1810012K08Rik	0
1810012K16Rik	0
1810013D15Rik	0
1810013L24Rik	0
1810014B01Rik	0
1810017P11Rik	0
1810018F18Rik	0
1810019D21Rik	0
1810019N24Rik	0
1810020O05Rik	0
1810021B22Rik	0
1810022K09Rik	0
1810024B03Rik	0
1810026B05Rik	0
1810026J23Rik	0
1810030O07Rik	0
1810032O08Rik	0
1810034E14Rik	0
1810037I17Rik	0
1810041H14Rik	0
1810041L15Rik	0
1810043G02Rik	0
1810043H04Rik	0
1810044D09Rik	0
1810046K07Rik	0
1810049J17Rik	0
1810053B23Rik	0
1810055G02Rik	0
1810058I24Rik	0
1810059C17Rik	0
1810059H22Rik	0
1810062G17Rik	0
1810062O18Rik	0
1810063I02Rik	0
1810064F22Rik	0
1810065E05Rik	0
2010001A14Rik	0
2010001K21Rik	0
2010003K11Rik	0
2010005H15Rik	0
2010007H06Rik	0
2010008C14Rik	0
2010009K17Rik	0
2010010A06Rik	0
2010013B24Rik	0
2010015M23Rik	0
2010016I18Rik	0
2010103J01Rik	0
2010106C02Rik	0
2010106E10Rik	0
2010107E04Rik	0
2010107G12Rik	0
2010107G23Rik	0
2010109A12Rik	0
2010109I03Rik	0
2010109P13Rik	0
2010110E17Rik	0
2010110G14Rik	0
2010110K18Rik	0
2010111I01Rik	5
2010204K13Rik	0
2010300C02Rik	0
2010300F17Rik	0
2010308F09Rik	0
2010309G21Rik	0
2010310C07Rik	0
2010315B03Rik	0
2010320M18Rik	0
2010320O07Rik	0
2200002A13Rik	0
2200002D01Rik	0
2200002J24Rik	0
2200007N16Rik	0
2210008F06Rik	0
2210010C04Rik	0
2210011C24Rik	0
2210011K15Rik	0
2210013O21Rik	0
2210016F16Rik	0
2210016L21Rik	0
2210017I01Rik	0
2210019I11Rik	0
2210404O09Rik	0
2210406H18Rik	0
2210406O10Rik	0
2210407C18Rik	0
2210408F21Rik	12
2210408I21Rik	0
2210409E12Rik	0
2210411M09Rik	0
2210412B16Rik	0
2210414B05Rik	0
2210417A02Rik	0
2210418O10Rik	0
2210420H20Rik	0
2300002M23Rik	0
2300003K06Rik	0
2300009A05Rik	0
2310001H17Rik	0
2310001K20Rik	0
2310001K24Rik	0
2310002F09Rik	0
2310002L09Rik	0
2310003L06Rik	0
2310005A03Rik	0
2310005E17Rik	0
2310007B03Rik	0
2310008N11Rik	0
2310009A05Rik	0
2310009B15Rik	0
2310010J17Rik	0
2310011J03Rik	0
2310014F06Rik	0
2310015A10Rik	1
2310015D24Rik	2
2310015K22Rik	0
2310016D03Rik	0
2310016D23Rik	0
2310016G11Rik	0
2310020H05Rik	0
2310022A10Rik	0
2310022B05Rik	0
2310026I22Rik	0
2310026L22Rik	0
2310030A07Rik	0
2310030G06Rik	0
2310031A07Rik	0
2310033P09Rik	0
2310034C09Rik	0
2310034G01Rik	0
2310034O05Rik	0
2310035C23Rik	6
2310036O22Rik	0
2310039H08Rik	0
2310039L15Rik	0
2310040G07Rik	0
2310040G24Rik	0
2310043L19Rik	0
2310043M15Rik	0
2310043O21Rik	0
2310043P16Rik	0
2310044K18Rik	0
2310046K23Rik	0
2310047D07Rik	0
2310050C09Rik	0
2310057J18Rik	0
2310057M21Rik	0
2310057N15Rik	0
2310058D17Rik	0
2310061I04Rik	0
2310061N02Rik	0
2310065F04Rik	0
2310068J16Rik	0
2310069B03Rik	0
2310069G16Rik	0
2310074N15Rik	0
2310075C17Rik	0
2310079G19Rik	0
2310081O03Rik	0
2410002F23Rik	0
2410003L11Rik	0
2410004B18Rik	0
2410004I01Rik	0
2410004P03Rik	0
2410006H16Rik	0
2410012E07Rik	0
2410015M20Rik	0
2410016O06Rik	0
2410017I17Rik	0
2410018L13Rik	0
2410021H03Rik	0
2410022M11Rik	0
2410024N13Rik	0
2410080I02Rik	0
2410089E03Rik	0
2410124H12Rik	0
2410131K14Rik	0
2410137M14Rik	0
2410141K09Rik	0
2410152P15Rik	0
2500002B13Rik	0
2500004C02Rik	0
2510002D24Rik	0
2510009E07Rik	7
2510016D11Rik	0
2510017J16Rik	0
2510039O18Rik	0
2510046G10Rik	0
2600006K01Rik	0
2600014E21Rik	0
2610001A08Rik	0
2610001J05Rik	0
2610002M06Rik	6
2610005L07Rik	0
2610008E11Rik	0
2610011E03Rik	0
2610012C04Rik	0
2610016A17Rik	0
2610020C07Rik	0
2610020F03Rik	0
2610020H08Rik	0
2610021A01Rik	0
2610024D14Rik	0
2610027F03Rik	0
2610027K06Rik	0
2610028E06Rik	0
2610028H24Rik	0
2610034O05Rik	0
2610035D17Rik	0
2610035F20Rik	0
2610037D02Rik	1
2610042L04Rik	0
2610044O15Rik8	1
2610105M22Rik	0
2610203C20Rik	0
2610203C22Rik	0
2610204G07Rik	0
2610206C17Rik	0
2610300A13Rik	0
2610301B20Rik	0
2610303G11Rik	0
2610305D13Rik	0
2610306M01Rik	0
2610306O10Rik	0
2610307P16Rik	0
2610316D01Rik	0
2610318N02Rik	0
2610507B11Rik	77
2610507I01Rik	0
2610509F24Rik	0
2610524H06Rik	0
2610528A11Rik	0
2610528J11Rik	0
2700012I20Rik	0
2700016F22Rik	0
2700029L08Rik	0
2700029M09Rik	0
2700033N17Rik	0
2700038G22Rik	0
2700046A07Rik	0
2700046G09Rik	0
2700049A03Rik	3
2700060E02Rik	0
2700062C07Rik	0
2700068H02Rik	0
2700069I18Rik	0
2700078F05Rik	0
2700080J24Rik	0
2700081O15Rik	0
2700089I24Rik	0
2700094K13Rik	0
2700097O09Rik	1
2700099C18Rik	0
2810001G20Rik	0
2810002D19Rik	0
2810004N23Rik	0
2810006K23Rik	0
2810013P06Rik	0
2810021J22Rik	0
2810025M15Rik	0
2810029C07Rik	0
2810030D12Rik	0
2810032G03Rik	0
2810039B14Rik	0
2810047C21Rik1	0
2810049E08Rik	0
2810402E24Rik	0
2810403A07Rik	0
2810403D21Rik	0
2810404F17Rik	0
2810404M03Rik	0
2810405F15Rik	0
2810405F17Rik	1
2810407A14Rik	0
2810408A11Rik	0
2810408I11Rik	0
2810410L24Rik	0
2810414N06Rik	0
2810417H13Rik	0
2810425M01Rik	0
2810428I15Rik	0
2810428J06Rik	0
2810429I04Rik	0
2810430I11Rik	0
2810432F15Rik	0
2810433D01Rik	0
2810442N19Rik	0
2810454H06Rik	0
2810455O05Rik	0
2810459M11Rik	0
2810468N07Rik	0
2810471M01Rik	0
2810474O19Rik	0
2900002M20Rik	0
2900005J15Rik	0
2900009J06Rik	0
2900011O08Rik	0
2900018N21Rik	0
2900022M07Rik	0
2900026A02Rik	8
2900027M19Rik	0
2900035J10Rik	0
2900037B21Rik	0
2900041M22Rik	0
2900042K21Rik	0
2900052L18Rik	0
2900052N01Rik	0
2900055J20Rik	0
2900060B14Rik	0
2900064F13Rik	0
2900064K03Rik	0
2900069G24Rik	0
2900072N19Rik	0
2900076A07Rik	0
2900076G11Rik	0
2900079G21Rik	0
2900089D17Rik	0
2900092C05Rik	0
2900092N22Rik	0
2900092O11Rik	0
2900093K20Rik	0
2900097C17Rik	3
3000002C10Rik	0
3010001F23Rik	0
3010003L21Rik	0
3010026O09Rik	0
3100002H09Rik	0
3100003L05Rik	0
3110001I22Rik	0
3110002H16Rik	1
3110004A20Rik	0
3110009E18Rik	0
3110018I06Rik	0
3110021N24Rik	1
3110031N09Rik	0
3110035E14Rik	0
3110039M20Rik	0
3110040N11Rik	0
3110043O21Rik	1
3110045C21Rik	0
3110052M02Rik	0
3110053B16Rik	0
3110056K07Rik	0
3110062G12Rik	0
3110062M04Rik	0
3110067C02Rik	0
3110070M22Rik	0
3110079O15Rik	0
3110080O07Rik	0
3110082I17Rik	0
3110082J24Rik	0
3110083C13Rik	0
3110099E03Rik	0
3222401L13Rik	0
3300002A11Rik	0
3300002I08Rik	0
3300002P13Rik	0
3300005D01Rik	0
3425401B19Rik	42
3632451O06Rik	3
3632454L22Rik	0
3830403N18Rik	0
3830406C13Rik	0
3830408C21Rik	0
3830417A13Rik	0
3830422I06Rik	0
3830432H09Rik	0
3930402G23Rik	0
4430402I18Rik	0
4631405J19Rik	0
4631405K08Rik	0
4632404H12Rik	0
4632404M16Rik	0
4632411P08Rik	0
4632415L05Rik	1
4632427E13Rik	0
4632428C04Rik	0
4632432E15Rik	0
4633401B06Rik	0
4731419I09Rik	0
4732414G09Rik	0
4732416N19Rik	0
4732419C18Rik	0
4732440D04Rik	0
4732463B04Rik	0
4732465J04Rik	0
4732471J01Rik	0
4732487G21Rik	0
4732490B19Rik	0
4732491K20Rik	0
4732496C06Rik	0
4831440E17Rik	0
4833403J16Rik	0
4833404L02Rik	0
4833407H14Rik	0
4833411C07Rik	0
4833412C05Rik	0
4833412K13Rik	0
4833413E03Rik	0
4833413G10Rik	0
4833417C18Rik	0
4833418N02Rik	0
4833418N17Rik	0
4833420G17Rik	0
4833421G17Rik	0
4833421K07Rik	0
4833422C13Rik	0
4833422M21Rik	0
4833423E24Rik	0
4833427F10Rik	0
4833427G06Rik	0
4833428L15Rik	0
4833439L19Rik	1
4833445I07Rik	0
4921501E09Rik	0
4921504A21Rik	0
4921504E06Rik	0
4921507G05Rik	0
4921507P07Rik	0
4921508D12Rik	0
4921508M14Rik	0
4921509A06Rik	0
4921509C19Rik	0
4921511C10Rik	0
4921511C20Rik	0
4921511E07Rik	0
4921511H03Rik	0
4921511M17Rik	0
4921513D11Rik	0
4921513I03Rik	0
4921513I08Rik	0
4921514A10Rik	0
4921515E04Rik	0
4921517D22Rik	0
4921518K17Rik	0
4921521D15Rik	0
4921522P10Rik	0
4921523L03Rik	0
4921524J17Rik	0
4921524L21Rik	0
4921527H02Rik	0
4921528I07Rik	0
4921529L05Rik	0
4921530L21Rik	0
4921531C22Rik	0
4921534H16Rik	0
4921536K21Rik	0
4921539E11Rik	0
4921539H07Rik	0
4922502D21Rik	0
4922502N22Rik	0
4930401G09Rik	0
4930401O10Rik	0
4930401O12Rik	0
4930402C01Rik	0
4930402F06Rik	0
4930402F11Rik	0
4930402H05Rik	0
4930402H24Rik	2
4930402K13Rik	0
4930403D09Rik	0
4930403O15Rik	0
4930403P22Rik	0
4930404A12Rik	0
4930404H24Rik	0
4930404I05Rik	0
4930404N11Rik	0
4930405A21Rik	0
4930405D11Rik	0
4930405G09Rik	0
4930405H06Rik	0
4930405L22Rik	0
4930405N21Rik	0
4930405O22Rik	0
4930406D18Rik	0
4930407G08Rik	0
4930407I10Rik	0
4930408K08Rik	0
4930408O17Rik	0
4930412B13Rik	0
4930412C18Rik	0
4930412E21Rik	0
4930412F09Rik	0
4930412L05Rik	0
4930412M03Rik	0
4930412O13Rik	0
4930413E15Rik	0
4930413G21Rik	0
4930415F15Rik	0
4930415H17Rik	0
4930415L06Rik	0
4930415O20Rik	0
4930417H01Rik	0
4930417O13Rik	0
4930417O22Rik	0
4930419G24Rik	0
4930420N18Rik	0
4930421C12Rik	0
4930421P07Rik	0
4930422M22Rik	0
4930423C22Rik	0
4930423M02Rik	0
4930425K10Rik	0
4930425L21Rik	0
4930425O10Rik	0
4930426D05Rik	0
4930426I24Rik	0
4930426L09Rik	0
4930427A07Rik	0
4930428N03Rik	0
4930428O21Rik	0
4930429D17Rik	0
4930429F24Rik	0
4930429H19Rik	0
4930429P21Rik	0
4930430A15Rik	0
4930430E12Rik	0
4930430F08Rik	0
4930430O22Rik	0
4930431F12Rik	0
4930431L21Rik	0
4930431P03Rik	0
4930431P19Rik	0
4930432B10Rik	0
4930432E11Rik	0
4930432H08Rik	0
4930432K21Rik	0
4930432L08Rik	0
4930432M17Rik	0
4930433B08Rik	0
4930433I11Rik	0
4930433J02Rik	0
4930433N12Rik	0
4930434B07Rik	0
4930434O05Rik	0
4930435C17Rik	0
4930435E12Rik	0
4930435N07Rik	0
4930438A08Rik	0
4930438E09Rik	0
4930439A04Rik	0
4930439D14Rik	0
4930440C22Rik	0
4930440I19Rik	0
4930441H08Rik	0
4930441J16Rik	0
4930442H23Rik	0
4930442J19Rik	0
4930442L01Rik	0
4930442P19Rik	0
4930443G03Rik	0
4930443O20Rik	0
4930444A19Rik	0
4930444E06Rik	0
4930444G20Rik	0
4930444M15Rik	0
4930444P10Rik	0
4930445B16Rik	0
4930445N08Rik	0
4930445N18Rik	0
4930447A16Rik	0
4930447C04Rik	0
4930447C11Rik	0
4930447F04Rik	0
4930447F24Rik	0
4930447M23Rik	0
4930447N08Rik	0
4930448A20Rik	0
4930448D08Rik	0
4930448E22Rik	0
4930448H16Rik	0
4930448I06Rik	0
4930448I18Rik	0
4930448K20Rik	0
4930448N21Rik	0
4930449A18Rik	0
4930449E01Rik	0
4930449I04Rik	0
4930449I24Rik	0
4930451E10Rik	0
4930451G09Rik	0
4930451I11Rik	0
4930452B06Rik	0
4930452N14Rik	0
4930453H23Rik	0
4930453L07Rik	0
4930453N24Rik	4
4930453O03Rik	0
4930455B14Rik	0
4930455D15Rik	0
4930455G09Rik	0
4930455H04Rik	0
4930456G14Rik	0
4930456L15Rik	0
4930458D05Rik	0
4930459L07Rik	0
4930461C15Rik	0
4930461G14Rik	0
4930463O16Rik	0
4930465K10Rik	0
4930465M20Rik	0
4930466I24Rik	0
4930467D21Rik	0
4930467E23Rik	0
4930467K11Rik	0
4930469B13Rik	0
4930469G21Rik	0
4930469K13Rik	0
4930470B04Rik	0
4930470G03Rik	0
4930470P17Rik	0
4930471C04Rik	0
4930471C06Rik	0
4930471D02Rik	0
4930471M09Rik	0
4930473A02Rik	0
4930473D10Rik	0
4930474B08Rik	0
4930474H06Rik	0
4930474N05Rik	0
4930477E14Rik	0
4930477O15Rik	0
4930478K11Rik	0
4930478M09Rik	0
4930478P22Rik	0
4930479D17Rik	0
4930480E11Rik	0
4930480G23Rik	0
4930480K02Rik	0
4930480K15Rik	0
4930480K23Rik	0
4930481A15Rik	0
4930481B07Rik	0
4930483J18Rik	0
4930483K19Rik	0
4930486F22Rik	0
4930486I03Rik	0
4930486L24Rik	0
4930486N12Rik	0
4930487D11Rik	0
4930488B22Rik	0
4930488N24Rik	0
4930500F04Rik	0
4930500F10Rik	0
4930500L23Rik	0
4930500M09Rik	0
4930502C17Rik	0
4930502E09Rik	0
4930502E18Rik	0
4930503B20Rik	0
4930503E14Rik	0
4930503H13Rik	0
4930503L19Rik	0
4930503O07Rik	0
4930504D19Rik	0
4930504O13Rik	0
4930505A04Rik	0
4930505G20Rik	0
4930505K14Rik	0
4930505M18Rik	0
4930505N22Rik	0
4930505O20Rik	0
4930506C21Rik	0
4930507D05Rik	0
4930507D10Rik	0
4930509E16Rik	0
4930509G22Rik	0
4930509H03Rik	0
4930509J09Rik	0
4930509K18Rik	0
4930510E17Rik	0
4930511A02Rik	0
4930511E03Rik	0
4930511M06Rik	0
4930511M18Rik	0
4930511O05Rik	0
4930512B01Rik	0
4930512H18Rik	0
4930512M02Rik	0
4930512P04Rik	0
4930513D17Rik	0
4930513N10Rik	0
4930513N20Rik	0
4930513O06Rik	0
4930515B02Rik	0
4930515G01Rik	0
4930515G13Rik	0
4930515G16Rik	0
4930515L19Rik	0
4930516B21Rik	0
4930516K23Rik	0
4930517E11Rik	0
4930517G19Rik	0
4930517J16Rik	0
4930517L18Rik	0
4930517O19Rik	0
4930518C09Rik	0
4930518I15Rik	0
4930518I17Rik	0
4930518J20Rik	0
4930519A11Rik	0
4930519D14Rik	0
4930519E07Rik	0
4930519F09Rik	0
4930519F16Rik	0
4930519F24Rik	0
4930519G04Rik	0
4930519H02Rik	0
4930519L02Rik	0
4930519P11Rik	0
4930520M14Rik	0
4930520O04Rik	0
4930521E06Rik	0
4930522H14Rik	0
4930522L14Rik	0
4930522N08Rik	0
4930522O17Rik	0
4930523C07Rik	0
4930524B15Rik	0
4930524B17Rik	0
4930524J08Rik	0
4930524N10Rik	0
4930524O07Rik	0
4930524O08Rik	0
4930525G20Rik	0
4930526A20Rik	0
4930526F13Rik	0
4930526L06Rik	0
4930526M16Rik	0
4930527A07Rik	0
4930527B05Rik	0
4930527E20Rik	0
4930527J03Rik	0
4930528D03Rik	0
4930528G23Rik	0
4930528J11Rik	0
4930528P14Rik	0
4930529C04Rik	0
4930529I22Rik	0
4930532G15Rik	0
4930532M18Rik	0
4930533B01Rik	0
4930533D04Rik	0
4930533I22Rik	0
4930533K18Rik	0
4930533L02Rik	0
4930533O14Rik	0
4930533P14Rik	0
4930534D22Rik	0
4930535E02Rik	0
4930535G08Rik	0
4930535I16Rik	0
4930535L15Rik	0
4930535O05Rik	0
4930537H20Rik	0
4930538E20Rik	0
4930538K18Rik	0
4930539C22Rik	0
4930539E08Rik	0
4930539J05Rik	0
4930539M17Rik	0
4930540E01Rik	0
4930540M05Rik	0
4930542C12Rik	0
4930542C16Rik	0
4930544D05Rik	0
4930544G11Rik	0
4930544I03Rik	0
4930544L04Rik	0
4930544M13Rik	0
4930545L23Rik	0
4930546C10Rik	0
4930547E08Rik	0
4930547M16Rik	0
4930548G14Rik	0
4930548H24Rik	0
4930548K13Rik	0
4930549C01Rik	0
4930550C14Rik	0
4930550C17Rik	0
4930550L24Rik	0
4930551L18Rik	0
4930551O13Rik	0
4930552N02Rik	0
4930552P12Rik	0
4930553I04Rik	0
4930553M12Rik	0
4930553P18Rik	0
4930554C24Rik	0
4930554G22Rik	0
4930554G24Rik	0
4930554H23Rik	0
4930555A03Rik	0
4930555B11Rik	0
4930555B12Rik	0
4930555F03Rik	0
4930555G01Rik	0
4930555K19Rik	0
4930555M17Rik	0
4930555O08Rik	0
4930556G01Rik	0
4930556G22Rik	0
4930556I23Rik	0
4930556J24Rik	0
4930556L07Rik	0
4930556M19Rik	0
4930556N13Rik	0
4930557A04Rik	0
4930557B06Rik	0
4930557F10Rik	0
4930557J02Rik	0
4930558C23Rik	0
4930558F17Rik	0
4930558G05Rik	0
4930558J18Rik	0
4930558J22Rik	0
4930558K02Rik	0
4930558N11Rik	0
4930560O18Rik	0
4930562A09Rik	0
4930562C15Rik	0
4930562D21Rik	0
4930562F07Rik	0
4930562F17Rik	0
4930563D23Rik	0
4930563E18Rik	0
4930563E22Rik	0
4930563F08Rik	0
4930563H07Rik	0
4930563I02Rik	0
4930563M21Rik	0
4930564D02Rik	0
4930565D16Rik	0
4930565N06Rik	0
4930566F21Rik	0
4930566N20Rik	0
4930567H17Rik	0
4930568A12Rik	0
4930568D16Rik	0
4930568G15Rik	0
4930569F06Rik	0
4930570D08Rik	0
4930570G19Rik	0
4930570N18Rik	0
4930571K23Rik	0
4930571N24Rik	0
4930572K03Rik	0
4930572O03Rik	0
4930573C15Rik	0
4930573I07Rik	0
4930577H14Rik	0
4930577N17Rik	0
4930578C19Rik	1
4930578G10Rik	0
4930578I06Rik	0
4930578I07Rik	0
4930578M01Rik	0
4930579C12Rik	0
4930579D09Rik	0
4930579F01Rik	0
4930579G18Rik	0
4930579G24Rik	0
4930579H20Rik	0
4930579K19Rik	0
4930579M01Rik	0
4930579O11Rik	0
4930580E04Rik	0
4930581F22Rik	0
4930583I09Rik	0
4930583K01Rik	0
4930583P06Rik	0
4930584F24Rik	0
4930586N03Rik	0
4930587A21Rik	0
4930588G17Rik	0
4930588K23Rik	0
4930589L23Rik	0
4930589O11Rik	0
4930589P08Rik	0
4930590H14Rik	0
4930590J08Rik	0
4930590L14Rik	0
4930590L20Rik	0
4930591A17Rik	0
4930593A02Rik	0
4930593C16Rik	0
4930594C11Rik	0
4930594M17Rik	0
4930594M22Rik	0
4930594O21Rik	0
4930595D18Rik	0
4930595M18Rik	0
4930595O18Rik	0
4930596D02Rik	0
4930596I21Rik	0
4930597A21Rik	0
4930597L12Rik	0
4930597O21Rik	0
4930598A11Rik	0
4930598F16Rik	0
4930598N05Rik	0
4930599A14Rik	0
4930599N23Rik	0
4930599N24Rik	0
4931400O07Rik	0
4931403E22Rik	0
4931403G20Rik	0
4931403M11Rik	0
4931406B18Rik	0
4931406C07Rik	0
4931406G06Rik	0
4931406P16Rik	23
4931408C20Rik	0
4931409K22Rik	0
4931412I15Rik	0
4931413I07Rik	0
4931413K12Rik	0
4931414P19Rik	0
4931415C17Rik	0
4931417E11Rik	0
4931419H13Rik	0
4931422A03Rik	0
4931423N10Rik	0
4931428F04Rik	0
4931428L18Rik	0
4931429L15Rik	0
4931429P17Rik	0
4931431B13Rik	0
4931431C16Rik	0
4931431F19Rik	0
4931440F15Rik	0
4931440J10Rik	0
4931440P22Rik	0
4932411E22Rik	0
4932411K12Rik	0
4932411N23Rik	0
4932412D23Rik	0
4932413F04Rik	0
4932414J04Rik	0
4932414N04Rik	0
4932415D10Rik	0
4932415M13Rik	0
4932416K20Rik	0
4932422M17Rik	0
4932429P05Rik	0
4932430I15Rik	0
4932431L22Rik	0
4932431P20Rik	0
4932435O22Rik	0
4932438A13Rik	10
4932438H23Rik	0
4932441J04Rik	0
4932442E05Rik	0
4932443I19Rik	0
4932443L11Rik	0
4932702P03Rik	0
4933400A11Rik	0
4933400C23Rik	0
4933400F21Rik	0
4933401B06Rik	0
4933401H06Rik	0
4933401J01Rik	0
4933402C05Rik	0
4933402C06Rik	0
4933402D24Rik	0
4933402E13Rik	0
4933402J07Rik	0
4933402J10Rik	0
4933402N03Rik	0
4933402N22Rik	0
4933402P03Rik	0
4933403L11Rik	0
4933403O08Rik	0
4933404I11Rik	0
4933404K08Rik	0
4933404O12Rik	0
4933405D12Rik	0
4933405E24Rik	0
4933405L10Rik	0
4933405O20Rik	0
4933406C10Rik	0
4933406D12Rik	0
4933406F09Rik	0
4933406G16Rik	0
4933406I18Rik	0
4933406J08Rik	0
4933406J10Rik	0
4933406K04Rik	0
4933406L23Rik	0
4933406M09Rik	0
4933406P04Rik	0
4933407E24Rik	0
4933407I08Rik	0
4933407K13Rik	0
4933407L21Rik	0
4933408A14Rik	0
4933408B17Rik	0
4933408J17Rik	0
4933408N05Rik	0
4933409D19Rik	0
4933409G03Rik	0
4933411E06Rik	0
4933411G06Rik	0
4933411K16Rik	0
4933411O13Rik	0
4933412A08Rik	0
4933412E24Rik	0
4933412L11Rik	0
4933413C19Rik	0
4933413G19Rik	0
4933413J09Rik	0
4933413L06Rik	0
4933414I15Rik	0
4933415A04Rik	0
4933415F23Rik	0
4933415J04Rik	0
4933416C03Rik	0
4933416E03Rik	0
4933416E14Rik	0
4933416I08Rik	0
4933416M07Rik	0
4933417A18Rik	0
4933417C20Rik	0
4933417D19Rik	0
4933417E11Rik	0
4933417G07Rik	0
4933417O13Rik	0
4933421A08Rik	0
4933421I07Rik	0
4933421O10Rik	0
4933423L19Rik	0
4933423P22Rik	0
4933424G06Rik	0
4933424H11Rik	0
4933424L21Rik	0
4933424M12Rik	0
4933424N20Rik	0
4933425D22Rik	0
4933425L06Rik	0
4933425M03Rik	0
4933426K07Rik	0
4933427D06Rik	0
4933427D14Rik	0
4933427E11Rik	0
4933427E13Rik	0
4933427G17Rik	0
4933427G23Rik	0
4933427I04Rik	0
4933427I22Rik	0
4933427J07Rik	0
4933428C19Rik	0
4933428G20Rik	0
4933428M09Rik	0
4933428P19Rik	0
4933429H19Rik	0
4933430H06Rik	0
4933430H16Rik	0
4933430I17Rik	0
4933430L12Rik	0
4933430M04Rik	0
4933430N04Rik	0
4933431C10Rik	0
4933431E20Rik	1
4933431G14Rik	0
4933431K14Rik	0
4933431K23Rik	0
4933431M02Rik	0
4933432K03Rik	0
4933433F19Rik	0
4933433G15Rik	0
4933434E20Rik	1
4933434M16Rik	0
4933435F18Rik	0
4933435G04Rik	0
4933436E23Rik	0
4933436F18Rik	0
4933436H12Rik	0
4933436I01Rik	0
4933436I20Rik	0
4933437G19Rik	0
4933438A12Rik	0
4933438B17Rik	0
4933438K21Rik	0
4933439C10Rik	0
4933439J24Rik	0
4933439K11Rik	0
4933439N06Rik	0
4933440J02Rik	0
4933440M02Rik	0
4933440N22Rik	0
5031410I06Rik	0
5031414D18Rik	0
5031415H12Rik	0
5031425E22Rik	0
5031425F14Rik	0
5031434C07Rik	0
5031434O11Rik	0
5031439G07Rik	19
5033403F01Rik	0
5033403H07Rik	0
5033404E19Rik	0
5033417F24Rik	0
5033423K11Rik	0
5033426O07Rik	0
5033428I22Rik	0
5033430I15Rik	0
5330406M23Rik	0
5330411J11Rik	0
5330411O13Rik	0
5330413D20Rik	0
5330413P13Rik	0
5330416C01Rik	0
5330417C22Rik	0
5330417H12Rik	0
5330425B07Rik	0
5330426L24Rik	0
5330429C05Rik	0
5330434G04Rik	0
5330437M03Rik	0
5330438D12Rik	0
5330438I03Rik	0
5330439A09Rik	0
5330439B14Rik	0
5330439K02Rik	0
5430400D12Rik	0
5430401F13Rik	0
5430402E10Rik	0
5430402O13Rik	0
5430403G16Rik	0
5430405H02Rik	0
5430416N02Rik	0
5430416O09Rik	0
5430419D17Rik	0
5430420F09Rik	0
5430427M07Rik	0
5430427N15Rik	0
5430427O19Rik	0
5430433H01Rik	0
5430434F05Rik	0
5430434I15Rik	0
5530400C23Rik	0
5530400K19Rik	0
5530401A14Rik	0
5530601H04Rik	0
5730403I07Rik	0
5730405O15Rik	0
5730408A14Rik	0
5730409E04Rik	0
5730412P04Rik	0
5730416F02Rik	0
5730419F03Rik	0
5730420D15Rik	0
5730422E09Rik	0
5730435O14Rik	0
5730437C11Rik	0
5730455P16Rik	0
5730460C07Rik	0
5730480H06Rik	0
5730488B01Rik	0
5730507A11Rik	0
5730507C01Rik	0
5730508B09Rik	0
5730522E02Rik	0
5730559C18Rik	0
5730585A16Rik	0
5730596B20Rik	0
5830405F06Rik	0
5830411K02Rik	0
5830411N06Rik	0
5830415G21Rik	0
5830416I19Rik	0
5830417I10Rik	2
5830418P13Rik	0
5830432E09Rik	0
5830437K03Rik	0
5830444B04Rik	0
5830444F18Rik	0
5830454E08Rik	0
5830462I19Rik	0
5830468F06Rik	0
5830473C10Rik	0
5830487J09Rik	0
5930403N24Rik	0
5930409G06Rik	0
5930412G12Rik	0
5930420M18Rik	0
5930422O12Rik	0
5930430L01Rik	0
5930435M05Rik	0
6030400A10Rik	0
6030407O03Rik	0
6030408B16Rik	0
6030419C18Rik	0
6030442E23Rik	0
6030442K20Rik	0
6030443J06Rik	0
6030445D17Rik	0
6030452D12Rik	0
6030458C11Rik	0
6030460B20Rik	0
6030468B19Rik	0
6030469F06Rik	0
6030471H07Rik	0
6030498E09Rik	0
6230400D17Rik	0
6330403A02Rik	0
6330403K07Rik	0
6330403L08Rik	0
6330403N20Rik	0
6330408A02Rik	0
6330409D20Rik	0
6330410L21Rik	0
6330415B21Rik	0
6330416G13Rik	0
6330418K02Rik	0
6330419E04Rik	0
6330549D23Rik	0
6330562C20Rik	0
6430500D05Rik	0
6430503K07Rik	0
6430511E19Rik	0
6430531B16Rik	0
6430548M08Rik	3
6430550D23Rik	0
6430562O15Rik	0
6430571L13Rik	0
6430573F11Rik	0
6430573P05Rik	0
6430584L05Rik	0
6430590A07Rik	0
6430628N08Rik	0
6430710C18Rik	0
6530401F13Rik	0
6530402F18Rik	0
6530403H02Rik	0
6530409C15Rik	0
6530411M01Rik	0
6530437J22Rik	0
6720427I07Rik	0
6720464F23Rik	0
6720469O03Rik	0
6720475M21Rik	0
6720482G16Rik	0
6720483E21Rik	0
6720489N17Rik	0
6820402A03Rik	0
6820408C15Rik	0
6820431F20Rik	0
7330404K18Rik	0
7330423F06Rik	0
7420426K07Rik	0
7420461P10Rik	0
7530416G11Rik	0
7530428D23Rik	0
7630403G23Rik	0
8030411F24Rik	0
8030423F21Rik	0
8030423J24Rik	0
8030442B05Rik	0
8030443G20Rik	0
8030445P17Rik	0
8030451A03Rik	0
8030453O22Rik	0
8030462N17Rik	1
8030474K03Rik	0
8030487O14Rik	0
8430408G22Rik	0
8430419K02Rik	0
8430422M14Rik	0
8430423G03Rik	0
8430429K09Rik	0
8430432A02Rik	0
8430436N08Rik	0
8430437L04Rik	0
9030204H09Rik	0
9030407P20Rik	0
9030612E09Rik	0
9030616G12Rik	0
9030617O03Rik	4
9030619P08Rik	0
9030622O22Rik	0
9030624G23Rik	0
9030624J02Rik	0
9130008F23Rik	0
9130011E15Rik	0
9130015G15Rik	0
9130015L21Rik	0
9130017K11Rik	0
9130019O22Rik	0
9130019P16Rik	0
9130023H24Rik	0
9130024F11Rik	0
9130204K15Rik	0
9130204L05Rik	0
9130208D14Rik	0
9130213A22Rik	0
9130221F21Rik	0
9130221H12Rik	0
9130227L01Rik	0
9130230L23Rik	0
9130230N09Rik	0
9130401M01Rik	0
9130409I23Rik	0
9130409J20Rik	0
9130410C08Rik	0
9130604C24Rik	0
9230009I02Rik	0
9230019H11Rik	0
9230020A06Rik	0
9230102O04Rik	0
9230104L09Rik	0
9230104M06Rik	0
9230105E05Rik	0
9230106D20Rik	0
9230109A22Rik	0
9230110C19Rik	0
9230110F15Rik	0
9230111E07Rik	0
9230112D13Rik	0
9230112E08Rik	0
9230113P08Rik	0
9230114J08Rik	0
9230114K14Rik	0
9230116N13Rik	0
9230117E06Rik	0
9330020H09Rik	0
9330102E08Rik	0
9330104G04Rik	0
9330111N05Rik	0
9330118I20Rik	0
9330121J05Rik	0
9330132A10Rik	0
9330136K24Rik	0
9330151L19Rik	0
9330154J02Rik	0
9330154K18Rik	0
9330158H04Rik	0
9330159F19Rik	6
9330159M07Rik	1
9330160F10Rik	0
9330161L09Rik	0
9330162012Rik	0
9330162B11Rik	0
9330162G02Rik	0
9330171B17Rik	0
9330175E14Rik	0
9330175M20Rik	0
9330178D15Rik	0
9330179D12Rik	0
9330182L06Rik	0
9330182O14Rik	0
9330185C12Rik	0
9330198N18Rik	0
9430002A10Rik	0
9430007A20Rik	0
9430007M09Rik	0
9430015G10Rik	0
9430016H08Rik	0
9430018G01Rik	0
9430020K01Rik	11
9430021M05Rik	0
9430024E24Rik	0
9430025C20Rik	0
9430034N14Rik	1
9430037G07Rik	0
9430037O13Rik	0
9430038I01Rik	0
9430041J12Rik	0
9430053O09Rik	0
9430060I03Rik	0
9430062P05Rik	0
9430064I24Rik	0
9430065F17Rik	0
9430069I07Rik	0
9430073C21Rik	0
9430076C15Rik	0
9430083B18Rik	0
9430087B13Rik	0
9430087J23Rik	0
9430091E24Rik	0
9430092D12Rik	0
9430093N23Rik	0
9430097D07Rik	0
9430098F02Rik	0
9530002B09Rik	0
9530003J23Rik	0
9530003O04Rik	0
9530013L04Rik	0
9530018H14Rik	0
9530022L04Rik	0
9530026F06Rik	0
9530026P05Rik	0
9530027J09Rik	0
9530034A14Rik	0
9530034E10Rik	0
9530036M11Rik	0
9530036O11Rik	0
9530046B11Rik	0
9530051G07Rik	0
9530052C20Rik	0
9530052E02Rik	0
9530053A07Rik	0
9530056K15Rik	0
9530059O14Rik	0
9530062K07Rik	0
9530068E07Rik	0
9530077C05Rik	0
9530078K11Rik	0
9530080O11Rik	0
9530082P21Rik	0
9530085L11Rik	0
[truncated: 46,402 more rows]

## Sheet: (1) soleus_count.txt
0610006L08Rik	0
0610007P14Rik	0
0610009B22Rik	0
0610009E02Rik	0
0610009L18Rik	0
0610009O20Rik	0
0610010F05Rik	0
0610010K14Rik	0
0610011F06Rik	0
0610012D04Rik	0
0610012G03Rik	0
0610025J13Rik	0
0610030E20Rik	0
0610031O16Rik	0
0610033M10Rik	0
0610037L13Rik	0
0610038B21Rik	0
0610039K10Rik	0
0610040B10Rik	0
0610040F04Rik	0
0610040J01Rik	0
0610043K17Rik	0
1010001B22Rik	0
1010001N08Rik	0
1110001J03Rik	0
1110002E22Rik	28
1110002J07Rik	0
1110002L01Rik	0
1110002O04Rik	0
1110003F10Rik	0
1110004E09Rik	0
1110004F10Rik	2
1110006O24Rik	0
1110008E08Rik	0
1110008F13Rik	0
1110008L16Rik	0
1110008P14Rik	0
1110012L19Rik	0
1110015O18Rik	0
1110017D15Rik	0
1110018N20Rik	0
1110019D14Rik	0
1110020A21Rik	0
1110025L11Rik	0
1110025M09Rik	0
1110028F11Rik	0
1110028F18Rik	0
1110032A03Rik	0
1110032F04Rik	0
1110034G24Rik	0
1110035H17Rik	0
1110036E04Rik	0
1110037F02Rik	7
1110038B12Rik	0
1110038F14Rik	0
1110046J04Rik	0
1110051M20Rik	0
1110057P08Rik	0
1110059E24Rik	0
1110059G10Rik	0
1110060G06Rik	0
1110065P20Rik	0
1190002N15Rik	0
1190003K10Rik	0
1190005I06Rik	0
1190007I07Rik	0
1200007C13Rik	0
1300002E11Rik	0
1300017J02Rik	0
1500002C15Rik	0
1500002F19Rik	0
1500004A13Rik	0
1500005C15Rik	0
1500009C09Rik	0
1500009L16Rik	0
1500011B03Rik	0
1500011K16Rik	0
1500012K07Rik	0
1500015A07Rik	0
1500015L24Rik	0
1500015O10Rik	0
1500017E21Rik	0
1500026H17Rik	0
1500035N22Rik	0
1520401A03Rik	0
1600002D24Rik	0
1600002H07Rik	0
1600002K03Rik	0
1600010M07Rik	0
1600012H06Rik	0
1600012P17Rik	0
1600014C10Rik	0
1600014C23Rik	0
1600015I10Rik	0
1600017P15Rik	0
1600019K03Rik	0
1600020E01Rik	0
1600023N17Rik	0
1600025M17Rik	0
1600029O15Rik	0
1700001C02Rik	0
1700001C19Rik	0
1700001D01Rik	0
1700001F09Rik	0
1700001G01Rik	0
1700001G11Rik	0
1700001G17Rik	0
1700001J03Rik	0
1700001J04Rik	0
1700001J11Rik	0
1700001K19Rik	0
1700001L05Rik	0
1700001L19Rik	0
1700001N15Rik	0
1700001O22Rik	0
1700001P01Rik	0
1700003C15Rik	0
1700003D09Rik	0
1700003E16Rik	0
1700003E24Rik	0
1700003F12Rik	0
1700003G13Rik	0
1700003G18Rik	0
1700003H04Rik	0
1700003I16Rik	0
1700003I22Rik	0
1700003L19Rik	0
1700003M07Rik	0
1700003N22Rik	0
1700003P14Rik	0
1700006A11Rik	0
1700006E09Rik	0
1700006F04Rik	0
1700006H21Rik	0
1700006J14Rik	0
1700006P03Rik	0
1700007B14Rik	0
1700007E05Rik	0
1700007F19Rik	0
1700007G11Rik	0
1700007J10Rik	0
1700007K09Rik	0
1700007K13Rik	0
1700007L15Rik	0
1700007M16Rik	0
1700007P06Rik	0
1700008A23Rik	0
1700008B11Rik	0
1700008H02Rik	0
1700008J07Rik	0
1700008K24Rik	0
1700008O03Rik	0
1700008P02Rik	0
1700009C05Rik	0
1700009J07Rik	0
1700009N14Rik	0
1700010B08Rik	0
1700010B13Rik	0
1700010D01Rik	0
1700010H22Rik	0
1700010I02Rik	0
1700010I14Rik	0
1700010J16Rik	0
1700010K23Rik	0
1700010K24Rik	0
1700010L04Rik	0
1700010N08Rik	0
1700011B04Rik	0
1700011C11Rik	0
1700011D18Rik	0
1700011E24Rik	0
1700011H14Rik	0
1700011I03Rik	0
1700011L22Rik	0
1700011M02Rik	0
1700012A03Rik	0
1700012B07Rik	0
1700012B09Rik	0
1700012C08Rik	0
1700012C14Rik	0
1700012D16Rik	0
1700012E03Rik	0
1700012I11Rik	0
1700012J22Rik	0
1700012L04Rik	0
1700012P22Rik	0
1700013A02Rik	0
1700013D24Rik	0
1700013F07Rik	0
1700013G24Rik	0
1700013H16Rik	0
1700013M08Rik	0
1700013N06Rik	0
1700014D04Rik	0
1700014F14Rik	0
1700015C17Rik	0
1700015E13Rik	0
1700015F17Rik	0
1700015G11Rik	0
1700015O11Rik	0
1700016A09Rik	0
1700016B15Rik	0
1700016C15Rik	0
1700016D06Rik	0
1700016D08Rik	0
1700016F12Rik	0
1700016G14Rik	0
1700016G22Rik	0
1700016H13Rik	0
1700016K19Rik	0
1700016L21Rik	0
1700016P03Rik	0
1700016P04Rik	0
1700017B05Rik	0
1700017D01Rik	0
1700017G19Rik	0
1700017I07Rik	0
1700017J07Rik	0
1700017L05Rik	0
1700017N19Rik	0
1700018A04Rik	0
1700018A14Rik	0
1700018B08Rik	0
1700018B24Rik	0
1700018C11Rik	0
1700018F24Rik	0
1700018L02Rik	0
1700018M17Rik	0
1700019A02Rik	0
1700019A23Rik	0
1700019B03Rik	0
1700019B21Rik	0
1700019D03Rik	0
1700019E08Rik	0
1700019G24Rik	0
1700019M22Rik	0
1700019N19Rik	0
1700019O17Rik	0
1700019P21Rik	0
1700020A23Rik	0
1700020D05Rik	0
1700020G17Rik	0
1700020I14Rik	37
1700020L24Rik	0
1700020M21Rik	0
1700020N01Rik	0
1700020N15Rik	0
1700020N18Rik	0
1700021A07Rik	0
1700021F05Rik	0
1700021F07Rik	0
1700021F13Rik	0
1700021J08Rik	0
1700021L23Rik	0
1700021N21Rik	0
1700021P04Rik	0
1700022A21Rik	0
1700022A22Rik	0
1700022E09Rik	0
1700022F17Rik	0
1700022H16Rik	0
1700022I11Rik	0
1700022N22Rik	0
1700023C21Rik	0
1700023F02Rik	0
1700023F06Rik	0
1700023G09Rik	0
1700023H06Rik	0
1700024B05Rik	0
1700024B18Rik	0
1700024G13Rik	0
1700024J04Rik	0
1700024P04Rik	0
1700024P16Rik	0
1700025A08Rik	0
1700025B11Rik	0
1700025C18Rik	0
1700025D23Rik	0
1700025F22Rik	0
1700025F24Rik	0
1700025G04Rik	1
1700025H01Rik	0
1700025J12Rik	0
1700025K24Rik	0
1700025M24Rik	0
1700025N21Rik	0
1700025N23Rik	0
1700025O08Rik	0
1700026D11Rik	0
1700026F02Rik	0
1700026J12Rik	0
1700026J14Rik	0
1700027A07Rik	0
1700027A15Rik	0
1700027F06Rik	0
1700027F09Rik	0
1700027H10Rik	0
1700027I24Rik	0
1700028B04Rik	0
1700028D13Rik	0
1700028E10Rik	0
1700028I16Rik	0
1700028J19Rik	0
1700028K03Rik	0
1700028M03Rik	0
1700028N14Rik	0
1700028P14Rik	0
1700028P15Rik	0
1700029B22Rik	0
1700029B24Rik	0
1700029E06Rik	0
1700029F12Rik	0
1700029H14Rik	0
1700029I15Rik	0
1700029J03Rik	0
1700029J07Rik	0
1700029M03Rik	0
1700029M20Rik	0
1700029N11Rik	0
1700029P11Rik	0
1700030A11Rik	0
1700030C10Rik	0
1700030C12Rik	0
1700030C14Rik	0
1700030F04Rik	0
1700030I03Rik	0
1700030J22Rik	0
1700030K09Rik	0
1700030L20Rik	0
1700030M09Rik	0
1700030N03Rik	0
1700030N18Rik	0
1700030O20Rik	0
1700031A10Rik	0
1700031F05Rik	0
1700031F10Rik	0
1700031L13Rik	0
1700031M16Rik	0
1700031P21Rik	0
1700034B16Rik	0
1700034E13Rik	0
1700034G24Rik	0
1700034H15Rik	0
1700034I23Rik	0
1700034J04Rik	0
1700034J05Rik	0
1700034K08Rik	0
1700034O15Rik	0
1700034P13Rik	0
1700036A12Rik	0
1700036G14Rik	0
1700036O09Rik	0
1700037C06Rik	0
1700037C18Rik	0
1700037F24Rik	0
1700037H04Rik	0
1700039E15Rik	0
1700039E22Rik	0
1700039I01Rik	0
1700039M10Rik	0
1700039M15Rik	0
1700040D17Rik	0
1700040F15Rik	0
1700040F17Rik	0
1700040K01Rik	0
1700040L02Rik	0
1700040L08Rik	0
1700041C23Rik	0
1700041G16Rik	0
1700041M05Rik	0
1700041M19Rik	0
1700042D02Rik	0
1700042G07Rik	0
1700042G15Rik	0
1700042O10Rik	0
1700044C05Rik	0
1700044K03Rik	0
1700045H11Rik	0
1700045I11Rik	0
1700046C09Rik	0
1700047A11Rik	0
1700047F07Rik	0
1700047G03Rik	0
1700047I17Rik2	0
1700047K16Rik	0
1700047L14Rik	0
1700047M11Rik	0
1700047N06Rik	0
1700048F04Rik	0
1700048M11Rik	0
1700048O20Rik	0
1700049E15Rik	0
1700049E17Rik1	0
1700049E17Rik2	0
1700049E22Rik	0
1700049G17Rik	2
1700049J03Rik	0
1700049L16Rik	0
1700051A21Rik	0
1700051K13Rik	0
1700051O22Rik	0
1700052I22Rik	0
1700052K11Rik	0
1700054A03Rik	0
1700054K02Rik	0
1700054K19Rik	0
1700054M17Rik	0
1700054O19Rik	0
1700055C04Rik	0
1700055D18Rik	0
1700056E22Rik	0
1700056N10Rik	0
1700057G04Rik	0
1700057H15Rik	0
1700057H21Rik	0
1700058P15Rik	0
1700060C16Rik	0
1700060C20Rik	0
1700060J05Rik	0
1700060O08Rik	0
1700061E17Rik	0
1700061E18Rik	0
1700061F12Rik	0
1700061G19Rik	0
1700061H18Rik	0
1700061I17Rik	0
1700061J23Rik	0
1700063A18Rik	0
1700063D05Rik	0
1700063H04Rik	0
1700063H06Rik	0
1700063I16Rik	0
1700063K16Rik	0
1700063O14Rik	0
1700064H15Rik	0
1700064J06Rik	0
1700064M15Rik	0
1700065D16Rik	0
1700065I16Rik	0
1700065J11Rik	0
1700065J18Rik	0
1700065L07Rik	0
1700065O20Rik	0
1700066B17Rik	0
1700066B19Rik	0
1700066C05Rik	0
1700066J03Rik	0
1700066M21Rik	0
1700066N21Rik	0
1700066O22Rik	0
1700067G17Rik	0
1700067K01Rik	0
1700067P10Rik	0
1700069B07Rik	0
1700069L16Rik	0
1700069P05Rik	0
1700071G01Rik	0
1700071K01Rik	0
1700071M16Rik	0
1700072B07Rik	0
1700072G22Rik	0
1700072O05Rik	0
1700073E17Rik	0
1700074A21Rik	0
1700074H08Rik	0
1700074P13Rik	0
1700080E11Rik	0
1700080G11Rik	0
1700080N15Rik	0
1700080O16Rik	0
1700081H04Rik	0
1700082M22Rik	0
1700083H02Rik	0
1700084C06Rik	0
1700084E18Rik	0
1700084F23Rik	0
1700084J12Rik	0
1700084M14Rik	0
1700085C21Rik	0
1700086D15Rik	0
1700086L19Rik	0
1700086O06Rik	0
1700086P04Rik	0
1700087M22Rik	0
1700088E04Rik	0
1700091H14Rik	0
1700092C02Rik	0
1700092C10Rik	0
1700092C17Rik	0
1700092E19Rik	0
1700092K14Rik	0
1700092M07Rik	0
1700093J21Rik	0
1700093K21Rik	0
1700094J05Rik	0
1700094M24Rik	0
1700095A13Rik	0
1700095A21Rik	0
1700095B10Rik	0
1700095J03Rik	0
1700095J07Rik	0
1700095J12Rik	0
1700095K22Rik	0
1700096J18Rik	0
1700096K18Rik	0
1700097M23Rik	0
1700097N02Rik	0
1700099I09Rik	0
1700100L14Rik	0
1700101I11Rik	0
1700101I19Rik	0
1700101O22Rik	0
1700102F20Rik	0
1700102P08Rik	0
1700104B16Rik	0
1700105P06Rik	0
1700108F19Rik	0
1700108J01Rik	0
1700108N11Rik	0
1700109G14Rik	0
1700109G15Rik	0
1700109H08Rik	0
1700109I08Rik	0
1700109K24Rik	0
1700110C19Rik	0
1700110I01Rik	0
1700110I07Rik	0
1700110K17Rik	0
1700111E14Rik	0
1700111N16Rik	0
1700112D23Rik	0
1700112E06Rik	0
1700112H15Rik	0
1700112J05Rik	0
1700112J16Rik	0
1700112K13Rik	0
1700113A16Rik	0
1700113B19Rik	0
1700113H08Rik	0
1700116B05Rik	0
1700119H24Rik	0
1700119I11Rik	0
1700120B22Rik	0
1700120C14Rik	0
1700120C18Rik	0
1700120E14Rik	0
1700120G07Rik	0
1700120G11Rik	0
1700120K04Rik	0
1700120O09Rik	0
1700121C08Rik	0
1700121L03Rik	0
1700121L16Rik	0
1700121N20Rik	0
1700122D07Rik	0
1700122E12Rik	0
1700122O11Rik	0
1700123I01Rik	0
1700123K08Rik	0
1700123L14Rik	0
1700123M08Rik	0
1700123O12Rik	0
1700123O20Rik	0
1700123O21Rik	0
1700124L16Rik	0
1700125G02Rik	0
1700125G22Rik	0
1700125H03Rik	0
1700125H20Rik	0
1700126A01Rik	0
1700126G02Rik	0
1700126H18Rik	0
1700128A07Rik	0
1700128E19Rik	0
1700128F08Rik	0
1700129C05Rik	0
1700129L04Rik	0
1810006J02Rik	0
1810007C17Rik	0
1810007D17Rik	0
1810008B01Rik	0
1810008I18Rik	0
1810009A15Rik	0
1810009J06Rik	0
1810010D01Rik	0
1810010H24Rik	0
1810010K12Rik	0
1810011H11Rik	0
1810011O10Rik	0
1810012K08Rik	0
1810012K16Rik	0
1810013D15Rik	0
1810013L24Rik	0
1810014B01Rik	0
1810017P11Rik	0
1810018F18Rik	0
1810019D21Rik	0
1810019N24Rik	0
1810020O05Rik	0
1810021B22Rik	0
1810022K09Rik	0
1810024B03Rik	0
1810026B05Rik	0
1810026J23Rik	0
1810030O07Rik	0
1810032O08Rik	0
1810034E14Rik	0
1810037I17Rik	0
1810041H14Rik	0
1810041L15Rik	0
1810043G02Rik	0
1810043H04Rik	0
1810044D09Rik	0
1810046K07Rik	0
1810049J17Rik	0
1810053B23Rik	0
1810055G02Rik	0
1810058I24Rik	0
1810059C17Rik	0
1810059H22Rik	0
1810062G17Rik	0
1810062O18Rik	0
1810063I02Rik	0
1810064F22Rik	0
1810065E05Rik	0
2010001A14Rik	0
2010001K21Rik	0
2010003K11Rik	0
2010005H15Rik	0
2010007H06Rik	0
2010008C14Rik	0
2010009K17Rik	0
2010010A06Rik	0
2010013B24Rik	0
2010015M23Rik	0
2010016I18Rik	0
2010103J01Rik	0
2010106C02Rik	0
2010106E10Rik	0
2010107E04Rik	1
2010107G12Rik	0
2010107G23Rik	0
2010109A12Rik	0
2010109I03Rik	0
2010109P13Rik	0
2010110E17Rik	0
2010110G14Rik	0
2010110K18Rik	0
2010111I01Rik	11
2010204K13Rik	0
2010300C02Rik	0
2010300F17Rik	0
2010308F09Rik	0
2010309G21Rik	0
2010310C07Rik	0
2010315B03Rik	0
2010320M18Rik	0
2010320O07Rik	0
2200002A13Rik	0
2200002D01Rik	0
2200002J24Rik	0
2200007N16Rik	0
2210008F06Rik	0
2210010C04Rik	0
2210011C24Rik	0
2210011K15Rik	0
2210013O21Rik	0
2210016F16Rik	0
2210016L21Rik	0
2210017I01Rik	0
2210019I11Rik	0
2210404O09Rik	0
2210406H18Rik	0
2210406O10Rik	0
2210407C18Rik	0
2210408F21Rik	19
2210408I21Rik	0
2210409E12Rik	0
2210411M09Rik	0
2210412B16Rik	0
2210414B05Rik	0
2210417A02Rik	0
2210418O10Rik	0
2210420H20Rik	0
2300002M23Rik	0
2300003K06Rik	0
2300009A05Rik	0
2310001H17Rik	0
2310001K20Rik	1
2310001K24Rik	0
2310002F09Rik	0
2310002L09Rik	0
2310003L06Rik	0
2310005A03Rik	0
2310005E17Rik	0
2310007B03Rik	0
2310008N11Rik	0
2310009A05Rik	0
2310009B15Rik	0
2310010J17Rik	0
2310011J03Rik	0
2310014F06Rik	0
2310015A10Rik	1
2310015D24Rik	2
2310015K22Rik	0
2310016D03Rik	0
2310016D23Rik	0
2310016G11Rik	1
2310020H05Rik	0
2310022A10Rik	0
2310022B05Rik	0
2310026I22Rik	0
2310026L22Rik	0
2310030A07Rik	0
2310030G06Rik	0
2310031A07Rik	0
2310033P09Rik	0
2310034C09Rik	0
2310034G01Rik	0
2310034O05Rik	0
2310035C23Rik	5
2310036O22Rik	0
2310039H08Rik	0
2310039L15Rik	0
2310040G07Rik	0
2310040G24Rik	0
2310043L19Rik	0
2310043M15Rik	0
2310043O21Rik	0
2310043P16Rik	0
2310044K18Rik	0
2310046K23Rik	0
2310047D07Rik	0
2310050C09Rik	0
2310057J18Rik	0
2310057M21Rik	1
2310057N15Rik	0
2310058D17Rik	0
2310061I04Rik	0
2310061N02Rik	0
2310065F04Rik	0
2310068J16Rik	0
2310069B03Rik	0
2310069G16Rik	0
2310074N15Rik	0
2310075C17Rik	0
2310079G19Rik	0
2310081O03Rik	0
2410002F23Rik	0
2410003L11Rik	0
2410004B18Rik	0
2410004I01Rik	0
2410004P03Rik	0
2410006H16Rik	0
2410012E07Rik	0
2410015M20Rik	1
2410016O06Rik	0
2410017I17Rik	0
2410018L13Rik	0
2410021H03Rik	0
2410022M11Rik	0
2410024N13Rik	0
2410080I02Rik	0
2410089E03Rik	0
2410124H12Rik	0
2410131K14Rik	0
2410137M14Rik	0
2410141K09Rik	0
2410152P15Rik	0
2500002B13Rik	0
2500004C02Rik	0
2510002D24Rik	0
2510009E07Rik	5
2510016D11Rik	0
2510017J16Rik	0
2510039O18Rik	0
2510046G10Rik	0
2600006K01Rik	0
2600014E21Rik	0
2610001A08Rik	0
2610001J05Rik	0
2610002M06Rik	4
2610005L07Rik	0
2610008E11Rik	0
2610011E03Rik	0
2610012C04Rik	0
2610016A17Rik	0
2610020C07Rik	0
2610020F03Rik	0
2610020H08Rik	0
2610021A01Rik	0
2610024D14Rik	0
2610027F03Rik	0
2610027K06Rik	0
2610028E06Rik	0
2610028H24Rik	0
2610034O05Rik	0
2610035D17Rik	0
2610035F20Rik	0
2610037D02Rik	0
2610042L04Rik	0
2610044O15Rik8	0
2610105M22Rik	0
2610203C20Rik	0
2610203C22Rik	0
2610204G07Rik	0
2610206C17Rik	0
2610300A13Rik	0
2610301B20Rik	0
2610303G11Rik	0
2610305D13Rik	0
2610306M01Rik	0
2610306O10Rik	0
2610307P16Rik	0
2610316D01Rik	0
2610318N02Rik	0
2610507B11Rik	55
2610507I01Rik	0
2610509F24Rik	0
2610524H06Rik	0
2610528A11Rik	0
2610528J11Rik	0
2700012I20Rik	0
2700016F22Rik	0
2700029L08Rik	0
2700029M09Rik	0
2700033N17Rik	0
2700038G22Rik	0
2700046A07Rik	0
2700046G09Rik	0
2700049A03Rik	5
2700060E02Rik	0
2700062C07Rik	0
2700068H02Rik	0
2700069I18Rik	0
2700078F05Rik	0
2700080J24Rik	0
2700081O15Rik	0
2700089I24Rik	0
2700094K13Rik	0
2700097O09Rik	0
2700099C18Rik	0
2810001G20Rik	0
2810002D19Rik	1
2810004N23Rik	0
2810006K23Rik	0
2810013P06Rik	0
2810021J22Rik	0
2810025M15Rik	0
2810029C07Rik	0
2810030D12Rik	0
2810032G03Rik	0
2810039B14Rik	0
2810047C21Rik1	0
2810049E08Rik	0
2810402E24Rik	0
2810403A07Rik	0
2810403D21Rik	0
2810404F17Rik	0
2810404M03Rik	0
2810405F15Rik	0
2810405F17Rik	0
2810407A14Rik	0
2810408A11Rik	0
2810408I11Rik	0
2810410L24Rik	0
2810414N06Rik	0
2810417H13Rik	0
2810425M01Rik	0
2810428I15Rik	0
2810428J06Rik	0
2810429I04Rik	0
2810430I11Rik	0
2810432F15Rik	0
2810433D01Rik	0
2810442N19Rik	0
2810454H06Rik	0
2810455O05Rik	0
2810459M11Rik	0
2810468N07Rik	0
2810471M01Rik	0
2810474O19Rik	0
2900002M20Rik	0
2900005J15Rik	0
2900009J06Rik	0
2900011O08Rik	0
2900018N21Rik	0
2900022M07Rik	0
2900026A02Rik	5
2900027M19Rik	0
2900035J10Rik	0
2900037B21Rik	0
2900041M22Rik	0
2900042K21Rik	0
2900052L18Rik	0
2900052N01Rik	0
2900055J20Rik	0
2900060B14Rik	0
2900064F13Rik	0
2900064K03Rik	0
2900069G24Rik	0
2900072N19Rik	0
2900076A07Rik	0
2900076G11Rik	0
2900079G21Rik	0
2900089D17Rik	0
2900092C05Rik	0
2900092N22Rik	0
2900092O11Rik	0
2900093K20Rik	0
2900097C17Rik	2
3000002C10Rik	0
3010001F23Rik	0
3010003L21Rik	0
3010026O09Rik	0
3100002H09Rik	0
3100003L05Rik	0
3110001I22Rik	0
3110002H16Rik	0
3110004A20Rik	0
3110009E18Rik	0
3110018I06Rik	0
3110021N24Rik	0
3110031N09Rik	0
3110035E14Rik	0
3110039M20Rik	0
3110040N11Rik	0
3110043O21Rik	0
3110045C21Rik	0
3110052M02Rik	0
3110053B16Rik	0
3110056K07Rik	0
3110062G12Rik	0
3110062M04Rik	0
3110067C02Rik	0
3110070M22Rik	0
3110079O15Rik	0
3110080O07Rik	0
3110082I17Rik	0
3110082J24Rik	0
3110083C13Rik	0
3110099E03Rik	0
3222401L13Rik	0
3300002A11Rik	0
3300002I08Rik	0
3300002P13Rik	0
3300005D01Rik	0
3425401B19Rik	94
3632451O06Rik	2
3632454L22Rik	0
3830403N18Rik	0
3830406C13Rik	0
3830408C21Rik	0
3830417A13Rik	0
3830422I06Rik	0
3830432H09Rik	0
3930402G23Rik	0
4430402I18Rik	0
4631405J19Rik	0
4631405K08Rik	0
4632404H12Rik	0
4632404M16Rik	0
4632411P08Rik	0
4632415L05Rik	3
4632427E13Rik	0
4632428C04Rik	0
4632432E15Rik	0
4633401B06Rik	0
4731419I09Rik	0
4732414G09Rik	0
4732416N19Rik	0
4732419C18Rik	0
4732440D04Rik	0
4732463B04Rik	0
4732465J04Rik	0
4732471J01Rik	0
4732487G21Rik	0
4732490B19Rik	0
4732491K20Rik	0
4732496C06Rik	0
4831440E17Rik	0
4833403J16Rik	0
4833404L02Rik	0
4833407H14Rik	0
4833411C07Rik	0
4833412C05Rik	0
4833412K13Rik	0
4833413E03Rik	0
4833413G10Rik	0
4833417C18Rik	0
4833418N02Rik	0
4833418N17Rik	0
4833420G17Rik	0
4833421G17Rik	0
4833421K07Rik	0
4833422C13Rik	0
4833422M21Rik	0
4833423E24Rik	0
4833427F10Rik	0
4833427G06Rik	0
4833428L15Rik	0
4833439L19Rik	0
4833445I07Rik	0
4921501E09Rik	0
4921504A21Rik	0
4921504E06Rik	0
4921507G05Rik	0
4921507P07Rik	0
4921508D12Rik	0
4921508M14Rik	0
4921509A06Rik	0
4921509C19Rik	0
4921511C10Rik	0
4921511C20Rik	0
4921511E07Rik	0
4921511H03Rik	0
4921511M17Rik	0
4921513D11Rik	0
4921513I03Rik	0
4921513I08Rik	0
4921514A10Rik	0
4921515E04Rik	0
4921517D22Rik	0
4921518K17Rik	0
4921521D15Rik	0
4921522P10Rik	0
4921523L03Rik	0
4921524J17Rik	0
4921524L21Rik	0
4921527H02Rik	0
4921528I07Rik	0
4921529L05Rik	0
4921530L21Rik	0
4921531C22Rik	0
4921534H16Rik	0
4921536K21Rik	0
4921539E11Rik	0
4921539H07Rik	0
4922502D21Rik	0
4922502N22Rik	0
4930401G09Rik	0
4930401O10Rik	0
4930401O12Rik	0
4930402C01Rik	0
4930402F06Rik	0
4930402F11Rik	0
4930402H05Rik	0
4930402H24Rik	0
4930402K13Rik	0
4930403D09Rik	0
4930403O15Rik	0
4930403P22Rik	0
4930404A12Rik	0
4930404H24Rik	0
4930404I05Rik	0
4930404N11Rik	0
4930405A21Rik	0
4930405D11Rik	0
4930405G09Rik	0
4930405H06Rik	0
4930405L22Rik	0
4930405N21Rik	0
4930405O22Rik	0
4930406D18Rik	0
4930407G08Rik	0
4930407I10Rik	0
4930408K08Rik	0
4930408O17Rik	0
4930412B13Rik	0
4930412C18Rik	0
4930412E21Rik	0
4930412F09Rik	0
4930412L05Rik	0
4930412M03Rik	0
4930412O13Rik	0
4930413E15Rik	0
4930413G21Rik	0
4930415F15Rik	0
4930415H17Rik	0
4930415L06Rik	0
4930415O20Rik	0
4930417H01Rik	0
4930417O13Rik	0
4930417O22Rik	0
4930419G24Rik	0
4930420N18Rik	0
4930421C12Rik	0
4930421P07Rik	0
4930422M22Rik	0
4930423C22Rik	0
4930423M02Rik	0
4930425K10Rik	0
4930425L21Rik	0
4930425O10Rik	0
4930426D05Rik	0
4930426I24Rik	0
4930426L09Rik	0
4930427A07Rik	0
4930428N03Rik	0
4930428O21Rik	0
4930429D17Rik	0
4930429F24Rik	0
4930429H19Rik	0
4930429P21Rik	0
4930430A15Rik	0
4930430E12Rik	0
4930430F08Rik	0
4930430O22Rik	0
4930431F12Rik	0
4930431L21Rik	0
4930431P03Rik	0
4930431P19Rik	0
4930432B10Rik	0
4930432E11Rik	0
4930432H08Rik	0
4930432K21Rik	0
4930432L08Rik	0
4930432M17Rik	0
4930433B08Rik	0
4930433I11Rik	0
4930433J02Rik	0
4930433N12Rik	0
4930434B07Rik	0
4930434O05Rik	0
4930435C17Rik	0
4930435E12Rik	0
4930435N07Rik	0
4930438A08Rik	0
4930438E09Rik	0
4930439A04Rik	0
4930439D14Rik	0
4930440C22Rik	0
4930440I19Rik	0
4930441H08Rik	0
4930441J16Rik	0
4930442H23Rik	0
4930442J19Rik	0
4930442L01Rik	0
4930442P19Rik	0
4930443G03Rik	0
4930443O20Rik	0
4930444A19Rik	0
4930444E06Rik	0
4930444G20Rik	0
4930444M15Rik	0
4930444P10Rik	0
4930445B16Rik	0
4930445N08Rik	0
4930445N18Rik	0
4930447A16Rik	0
4930447C04Rik	0
4930447C11Rik	0
4930447F04Rik	0
4930447F24Rik	0
4930447M23Rik	0
4930447N08Rik	0
4930448A20Rik	0
4930448D08Rik	0
4930448E22Rik	0
4930448H16Rik	0
4930448I06Rik	0
4930448I18Rik	0
4930448K20Rik	0
4930448N21Rik	0
4930449A18Rik	0
4930449E01Rik	0
4930449I04Rik	0
4930449I24Rik	0
4930451E10Rik	0
4930451G09Rik	0
4930451I11Rik	0
4930452B06Rik	0
4930452N14Rik	0
4930453H23Rik	0
4930453L07Rik	0
4930453N24Rik	4
4930453O03Rik	0
4930455B14Rik	0
4930455D15Rik	0
4930455G09Rik	0
4930455H04Rik	0
4930456G14Rik	0
4930456L15Rik	0
4930458D05Rik	0
4930459L07Rik	0
4930461C15Rik	0
4930461G14Rik	0
4930463O16Rik	0
4930465K10Rik	0
4930465M20Rik	0
4930466I24Rik	0
4930467D21Rik	0
4930467E23Rik	0
4930467K11Rik	0
4930469B13Rik	0
4930469G21Rik	0
4930469K13Rik	0
4930470B04Rik	0
4930470G03Rik	0
4930470P17Rik	0
4930471C04Rik	0
4930471C06Rik	0
4930471D02Rik	0
4930471M09Rik	0
4930473A02Rik	0
4930473D10Rik	0
4930474B08Rik	0
4930474H06Rik	0
4930474N05Rik	0
4930477E14Rik	0
4930477O15Rik	0
4930478K11Rik	0
4930478M09Rik	0
4930478P22Rik	0
4930479D17Rik	0
4930480E11Rik	0
4930480G23Rik	0
4930480K02Rik	0
4930480K15Rik	0
4930480K23Rik	0
4930481A15Rik	0
4930481B07Rik	0
4930483J18Rik	0
4930483K19Rik	0
4930486F22Rik	0
4930486I03Rik	0
4930486L24Rik	0
4930486N12Rik	0
4930487D11Rik	0
4930488B22Rik	0
4930488N24Rik	0
4930500F04Rik	0
4930500F10Rik	0
4930500L23Rik	0
4930500M09Rik	0
4930502C17Rik	0
4930502E09Rik	0
4930502E18Rik	0
4930503B20Rik	0
4930503E14Rik	0
4930503H13Rik	0
4930503L19Rik	0
4930503O07Rik	0
4930504D19Rik	0
4930504O13Rik	0
4930505A04Rik	0
4930505G20Rik	0
4930505K14Rik	0
4930505M18Rik	0
4930505N22Rik	0
4930505O20Rik	0
4930506C21Rik	0
4930507D05Rik	0
4930507D10Rik	0
4930509E16Rik	0
4930509G22Rik	0
4930509H03Rik	0
4930509J09Rik	0
4930509K18Rik	0
4930510E17Rik	0
4930511A02Rik	0
4930511E03Rik	0
4930511M06Rik	0
4930511M18Rik	0
4930511O05Rik	0
4930512B01Rik	0
4930512H18Rik	0
4930512M02Rik	0
4930512P04Rik	0
4930513D17Rik	0
4930513N10Rik	0
4930513N20Rik	0
4930513O06Rik	0
4930515B02Rik	0
4930515G01Rik	0
4930515G13Rik	0
4930515G16Rik	0
4930515L19Rik	0
4930516B21Rik	0
4930516K23Rik	0
4930517E11Rik	0
4930517G19Rik	0
4930517J16Rik	0
4930517L18Rik	0
4930517O19Rik	0
4930518C09Rik	0
4930518I15Rik	0
4930518I17Rik	0
4930518J20Rik	0
4930519A11Rik	0
4930519D14Rik	0
4930519E07Rik	0
4930519F09Rik	0
4930519F16Rik	0
4930519F24Rik	0
4930519G04Rik	0
4930519H02Rik	0
4930519L02Rik	0
4930519P11Rik	0
4930520M14Rik	0
4930520O04Rik	0
4930521E06Rik	0
4930522H14Rik	0
4930522L14Rik	0
4930522N08Rik	0
4930522O17Rik	0
4930523C07Rik	0
4930524B15Rik	0
4930524B17Rik	0
4930524J08Rik	0
4930524N10Rik	0
4930524O07Rik	0
4930524O08Rik	0
4930525G20Rik	0
4930526A20Rik	0
4930526F13Rik	0
4930526L06Rik	0
4930526M16Rik	0
4930527A07Rik	0
4930527B05Rik	0
4930527E20Rik	0
4930527J03Rik	0
4930528D03Rik	0
4930528G23Rik	0
4930528J11Rik	0
4930528P14Rik	0
4930529C04Rik	0
4930529I22Rik	0
4930532G15Rik	0
4930532M18Rik	0
4930533B01Rik	0
4930533D04Rik	0
4930533I22Rik	0
4930533K18Rik	0
4930533L02Rik	0
4930533O14Rik	0
4930533P14Rik	0
4930534D22Rik	0
4930535E02Rik	0
4930535G08Rik	0
4930535I16Rik	0
4930535L15Rik	0
4930535O05Rik	0
4930537H20Rik	0
4930538E20Rik	0
4930538K18Rik	0
4930539C22Rik	0
4930539E08Rik	0
4930539J05Rik	0
4930539M17Rik	0
4930540E01Rik	0
4930540M05Rik	0
4930542C12Rik	0
4930542C16Rik	0
4930544D05Rik	0
4930544G11Rik	0
4930544I03Rik	0
4930544L04Rik	0
4930544M13Rik	0
4930545L23Rik	0
4930546C10Rik	0
4930547E08Rik	0
4930547M16Rik	0
4930548G14Rik	0
4930548H24Rik	0
4930548K13Rik	0
4930549C01Rik	0
4930550C14Rik	0
4930550C17Rik	0
4930550L24Rik	0
4930551L18Rik	0
4930551O13Rik	0
4930552N02Rik	0
4930552P12Rik	0
4930553I04Rik	0
4930553M12Rik	0
4930553P18Rik	0
4930554C24Rik	0
4930554G22Rik	0
4930554G24Rik	0
4930554H23Rik	0
4930555A03Rik	0
4930555B11Rik	0
4930555B12Rik	0
4930555F03Rik	0
4930555G01Rik	0
4930555K19Rik	0
4930555M17Rik	0
4930555O08Rik	0
4930556G01Rik	0
4930556G22Rik	0
4930556I23Rik	0
4930556J24Rik	0
4930556L07Rik	0
4930556M19Rik	0
4930556N13Rik	0
4930557A04Rik	0
4930557B06Rik	0
4930557F10Rik	0
4930557J02Rik	0
4930558C23Rik	0
4930558F17Rik	0
4930558G05Rik	0
4930558J18Rik	0
4930558J22Rik	0
4930558K02Rik	0
4930558N11Rik	0
4930560O18Rik	0
4930562A09Rik	0
4930562C15Rik	0
4930562D21Rik	0
4930562F07Rik	0
4930562F17Rik	0
4930563D23Rik	0
4930563E18Rik	0
4930563E22Rik	0
4930563F08Rik	0
4930563H07Rik	0
4930563I02Rik	0
4930563M21Rik	0
4930564D02Rik	0
4930565D16Rik	0
4930565N06Rik	0
4930566F21Rik	0
4930566N20Rik	0
4930567H17Rik	0
4930568A12Rik	0
4930568D16Rik	0
4930568G15Rik	0
4930569F06Rik	0
4930570D08Rik	0
4930570G19Rik	0
4930570N18Rik	0
4930571K23Rik	0
4930571N24Rik	0
4930572K03Rik	0
4930572O03Rik	0
4930573C15Rik	0
4930573I07Rik	0
4930577H14Rik	0
4930577N17Rik	0
4930578C19Rik	0
4930578G10Rik	0
4930578I06Rik	0
4930578I07Rik	0
4930578M01Rik	0
4930579C12Rik	0
4930579D09Rik	0
4930579F01Rik	0
4930579G18Rik	0
4930579G24Rik	0
4930579H20Rik	1
4930579K19Rik	0
4930579M01Rik	0
4930579O11Rik	0
4930580E04Rik	0
4930581F22Rik	0
4930583I09Rik	0
4930583K01Rik	0
4930583P06Rik	0
4930584F24Rik	0
4930586N03Rik	0
4930587A21Rik	0
4930588G17Rik	0
4930588K23Rik	0
4930589L23Rik	0
4930589O11Rik	0
4930589P08Rik	0
4930590H14Rik	0
4930590J08Rik	0
4930590L14Rik	0
4930590L20Rik	0
4930591A17Rik	0
4930593A02Rik	0
4930593C16Rik	0
4930594C11Rik	0
4930594M17Rik	0
4930594M22Rik	0
4930594O21Rik	0
4930595D18Rik	0
4930595M18Rik	0
4930595O18Rik	0
4930596D02Rik	0
4930596I21Rik	0
4930597A21Rik	0
4930597L12Rik	0
4930597O21Rik	0
4930598A11Rik	0
4930598F16Rik	0
4930598N05Rik	0
4930599A14Rik	0
4930599N23Rik	0
4930599N24Rik	0
4931400O07Rik	0
4931403E22Rik	0
4931403G20Rik	0
4931403M11Rik	0
4931406B18Rik	0
4931406C07Rik	0
4931406G06Rik	0
4931406P16Rik	22
4931408C20Rik	0
4931409K22Rik	0
4931412I15Rik	0
4931413I07Rik	0
4931413K12Rik	0
4931414P19Rik	0
4931415C17Rik	0
4931417E11Rik	0
4931419H13Rik	0
4931422A03Rik	0
4931423N10Rik	0
4931428F04Rik	0
4931428L18Rik	0
4931429L15Rik	0
4931429P17Rik	0
4931431B13Rik	0
4931431C16Rik	0
4931431F19Rik	0
4931440F15Rik	0
4931440J10Rik	0
4931440P22Rik	0
4932411E22Rik	0
4932411K12Rik	0
4932411N23Rik	0
4932412D23Rik	0
4932413F04Rik	0
4932414J04Rik	0
4932414N04Rik	0
4932415D10Rik	0
4932415M13Rik	0
4932416K20Rik	0
4932422M17Rik	0
4932429P05Rik	0
4932430I15Rik	0
4932431L22Rik	0
4932431P20Rik	0
4932435O22Rik	0
4932438A13Rik	5
4932438H23Rik	0
4932441J04Rik	0
4932442E05Rik	0
4932443I19Rik	0
4932443L11Rik	0
4932702P03Rik	0
4933400A11Rik	0
4933400C23Rik	0
4933400F21Rik	0
4933401B06Rik	0
4933401H06Rik	0
4933401J01Rik	0
4933402C05Rik	0
4933402C06Rik	0
4933402D24Rik	0
4933402E13Rik	0
4933402J07Rik	0
4933402J10Rik	0
4933402N03Rik	0
4933402N22Rik	0
4933402P03Rik	0
4933403L11Rik	0
4933403O08Rik	0
4933404I11Rik	0
4933404K08Rik	0
4933404O12Rik	0
4933405D12Rik	0
4933405E24Rik	0
4933405L10Rik	0
4933405O20Rik	0
4933406C10Rik	0
4933406D12Rik	0
4933406F09Rik	0
4933406G16Rik	0
4933406I18Rik	0
4933406J08Rik	0
4933406J10Rik	0
4933406K04Rik	0
4933406L23Rik	0
4933406M09Rik	0
4933406P04Rik	0
4933407E24Rik	0
4933407I08Rik	0
4933407K13Rik	0
4933407L21Rik	0
4933408A14Rik	0
4933408B17Rik	0
4933408J17Rik	0
4933408N05Rik	0
4933409D19Rik	0
4933409G03Rik	0
4933411E06Rik	0
4933411G06Rik	0
4933411K16Rik	0
4933411O13Rik	0
4933412A08Rik	0
4933412E24Rik	0
4933412L11Rik	0
4933413C19Rik	0
4933413G19Rik	0
4933413J09Rik	0
4933413L06Rik	0
4933414I15Rik	0
4933415A04Rik	0
4933415F23Rik	0
4933415J04Rik	0
4933416C03Rik	0
4933416E03Rik	0
4933416E14Rik	0
4933416I08Rik	0
4933416M07Rik	0
4933417A18Rik	0
4933417C20Rik	0
4933417D19Rik	0
4933417E11Rik	0
4933417G07Rik	0
4933417O13Rik	0
4933421A08Rik	0
4933421I07Rik	0
4933421O10Rik	0
4933423L19Rik	0
4933423P22Rik	0
4933424G06Rik	0
4933424H11Rik	0
4933424L21Rik	0
4933424M12Rik	0
4933424N20Rik	0
4933425D22Rik	0
4933425L06Rik	0
4933425M03Rik	0
4933426K07Rik	0
4933427D06Rik	0
4933427D14Rik	0
4933427E11Rik	0
4933427E13Rik	0
4933427G17Rik	0
4933427G23Rik	0
4933427I04Rik	0
4933427I22Rik	0
4933427J07Rik	0
4933428C19Rik	0
4933428G20Rik	0
4933428M09Rik	0
4933428P19Rik	0
4933429H19Rik	0
4933430H06Rik	0
4933430H16Rik	0
4933430I17Rik	0
4933430L12Rik	0
4933430M04Rik	0
4933430N04Rik	0
4933431C10Rik	0
4933431E20Rik	0
4933431G14Rik	0
4933431K14Rik	0
4933431K23Rik	0
4933431M02Rik	0
4933432K03Rik	0
4933433F19Rik	0
4933433G15Rik	1
4933434E20Rik	0
4933434M16Rik	0
4933435F18Rik	0
4933435G04Rik	0
4933436E23Rik	0
4933436F18Rik	0
4933436H12Rik	0
4933436I01Rik	0
4933436I20Rik	0
4933437G19Rik	0
4933438A12Rik	0
4933438B17Rik	0
4933438K21Rik	0
4933439C10Rik	0
4933439J24Rik	0
4933439K11Rik	0
4933439N06Rik	0
4933440J02Rik	0
4933440M02Rik	0
4933440N22Rik	0
5031410I06Rik	0
5031414D18Rik	0
5031415H12Rik	0
5031425E22Rik	0
5031425F14Rik	0
5031434C07Rik	0
5031434O11Rik	0
5031439G07Rik	17
5033403F01Rik	0
5033403H07Rik	0
5033404E19Rik	0
5033417F24Rik	0
5033423K11Rik	0
5033426O07Rik	0
5033428I22Rik	0
5033430I15Rik	0
5330406M23Rik	0
5330411J11Rik	0
5330411O13Rik	0
5330413D20Rik	0
5330413P13Rik	0
5330416C01Rik	0
5330417C22Rik	0
5330417H12Rik	0
5330425B07Rik	0
5330426L24Rik	0
5330429C05Rik	0
5330434G04Rik	0
5330437M03Rik	0
5330438D12Rik	0
5330438I03Rik	0
5330439A09Rik	0
5330439B14Rik	0
5330439K02Rik	0
5430400D12Rik	0
5430401F13Rik	0
5430402E10Rik	0
5430402O13Rik	0
5430403G16Rik	0
5430405H02Rik	0
5430416N02Rik	0
5430416O09Rik	0
5430419D17Rik	0
5430420F09Rik	0
5430427M07Rik	0
5430427N15Rik	0
5430427O19Rik	0
5430433H01Rik	0
5430434F05Rik	0
5430434I15Rik	0
5530400C23Rik	0
5530400K19Rik	0
5530401A14Rik	0
5530601H04Rik	0
5730403I07Rik	0
5730405O15Rik	0
5730408A14Rik	0
5730409E04Rik	0
5730412P04Rik	0
5730416F02Rik	0
5730419F03Rik	0
5730420D15Rik	0
5730422E09Rik	0
5730435O14Rik	0
5730437C11Rik	0
5730455P16Rik	0
5730460C07Rik	0
5730480H06Rik	0
5730488B01Rik	0
5730507A11Rik	0
5730507C01Rik	0
5730508B09Rik	0
5730522E02Rik	0
5730559C18Rik	0
5730585A16Rik	0
5730596B20Rik	0
5830405F06Rik	0
5830411K02Rik	0
5830411N06Rik	0
5830415G21Rik	0
5830416I19Rik	0
5830417I10Rik	2
5830418P13Rik	0
5830432E09Rik	0
5830437K03Rik	0
5830444B04Rik	0
5830444F18Rik	0
5830454E08Rik	0
5830462I19Rik	0
5830468F06Rik	0
5830473C10Rik	0
5830487J09Rik	0
5930403N24Rik	0
5930409G06Rik	0
5930412G12Rik	0
5930420M18Rik	0
5930422O12Rik	0
5930430L01Rik	0
5930435M05Rik	0
6030400A10Rik	0
6030407O03Rik	0
6030408B16Rik	0
6030419C18Rik	0
6030442E23Rik	0
6030442K20Rik	0
6030443J06Rik	0
6030445D17Rik	0
6030452D12Rik	0
6030458C11Rik	1
6030460B20Rik	0
6030468B19Rik	0
6030469F06Rik	0
6030471H07Rik	0
6030498E09Rik	0
6230400D17Rik	0
6330403A02Rik	0
6330403K07Rik	0
6330403L08Rik	0
6330403N20Rik	0
6330408A02Rik	0
6330409D20Rik	0
6330410L21Rik	0
6330415B21Rik	0
6330416G13Rik	0
6330418K02Rik	0
6330419E04Rik	0
6330549D23Rik	0
6330562C20Rik	0
6430500D05Rik	0
6430503K07Rik	0
6430511E19Rik	0
6430531B16Rik	0
6430548M08Rik	17
6430550D23Rik	0
6430562O15Rik	0
6430571L13Rik	0
6430573F11Rik	0
6430573P05Rik	0
6430584L05Rik	0
6430590A07Rik	0
6430628N08Rik	0
6430710C18Rik	0
6530401F13Rik	0
6530402F18Rik	0
6530403H02Rik	0
6530409C15Rik	0
6530411M01Rik	0
6530437J22Rik	0
6720427I07Rik	0
6720464F23Rik	0
6720469O03Rik	0
6720475M21Rik	0
6720482G16Rik	0
6720483E21Rik	0
6720489N17Rik	0
6820402A03Rik	0
6820408C15Rik	0
6820431F20Rik	0
7330404K18Rik	0
7330423F06Rik	0
7420426K07Rik	0
7420461P10Rik	0
7530416G11Rik	0
7530428D23Rik	0
7630403G23Rik	0
8030411F24Rik	0
8030423F21Rik	0
8030423J24Rik	0
8030442B05Rik	0
8030443G20Rik	0
8030445P17Rik	0
8030451A03Rik	0
8030453O22Rik	0
8030462N17Rik	0
8030474K03Rik	0
8030487O14Rik	0
8430408G22Rik	0
8430419K02Rik	0
8430422M14Rik	0
8430423G03Rik	0
8430429K09Rik	0
8430432A02Rik	0
8430436N08Rik	0
8430437L04Rik	0
9030204H09Rik	0
9030407P20Rik	0
9030612E09Rik	0
9030616G12Rik	0
9030617O03Rik	4
9030619P08Rik	0
9030622O22Rik	0
9030624G23Rik	0
9030624J02Rik	0
9130008F23Rik	0
9130011E15Rik	0
9130015G15Rik	0
9130015L21Rik	0
9130017K11Rik	0
9130019O22Rik	0
9130019P16Rik	0
9130023H24Rik	0
9130024F11Rik	0
9130204K15Rik	0
9130204L05Rik	0
9130208D14Rik	0
9130213A22Rik	0
9130221F21Rik	0
9130221H12Rik	0
9130227L01Rik	0
9130230L23Rik	0
9130230N09Rik	0
9130401M01Rik	0
9130409I23Rik	0
9130409J20Rik	0
9130410C08Rik	0
9130604C24Rik	0
9230009I02Rik	0
9230019H11Rik	0
9230020A06Rik	0
9230102O04Rik	0
9230104L09Rik	0
9230104M06Rik	0
9230105E05Rik	0
9230106D20Rik	0
9230109A22Rik	0
9230110C19Rik	0
9230110F15Rik	0
9230111E07Rik	0
9230112D13Rik	0
9230112E08Rik	0
9230113P08Rik	0
9230114J08Rik	0
9230114K14Rik	0
9230116N13Rik	0
9230117E06Rik	0
9330020H09Rik	0
9330102E08Rik	0
9330104G04Rik	0
9330111N05Rik	0
9330118I20Rik	0
9330121J05Rik	0
9330132A10Rik	0
9330136K24Rik	0
9330151L19Rik	0
9330154J02Rik	0
9330154K18Rik	0
9330158H04Rik	0
9330159F19Rik	1
9330159M07Rik	0
9330160F10Rik	0
9330161L09Rik	0
9330162012Rik	0
9330162B11Rik	0
9330162G02Rik	0
9330171B17Rik	0
9330175E14Rik	0
9330175M20Rik	0
9330178D15Rik	0
9330179D12Rik	0
9330182L06Rik	0
9330182O14Rik	0
9330185C12Rik	0
9330198N18Rik	0
9430002A10Rik	0
9430007A20Rik	0
9430007M09Rik	0
9430015G10Rik	0
9430016H08Rik	0
9430018G01Rik	0
9430020K01Rik	10
9430021M05Rik	0
9430024E24Rik	0
9430025C20Rik	0
9430034N14Rik	0
9430037G07Rik	0
9430037O13Rik	0
9430038I01Rik	0
9430041J12Rik	0
9430053O09Rik	0
9430060I03Rik	0
9430062P05Rik	0
9430064I24Rik	0
9430065F17Rik	0
9430069I07Rik	0
9430073C21Rik	0
9430076C15Rik	0
9430083B18Rik	0
9430087B13Rik	0
9430087J23Rik	0
9430091E24Rik	0
9430092D12Rik	0
9430093N23Rik	0
9430097D07Rik	0
9430098F02Rik	0
9530002B09Rik	0
9530003J23Rik	0
9530003O04Rik	0
9530013L04Rik	0
9530018H14Rik	0
9530022L04Rik	0
9530026F06Rik	0
9530026P05Rik	0
9530027J09Rik	0
9530034A14Rik	0
9530034E10Rik	0
9530036M11Rik	0
9530036O11Rik	0
9530046B11Rik	0
9530051G07Rik	0
9530052C20Rik	0
9530052E02Rik	0
9530053A07Rik	0
9530056K15Rik	0
9530059O14Rik	0
9530062K07Rik	0
9530068E07Rik	0
9530077C05Rik	0
9530078K11Rik	0
9530080O11Rik	0
9530082P21Rik	0
9530085L11Rik	0
[truncated: 46,402 more rows]

## Sheet: (2) all_cluster_read_counts
gene_name	cardiac	edl	soleus
Ttn	672	1264	527
Myh7	38	18	433
Neb	2	451	249
Myh2	5	56	174
Myh4	17	432	135
Cmya5	84	179	132
Zfp106	105	149	130
Gpam	112	127	122
Obscn	44	124	117
Nrap	43	68	116
Clip1	46	65	101
Myh1	4	119	100
Ablim1	39	13	98
Plin4	58	70	97
Amotl1	22	61	95
3425401B19Rik	7	42	94
Kif1b	46	90	88
Plec	40	82	88
Cacna1s	2	129	87
Flnc	40	55	86
Usp47	60	92	85
Dst	61	80	77
Myom1	73	82	75
Svil	81	69	75
Xirp2	34	121	71
Ppp1r12b	30	44	68
Mef2c	8	38	65
Adgrf5	68	47	64
Cltc	54	68	63
Alpk3	18	40	61
Agl	57	138	59
2610507B11Rik	60	77	55
Map4	21	42	54
Hk2	62	55	53
Zak	14	40	53
Hectd1	38	54	52
Acacb	44	43	52
Myo18a	52	47	51
Nedd4	41	39	51
Synm	4	46	49
Mast2	25	34	47
Xirp1	23	26	47
Phka1	31	151	46
Sptb	31	47	46
Limch1	29	33	46
Dag1	13	26	46
Trip12	40	50	45
Lamb2	73	43	45
Opa1	71	47	44
Kif16b	45	39	43
AI314180	59	59	42
Ubr3	34	43	42
Myo18b	37	39	42
Lmo7	51	36	42
March6	62	77	41
Mef2a	30	52	41
Il6st	28	52	41
Ptpn3	16	23	41
Sorbs1	39	7	41
Scn4a	5	56	40
Sptbn1	108	47	40
Trak2	40	32	39
Myom3	0	15	39
Ppp1r3a	37	61	38
Clic5	43	34	38
1700020I14Rik	41	69	37
Wwp1	18	55	37
Ehbp1l1	38	45	37
Golga4	13	14	37
Ankrd28	17	51	36
Rapgef1	26	24	36
Zcchc6	22	24	36
Ryr1	0	100	35
Hif1an	29	59	35
Col4a1	71	39	35
Vwa8	41	33	35
Pdpr	23	31	35
Abcc9	22	38	34
Fam135a	23	34	34
Zyg11b	24	32	34
Dync1h1	28	24	34
Chd4	24	25	33
Ssh2	15	22	33
Hdlbp	35	39	32
Tsc2	34	26	32
Spag9	26	47	31
Ogt	35	43	31
Ltn1	32	31	31
Myh6	2060	30	31
Nisch	28	22	31
Myom2	51	68	30
Klhl24	43	35	30
Tns1	26	28	30
Usp24	24	27	30
Cluh	30	26	30
Ccser2	21	26	30
Rbfox2	21	21	30
Tln2	19	21	30
Smarca2	18	18	30
Mbnl1	22	58	29
Pde4d	2	37	29
Alpk2	29	35	29
Tacc2	17	31	29
Gapvd1	25	27	29
1110002E22Rik	4	23	28
Arfgef1	22	21	28
Cnot1	20	18	28
Esrrg	12	12	28
Ccdc50	11	58	27
Ahnak	46	40	27
Sel1l	25	32	27
Usp9x	38	30	27
Dgkd	28	25	27
Myo10	23	25	27
Prkg1	10	16	27
Igfbp5	10	42	26
Snrnp200	23	32	26
Clasp2	21	25	26
Tbc1d4	20	13	26
Etl4	3	12	26
Ano5	3	53	25
Herc1	28	36	25
Pafah1b1	43	32	25
Mpdz	19	26	25
Actn2	15	12	25
Ibtk	27	46	24
Sorl1	9	36	24
Specc1l	20	27	24
Tnks2	15	22	24
Pcnt	17	17	24
Myh14	23	16	24
Ttll7	1	37	23
Ubr2	31	36	23
Amot	8	35	23
Psme4	41	29	23
Agbl1	0	28	23
Prpf8	20	26	23
Clcn3	18	26	23
Igf2r	40	25	23
Tpr	20	23	23
Lrtm1	34	21	23
Arfgef2	20	21	23
Dcaf7	21	18	23
Supt6	12	15	23
Abcc1	13	14	23
Kif5b	4	5	23
Abcc5	19	33	22
Rps6ka2	19	30	22
Mia3	16	26	22
Rubcn	24	25	22
Akap6	27	24	22
Fam178a	22	24	22
4931406P16Rik	14	23	22
Anapc1	26	21	22
Tmem106b	31	19	22
Kdr	36	17	22
Zfyve16	28	17	22
Kif13a	18	15	22
Ubr4	16	15	22
Sox6	11	53	21
Epb41	23	31	21
Ptpn11	37	30	21
Zfp445	32	27	21
Ubr5	25	27	21
Gfpt1	15	26	21
Stag2	28	24	21
Cul5	23	24	21
Abcb7	19	23	21
Cped1	15	23	21
Phldb1	43	21	21
Cacna2d1	5	19	21
Ano6	4	19	21
Aff4	19	16	21
Zfp397	18	16	21
Atp2a2	13	0	21
Tln1	16	21	20
Numa1	16	14	20
Lpgat1	25	6	20
Inpp4b	3	3	20
Tbc1d1	7	31	19
Dab2ip	8	23	19
Map3k4	19	21	19
Vps13d	27	20	19
Pde7a	13	20	19
Zbtb20	17	19	19
Larp4b	12	19	19
Sbf1	15	18	19
Dnmt3a	16	16	19
Ogdh	22	15	19
2210408F21Rik	7	12	19
Rb1cc1	11	11	19
Myh10	8	4	19
Cyfip2	13	1	19
Tnnt3	0	32	18
Tulp4	14	28	18
Col4a2	38	22	18
Akap13	27	20	18
Fbxo40	7	20	18
Rbm20	43	19	18
Bcl2l13	13	18	18
Epm2aip1	12	18	18
Lpin1	12	18	18
Ptprm	27	17	18
Iqgap1	16	17	18
Lrch3	19	16	18
Mycbp2	16	14	18
Sft2d2	15	14	18
Arhgap20	11	13	18
Fam126a	32	12	18
Sf3b1	17	12	18
Clasp1	48	8	18
Nuak1	9	6	18
Dmd	27	30	17
Srl	17	30	17
Mtus1	16	26	17
Nup153	15	26	17
Ptprb	22	24	17
Txlnb	21	22	17
Jarid2	18	21	17
Dennd4b	12	20	17
Abca8a	22	19	17
Nr3c2	22	19	17
Nsd1	20	19	17
Gpcpd1	14	19	17
5031439G07Rik	1	19	17
Smad5	17	18	17
Traf6	11	18	17
Ppp2r3a	10	17	17
Cand2	17	16	17
Ide	5	16	17
Flna	17	14	17
Znfx1	11	14	17
Brwd1	15	13	17
Gbf1	6	13	17
Extl3	13	12	17
Mpp5	10	12	17
Adprhl1	12	11	17
Kif21a	6	7	17
6430548M08Rik	4	3	17
Socs6	2	3	17
Mrs2	25	27	16
Hook1	16	25	16
Zfx	18	24	16
Fzd4	17	22	16
Ckap5	14	21	16
Otud7b	13	21	16
Ankrd33b	9	20	16
Pcm1	15	17	16
Mcf2l	25	16	16
Mtmr3	21	16	16
Zfp638	14	16	16
Usf3	3	16	16
Wdr7	12	14	16
Atp2b1	11	14	16
Rlim	20	13	16
Ift172	15	13	16
Mroh1	15	13	16
Scaf11	14	13	16
Slco5a1	10	13	16
Ank3	6	13	16
Golga3	18	11	16
Fnip1	9	11	16
Mtor	16	10	16
Huwe1	7	10	16
Baz1b	10	8	16
Musk	0	6	16
Xpo4	0	2	16
Mib1	10	33	15
Stat5b	3	33	15
Ttc37	17	31	15
Prkaa2	12	29	15
Snx13	18	28	15
Hook3	9	23	15
Creb1	29	21	15
Tnrc6b	12	20	15
Stag1	16	18	15
Tgfbr1	15	18	15
Esr1	0	18	15
Fem1a	15	17	15
Dysf	14	17	15
Dpp8	9	17	15
Slc6a6	9	17	15
Rabep1	14	16	15
Phrf1	16	15	15
Sec14l5	6	15	15
Lamb1	23	14	15
Suv420h1	17	14	15
Lamc1	14	14	15
Thbs2	13	14	15
Klhl31	2	14	15
Tor1aip2	16	13	15
Kitl	13	12	15
Erbb2ip	9	11	15
Cd93	11	10	15
Abca5	9	8	15
Rrp12	3	8	15
Fam129a	3	2	15
Eif4g1	19	27	14
Focad	18	22	14
Uggt1	15	22	14
Tmtc1	15	21	14
Sptan1	38	20	14
Fhod3	47	19	14
Pde4dip	22	19	14
Mlh3	15	19	14
Six4	3	19	14
Ubr1	17	18	14
Ercc6l2	8	17	14
Pm20d2	15	16	14
Stx17	10	16	14
Dapk2	0	16	14
Son	20	15	14
Cdc37l1	16	15	14
Zdhhc3	12	15	14
Nid1	8	15	14
Hdhd2	14	14	14
Zeb1	10	14	14
Myh11	8	14	14
Bclaf1	14	13	14
Etnk1	14	13	14
Elk4	12	13	14
Smg7	5	13	14
Igdcc4	2	13	14
Cpeb4	14	12	14
Atp1a2	5	11	14
Mypn	4	11	14
Tnik	2	10	14
Slmap	13	9	14
Fn1	1	9	14
Anks1	18	8	14
Trp53bp1	10	8	14
Arel1	22	19	13
Pdpk1	14	19	13
Mtmr4	20	17	13
Ncor1	8	17	13
Uhrf1bp1	12	16	13
Pds5a	16	15	13
Herc2	8	15	13
Pggt1b	20	14	13
Exoc6b	17	14	13
Otud4	21	13	13
Secisbp2l	15	13	13
Kdm5d	11	13	13
Neo1	10	13	13
Fam214a	14	12	13
Kdm5c	11	12	13
Daam1	15	11	13
Ap2b1	9	11	13
Mdm4	8	11	13
Mcm3ap	6	11	13
Zfp24	14	10	13
Kdm6a	10	10	13
Samd4	4	10	13
Gtf3c1	15	9	13
Gpatch8	2	9	13
Slc23a2	8	8	13
Sp4	6	7	13
Fndc3a	10	5	13
Nin	6	5	13
Efcab14	0	3	13
Eif4g3	1	26	12
Cpd	20	21	12
Akap9	13	21	12
Bmpr1a	15	20	12
Kpnb1	17	19	12
Skil	14	17	12
Tfdp2	14	17	12
Lig3	11	17	12
Itgav	15	16	12
Atp6v0a2	12	15	12
Lman2l	8	15	12
Fndc3b	18	14	12
Ncapd3	16	14	12
Vprbp	6	13	12
Akap12	15	12	12
Hipk1	15	11	12
Mapk8ip3	19	10	12
Arhgap5	14	10	12
Myo1c	13	10	12
Agpat3	10	10	12
Usp48	9	10	12
Mkln1	3	10	12
Macf1	19	7	12
Mfn2	4	6	12
B230354K17Rik	6	5	12
Uhrf1bp1l	7	4	12
Plcb4	7	3	12
Rps6ka3	3	3	12
Edem3	23	21	11
Setd7	2	20	11
Rmnd5a	17	19	11
Kcnj2	13	18	11
Mybpc1	0	18	11
Nr3c1	16	17	11
Mief1	11	17	11
Zbtb16	9	17	11
Gspt1	4	16	11
Usp34	14	15	11
Pogk	6	15	11
Prrc2b	2	15	11
Ireb2	15	14	11
Gcn1l1	9	14	11
Ewsr1	8	14	11
Nucks1	5	14	11
Hivep2	1	14	11
A230046K03Rik	15	13	11
Nbas	10	13	11
Cep68	9	13	11
Cbx5	15	12	11
Ago2	3	12	11
Met	2	12	11
Ppm1k	16	11	11
Clock	14	11	11
Crybg3	11	11	11
Per2	11	11	11
Usp53	10	11	11
Lama2	17	10	11
Tmem245	15	10	11
Zfp597	14	10	11
Kank1	13	10	11
Polr1a	9	9	11
Arhgap31	1	9	11
Atp11a	11	8	11
Ptpn14	9	8	11
Ahdc1	3	8	11
Pcnx	8	7	11
Slc12a7	22	6	11
Hspa12a	16	6	11
Slc9a7	8	6	11
2010111I01Rik	4	5	11
Helz	1	4	11
Epas1	0	0	11
Mylk4	2	25	10
Myl1	0	25	10
Eps15	7	20	10
Gtf2a1	20	17	10
Ipo8	10	17	10
Serac1	13	16	10
AU022252	10	16	10
Acvr2a	13	15	10
Tmem2	13	15	10
Gm37494	12	15	10
Hr	10	15	10
Itsn2	7	15	10
Mlxip	7	15	10
Xpot	17	14	10
Etohi1	6	14	10
Kbtbd2	12	13	10
Suco	10	13	10
Pxn	2	13	10
Atf6	15	12	10
Utrn	14	12	10
Acap2	11	12	10
Dcun1d3	7	12	10
Pdk1	15	11	10
9430020K01Rik	11	11	10
Cln8	11	11	10
Eif4g2	11	11	10
Synj2	11	11	10
Esyt2	8	11	10
Utp20	7	11	10
Pi4ka	11	10	10
Trak1	9	10	10
Leng8	2	10	10
Pcgf5	11	9	10
Abi2	9	9	10
Phf8	9	9	10
Dcp1a	11	8	10
Srpk2	7	8	10
Flt1	6	8	10
Ky	2	8	10
Lrp6	5	7	10
Nt5dc3	2	7	10
Cds2	20	6	10
Sec16a	13	6	10
Slk	13	6	10
Gigyf2	7	6	10
Kidins220	5	6	10
Foxn3	1	6	10
Nbeal1	18	5	10
Trim25	14	5	10
Rock2	9	5	10
Smc6	4	5	10
Efr3b	5	4	10
Imp4	3	3	10
Atp8a1	14	39	9
Impad1	9	20	9
Itsn1	8	18	9
Kpna1	14	17	9
Kdm7a	12	17	9
Ube4a	5	15	9
Dennd4c	14	14	9
Trpm7	7	14	9
Ppm1l	6	14	9
Sod2	8	13	9
Usp28	12	12	9
Ankfy1	11	12	9
Atg2b	16	11	9
Afg3l2	15	11	9
Fbn1	12	11	9
Mre11a	9	11	9
Ipo9	8	11	9
Pum2	6	11	9
Qser1	3	11	9
Lama4	20	10	9
Erbb3	13	10	9
Ddx46	12	10	9
Lrp1	12	9	9
Ltbp4	12	9	9
Naa25	11	9	9
Snx19	8	9	9
Cdc27	7	9	9
Zbed4	6	9	9
Dnajc13	4	9	9
Arhgef10	13	8	9
Fam168a	11	8	9
Ice1	7	8	9
Fam120c	6	8	9
Plxnb2	24	7	9
Arhgef18	10	7	9
Pcif1	10	7	9
Fam53b	6	7	9
Gna13	5	7	9
Ascc3	4	7	9
Cflar	3	7	9
Traf3	0	7	9
Myh9	11	6	9
Acot11	9	6	9
Serinc5	9	6	9
Cpsf6	4	6	9
Ube4b	4	6	9
Zfp568	13	5	9
Mprip	10	5	9
Cpeb3	7	5	9
Ncoa2	7	5	9
Nek1	4	5	9
Cxcl12	12	4	9
Prkd3	11	4	9
Ttc3	2	3	9
Npat	2	2	9
Ank2	2	1	9
Msl3	3	20	8
Tmem56	2	20	8
Tmem94	14	18	8
Pds5b	8	18	8
Smcr8	9	15	8
Taok1	17	14	8
Sgcd	15	13	8
Asb1	13	13	8
Tnks1bp1	11	13	8
Pkn2	8	13	8
Tbl1xr1	8	13	8
Trp53inp1	7	13	8
Abcd2	2	13	8
Bcl2l1	13	12	8
Senp5	12	12	8
Pdgfrb	11	12	8
Rbms2	8	12	8
Fem1b	11	11	8
Ralgapa1	11	11	8
Agps	9	11	8
Dpy19l4	8	11	8
Irs1	4	11	8
Slc12a2	4	11	8
Pum1	12	10	8
Pak2	10	10	8
Lmbrd1	8	10	8
Nup205	7	10	8
Zfp266	12	9	8
Dcaf5	9	9	8
Uhmk1	9	9	8
Pdcd6ip	5	9	8
Adcy7	8	8	8
Art1	4	8	8
Tnxb	4	8	8
Upf2	4	8	8
Dnmbp	2	8	8
Naa15	12	7	8
Arap3	9	7	8
Ints1	8	7	8
Rab3gap2	6	7	8
Itpr1	14	6	8
Cul7	13	6	8
Efr3a	8	6	8
Ankrd11	7	6	8
Crat	1	6	8
Ldb3	1	6	8
Ppip5k2	59	5	8
Itga6	10	5	8
Tom1l2	9	5	8
Heatr5a	8	5	8
Cdk5rap2	5	5	8
Atg2a	4	5	8
Zfp955b	3	5	8
Diaph1	2	5	8
Ahctf1	0	5	8
Dusp13	0	5	8
Nipbl	9	4	8
Grip2	4	3	8
Smarca4	4	3	8
Trip11	2	3	8
Zdhhc23	2	3	8
Atrn	0	3	8
B3galt1	0	3	8
Homer2	1	2	8
Tmem131	0	2	8
Mlec	13	19	7
Arhgap29	26	15	7
1110037F02Rik	11	15	7
Ikbkg	12	14	7
Xpr1	1	14	7
Abca8b	3	13	7
Abca9	12	12	7
Vcl	7	12	7
Zfp507	6	12	7
Krba1	5	12	7
Ppp1r15b	11	11	7
Zfp26	10	11	7
Heatr1	7	11	7
Rlf	7	11	7
Slc25a12	3	11	7
Bmpr1b	0	11	7
Vwf	11	10	7
Btbd7	9	10	7
Podxl	9	10	7
Galnt15	7	10	7
Depdc5	5	10	7
Dstyk	10	9	7
Tubgcp6	4	9	7
Heg1	20	8	7
Gm14420	18	8	7
Npc1	12	8	7
Usp40	11	8	7
Vcpip1	9	8	7
Lrig2	8	8	7
Zfp516	6	8	7
Frs2	5	8	7
Gm20186	5	8	7
Tmx4	8	7	7
Klhdc10	7	7	7
Slc25a36	7	7	7
Nt5c2	6	7	7
Pank3	6	7	7
Fem1c	3	7	7
Hcfc2	3	7	7
Zzz3	3	7	7
Khnyn	14	6	7
Dock1	12	6	7
Dtna	5	6	7
Dhx8	3	6	7
Ern1	3	6	7
Ap1g1	1	6	7
Wdr26	1	6	7
Itgb4	0	6	7
Smchd1	14	5	7
Gemin5	10	5	7
Sbno1	10	5	7
Trim37	10	5	7
Slc39a9	9	5	7
Top2b	9	5	7
Ppp1r12a	6	5	7
Sacs	6	5	7
Peak1	5	5	7
Tbc1d9b	5	5	7
Jmy	4	5	7
Aptx	2	5	7
Ankrd50	17	4	7
Dip2c	17	4	7
Smc5	13	4	7
AW549877	9	4	7
Spg11	7	4	7
Zmym3	7	4	7
Itpkb	6	4	7
Eif3a	5	3	7
Mavs	5	3	7
Pkm	4	3	7
Myh3	0	3	7
Gm4070	7	2	7
Arid4b	2	0	7
Arhgef2	0	0	7
Tdrd3	9	15	6
Ptprg	12	14	6
Ythdf3	8	14	6
Dicer1	4	14	6
Kmt2c	3	14	6
Adgrl2	14	13	6
Nup210	0	13	6
Itch	11	12	6
Morc2a	9	12	6
Arid1b	4	12	6
Ogfod1	6	11	6
Epg5	4	11	6
Eya4	0	11	6
Mn1	0	11	6
Gtf3c4	9	10	6
Zc3h7b	5	10	6
Nktr	4	10	6
Ppip5k1	11	9	6
Abca3	10	9	6
Grb10	10	9	6
Abl2	8	9	6
Cep104	5	9	6
Tsc1	4	9	6
Olfml2a	1	9	6
Ccdc93	11	8	6
Abl1	8	8	6
Hspg2	7	8	6
Egfr	3	8	6
Arid2	2	8	6
Fam65b	16	7	6
Plcg1	9	7	6
Mrc1	7	7	6
Sepsecs	7	7	6
Nup155	6	7	6
Nfrkb	5	7	6
Vldlr	5	7	6
Caprin1	4	7	6
Pacs2	3	7	6
Arhgef12	11	6	6
Eya3	10	6	6
Hmgxb3	8	6	6
Gcc2	6	6	6
Rapgef5	6	6	6
Hip1	4	6	6
Gpalpp1	3	6	6
Zfp275	3	6	6
Vps13a	2	6	6
Rab22a	1	6	6
Pxdn	17	5	6
Fgd5	9	5	6
Phf20l1	7	5	6
Rbm5	7	5	6
Asb2	6	5	6
Pdcd11	6	5	6
Stk4	4	5	6
Thbs1	3	5	6
Gm14295	2	5	6
Ipo13	2	5	6
Lurap1	2	5	6
Arhgef9	0	5	6
Atrx	0	5	6
Chd6	15	4	6
Hnrnpu	9	4	6
Jak1	9	4	6
Pik3r3	9	4	6
Asxl1	5	4	6
Mical3	5	4	6
Nr2c2	5	4	6
Smad3	5	4	6
Arhgap21	2	4	6
Pnisr	2	4	6
Itih5	0	4	6
Gm15800	6	3	6
Btrc	5	3	6
Rad50	2	3	6
Tbc1d2b	2	3	6
Zfyve26	2	3	6
Zmym2	2	3	6
D430042O09Rik	1	3	6
Tjp1	0	3	6
Plxna2	13	2	6
Ift140	5	2	6
Fyco1	3	2	6
Ar	0	2	6
Luzp1	9	1	6
Dnajb6	8	1	6
Qk	6	1	6
Lrrcc1	1	1	6
Ppargc1a	0	1	6
Ptpn21	0	1	6
Ptpn4	3	0	6
Ston2	0	18	5
Ranbp2	15	17	5
Pik3r1	28	14	5
Xrn1	14	13	5
Cacul1	9	13	5
Mturn	11	12	5
Cyld	10	12	5
Lpp	9	12	5
Filip1l	10	11	5
Neat1	6	11	5
Ksr1	0	11	5
Nup160	9	10	5
Bche	8	10	5
Btaf1	8	10	5
4932438A13Rik	7	10	5
Rragd	4	10	5
Mau2	9	9	5
Dnmt1	8	9	5
Cog2	7	9	5
Rapgef2	6	9	5
Gmps	5	9	5
Hint3	5	9	5
Jmjd1c	10	8	5
Hlcs	6	8	5
Ssr1	6	8	5
2900026A02Rik	2	8	5
Fryl	10	7	5
Eea1	8	7	5
Kif3b	6	7	5
Usp45	6	7	5
Fbxo42	5	7	5
Kpna6	5	7	5
Mkrn2	5	7	5
2510009E07Rik	4	7	5
Col4a3bp	4	7	5
Fry	2	7	5
2310035C23Rik	11	6	5
Kdm5a	10	6	5
Ccdc186	9	6	5
Slc36a4	9	6	5
Dixdc1	8	6	5
Erc1	7	6	5
Kdm3b	7	6	5
Gne	5	6	5
Slc30a9	5	6	5
Cecr2	3	6	5
Tmem182	2	6	5
Cul9	10	5	5
Appbp2	8	5	5
Tbl1x	7	5	5
Asxl2	6	5	5
Ncoa3	6	5	5
Preb	6	5	5
Etv3	5	5	5
Zbtb46	5	5	5
Zfp870	5	5	5
Col6a3	4	5	5
Pbx1	4	5	5
Tiam2	4	5	5
Cep97	3	5	5
Ipmk	3	5	5
Kdm5b	3	5	5
Sh3pxd2a	2	5	5
Heatr5b	8	4	5
Dusp16	7	4	5
Pcyt1a	7	4	5
Rps6ka5	6	4	5
Usp31	5	4	5
Tgfbrap1	4	4	5
Arl5b	3	4	5
Pcf11	3	4	5
Plekhm1	3	4	5
Avl9	2	4	5
Slc4a4	2	4	5
D10Jhu81e	1	4	5
Sh3rf2	0	4	5
Ivns1abp	16	3	5
Setd2	8	3	5
Cc2d2a	6	3	5
Atad2	5	3	5
Dsel	5	3	5
2700049A03Rik	4	3	5
Hivep1	3	3	5
Klf12	3	3	5
Prob1	3	3	5
Zfp329	3	3	5
Gltscr1l	1	3	5
Ccdc58	0	3	5
Col1a2	0	3	5
Fam13a	4	2	5
Lpin2	2	2	5
Gab2	1	2	5
Pkd1	1	2	5
Chd1	6	1	5
Glg1	6	1	5
Slc25a4	4	1	5
Zfyve27	3	1	5
Dmpk	2	1	5
Vps13b	1	1	5
Lpl	5	0	5
Nfatc2	2	0	5
Wasf2	1	0	5
Nrd1	7	12	4
Slc16a10	8	11	4
Osbpl8	29	10	4
Arhgap19	1	10	4
Abca1	10	9	4
Fbxo32	4	9	4
Samd9l	9	8	4
Atp9b	7	8	4
Inppl1	7	8	4
Dhx33	5	8	4
Fam179b	5	8	4
Gm14325	4	8	4
Stt3a	4	8	4
Ash1l	2	8	4
Man2a2	1	8	4
Rbm41	11	7	4
Gdap10	10	7	4
Zfp148	10	7	4
Arhgap42	9	7	4
Cdk19	8	7	4
Lats2	7	7	4
Ankle2	6	7	4
Birc6	6	7	4
Vps33a	4	7	4
Chd7	3	7	4
Fhl1	2	7	4
Ccnt2	1	7	4
E430025E21Rik	1	7	4
Sec24a	1	7	4
Ulk2	1	7	4
Clcn1	0	7	4
Fndc1	0	7	4
Xpo5	6	6	4
Chd8	5	6	4
2610002M06Rik	4	6	4
Med13	4	6	4
Col22a1	0	6	4
Mllt4	8	5	4
Myo6	8	5	4
Ikzf5	5	5	4
Zfp354c	5	5	4
Zfp629	5	5	4
Apc	4	5	4
Dennd3	4	5	4
Letm1	4	5	4
Mecom	4	5	4
Sppl2a	4	5	4
Bnip2	3	5	4
Ttc19	3	5	4
AW554918	2	5	4
Fasn	2	5	4
Mfsd4a	2	5	4
Prpf4	1	5	4
Arid1a	0	5	4
Kcnq5	0	5	4
P2ry1	11	4	4
Entpd1	8	4	4
Tanc1	8	4	4
Adam22	7	4	4
Haus6	7	4	4
Synj1	7	4	4
Cpne3	6	4	4
Myo9a	6	4	4
Timp4	6	4	4
Emc7	4	4	4
Nfx1	4	4	4
St8sia4	4	4	4
4930453N24Rik	3	4	4
Copa	3	4	4
Itga8	3	4	4
Nepro	3	4	4
Rptor	3	4	4
Sik2	3	4	4
Dtx3l	2	4	4
Mkl2	2	4	4
Psen1	2	4	4
Sh3glb1	2	4	4
Smg1	2	4	4
Snx27	2	4	4
9030617O03Rik	1	4	4
Ap5m1	1	4	4
Gm43520	1	4	4
Homer1	0	4	4
Pprc1	0	4	4
Megf8	7	3	4
Atxn1l	6	3	4
Alad	5	3	4
Hinfp	5	3	4
Rictor	5	3	4
Ube3a	5	3	4
Rbsn	4	3	4
Serpinb6a	4	3	4
Ssh1	4	3	4
Ttc23	4	3	4
Zfp84	4	3	4
Gorasp1	3	3	4
Snapc1	3	3	4
Arhgef5	2	3	4
Bod1l	2	3	4
Nhlrc2	2	3	4
Pdzd8	2	3	4
Zfp646	2	3	4
Fam160b1	1	3	4
Heatr6	0	3	4
Cog5	8	2	4
Prex2	6	2	4
Pard3	5	2	4
Pcdh12	5	2	4
Bach1	4	2	4
Flnb	4	2	4
Hbs1l	4	2	4
Aak1	3	2	4
Fosl2	3	2	4
Plce1	3	2	4
Zfp407	3	2	4
Urb2	2	2	4
Clec16a	1	2	4
Srrm1	1	2	4
Tango6	1	2	4
Usp36	1	2	4
Gm12300	0	2	4
Thrb	0	2	4
Rgs12	10	1	4
Mars2	7	1	4
Mthfr	6	1	4
Adar	5	1	4
Pcmtd2	5	1	4
Klhl42	3	1	4
Arhgef17	2	1	4
Micall1	2	1	4
Prpf4b	2	1	4
Dusp11	1	1	4
Efcab6	0	1	4
Eif4ebp2	0	1	4
Fam134b	0	1	4
Rps6kb1	0	1	4
Idh2	4	0	4
Caskin2	3	0	4
Paqr8	2	0	4
Asah2	0	0	4
Zmynd8	0	0	4
Peg3	3	17	3
Lnpep	20	15	3
Nek9	11	14	3
Mettl4	7	13	3
Phkb	0	13	3
Zbtb41	10	10	3
Tnc	1	10	3
Sema6d	0	10	3
C4b	8	9	3
Man1a2	7	9	3
Ube3b	3	9	3
Slc7a2	1	9	3
Slc8a1	37	8	3
Ept1	12	8	3
Nr1d2	9	8	3
Tm9sf3	9	8	3
Setx	8	8	3
Fer	3	8	3
Foxn2	3	8	3
Hipk2	1	8	3
Mme	10	7	3
Dopey1	9	7	3
Nt5c1a	9	7	3
Cbfa2t2	5	7	3
Abca6	4	7	3
Slc25a37	2	7	3
Tbx15	0	7	3
Trdn	0	7	3
Taf1	11	6	3
Xdh	10	6	3
Gbp9	9	6	3
Pign	9	6	3
Shprh	7	6	3
Nup98	6	6	3
Per3	6	6	3
Med13l	5	6	3
Speg	4	6	3
Appl1	3	6	3
Gm14326	3	6	3
Gm24996	3	6	3
Prdm15	3	6	3
Abcc4	2	6	3
Ambra1	0	6	3
Cblb	0	6	3
Sulf1	13	5	3
Gvin1	12	5	3
Mbd1	11	5	3
Tnks	8	5	3
Tmem260	7	5	3
Ssfa2	6	5	3
Atxn3	5	5	3
Ddx19b	5	5	3
Thada	4	5	3
Gnptab	3	5	3
Mga	3	5	3
Zfand5	3	5	3
Abca7	2	5	3
Chordc1	2	5	3
Slc30a4	2	5	3
Fam173b	0	5	3
Dnajc3	9	4	3
Nod1	9	4	3
Aff1	7	4	3
Adam19	5	4	3
Mta3	5	4	3
Tbl2	5	4	3
Atf7ip	4	4	3
Col14a1	4	4	3
Col15a1	4	4	3
Ints2	4	4	3
Ncl	4	4	3
Kmt2a	3	4	3
Spty2d1	3	4	3
Kif3c	2	4	3
Usp13	2	4	3
Wdfy2	2	4	3
Zfp652	2	4	3
Ap3s2	1	4	3
Chpt1	1	4	3
Narf	1	4	3
Srr	1	4	3
Tril	1	4	3
Gm14419	0	4	3
Ybx3	0	4	3
Dip2b	9	3	3
Ttc39b	9	3	3
Sorcs2	8	3	3
Elavl1	7	3	3
Phc3	7	3	3
Pkn1	7	3	3
Tmem164	6	3	3
Map3k2	5	3	3
Rreb1	5	3	3
Fundc2	4	3	3
Klhl7	4	3	3
Ap4e1	3	3	3
Arrb1	3	3	3
Dido1	3	3	3
Fbf1	3	3	3
Insr	3	3	3
Lrp5	3	3	3
Ptbp3	3	3	3
Zmym5	3	3	3
Rnf146	2	3	3
Synrg	2	3	3
Taf3	2	3	3
Tmem170b	2	3	3
Wdfy3	2	3	3
Pik3c2a	1	3	3
Zfp174	1	3	3
Zfp46	1	3	3
Acta1	0	3	3
Anapc5	0	3	3
Asph	13	2	3
Cpt1a	9	2	3
Sipa1l2	8	2	3
Camsap2	6	2	3
Akap8	4	2	3
Hsdl1	4	2	3
Pola1	4	2	3
Uba6	4	2	3
Zc3h12c	4	2	3
Nrp1	3	2	3
Ptgr2	3	2	3
Tet3	2	2	3
Ufl1	2	2	3
Wdr81	2	2	3
Abca2	1	2	3
Ccdc127	1	2	3
Ddx17	1	2	3
Filip1	1	2	3
Mob1b	1	2	3
Serbp1	1	2	3
Col5a1	0	2	3
Eef1a2	0	2	3
Epha3	0	2	3
Gm28610	0	2	3
Gm8424	0	2	3
Ncoa1	0	2	3
Pdlim3	0	2	3
Prdm2	0	2	3
Vps37a	0	2	3
Yipf6	6	1	3
Hspa4l	5	1	3
Exoc3	4	1	3
Tbc1d8b	4	1	3
Slc20a1	3	1	3
Ankrd10	2	1	3
Ipo7	2	1	3
Kif13b	2	1	3
Mapk8	2	1	3
Mapre2	2	1	3
Mllt6	2	1	3
Ppp1r26	2	1	3
Rsf1	2	1	3
Tmem38a	2	1	3
4632415L05Rik	1	1	3
Cap2	1	1	3
Ddx56	1	1	3
Hnrnpm	1	1	3
Inpp4a	1	1	3
Nup214	1	1	3
Ankrd17	0	1	3
Dcaf11	0	1	3
Ecm2	0	1	3
Gm37728	0	1	3
Gpatch2	0	1	3
Lrrk1	0	1	3
Mrvi1	0	1	3
Tatdn3	0	1	3
Prox1	10	0	3
Mb	7	0	3
Ppara	5	0	3
Sbf2	5	0	3
Ldhb	4	0	3
Acsl1	3	0	3
Mmaa	3	0	3
Prpf40a	3	0	3
9930111J21Rik2	2	0	3
Csrp3	2	0	3
Mrpl37	2	0	3
Sv2b	2	0	3
Tmem167	2	0	3
Cipc	1	0	3
Csnk1a1	1	0	3
Dgke	1	0	3
Aox1	0	0	3
Camta1	0	0	3
Klhl38	0	0	3
Mfap1a	0	0	3
Tcaim	0	0	3
Ugp2	0	0	3
Wfs1	0	0	3
Zscan29	0	0	3
Zfyve9	5	18	2
Tpm1	14	16	2
Cep350	11	14	2
Tnpo1	13	12	2
Zfp292	10	12	2
Foxo3	9	10	2
Cep85l	0	9	2
Golgb1	10	8	2
Lmtk2	8	8	2
Dnajc18	6	8	2
Eif3j1	4	8	2
Col5a3	3	8	2
Itga1	9	7	2
Tppp	6	7	2
Irgq	4	7	2
Trappc8	4	7	2
Arfgap2	0	7	2
Fsd1l	13	6	2
Abr	9	6	2
Ube2b	7	6	2
Chd9	6	6	2
Ankrd44	5	6	2
Zbtb5	1	6	2
Zfp142	1	6	2
Adal	0	6	2
Trim44	0	6	2
Zfhx4	0	6	2
Mtmr10	4	5	2
Rnf213	4	5	2
Edem1	3	5	2
Msi2	3	5	2
Zbtb44	3	5	2
Mfap3l	2	5	2
AI506816	1	5	2
Arhgap6	1	5	2
Spock2	1	5	2
Dyrk1a	0	5	2
Strn	14	4	2
Cdk7	8	4	2
Akap11	7	4	2
Dhx15	5	4	2
Itpripl2	5	4	2
Larp4	5	4	2
Acox1	4	4	2
Crim1	4	4	2
Fnbp1	4	4	2
Raf1	4	4	2
Ggcx	3	4	2
Trim55	3	4	2
Fkbp9	2	4	2
Gon4l	2	4	2
Tomm70a	2	4	2
Cntrl	1	4	2
Gm14410	1	4	2
Tmtc3	1	4	2
Tox4	1	4	2
Ttc14	1	4	2
Gm26740	0	4	2
Mllt3	0	4	2
Napb	0	4	2
Nes	0	4	2
Tnrc6c	0	4	2
Col4a5	16	3	2
Zmym4	8	3	2
Atrnl1	6	3	2
C3	5	3	2
Usp32	5	3	2
Bdp1	4	3	2
Clcn6	4	3	2
Nup133	4	3	2
Rest	4	3	2
Shroom4	4	3	2
Uggt2	4	3	2
Aim1	3	3	2
Dcaf8	3	3	2
Dip2a	3	3	2
Fam46c	3	3	2
Git2	3	3	2
Lrrfip1	3	3	2
Ndufb6	3	3	2
Plxnd1	3	3	2
Rbm33	3	3	2
Rev3l	3	3	2
Slfn5	3	3	2
2900097C17Rik	2	3	2
B930095G15Rik	2	3	2
Myo1d	2	3	2
Myof	2	3	2
Col16a1	1	3	2
Phf3	1	3	2
3632451O06Rik	0	3	2
Add1	0	3	2
Cd109	0	3	2
Fam199x	0	3	2
Ikzf2	0	3	2
Mast4	0	3	2
Mtmr9	0	3	2
Sec24c	0	3	2
Tead1	0	3	2
Tenm3	0	3	2
Zcchc14	0	3	2
Adcy6	18	2	2
Lama5	10	2	2
Spata13	9	2	2
Btnl9	7	2	2
Ntn1	7	2	2
Lrrk2	5	2	2
Rnf123	5	2	2
Arhgef28	4	2	2
Fam120b	4	2	2
Smarcal1	4	2	2
Syne1	4	2	2
Apaf1	3	2	2
Dock2	3	2	2
Dock9	3	2	2
Gda	3	2	2
Megf9	3	2	2
Pdzd2	3	2	2
Ralgps1	3	2	2
Slc35e1	3	2	2
Smg6	3	2	2
Srpr	3	2	2
Ubl3	3	2	2
1700049G17Rik	2	2	2
Daam2	2	2	2
Srsf10	2	2	2
Vezf1	2	2	2
5830417I10Rik	1	2	2
Atp5c1	1	2	2
Casp8ap2	1	2	2
Cdc73	1	2	2
Evi5	1	2	2
Fam160a1	1	2	2
Gxylt1	1	2	2
Hdac4	1	2	2
Mef2d	1	2	2
Nbr1	1	2	2
Ptch1	1	2	2
Rtfdc1	1	2	2
Samd8	1	2	2
Tmem18	1	2	2
2310015D24Rik	0	2	2
A830039N20Rik	0	2	2
Atp11b	0	2	2
Cdc42bpb	0	2	2
Col11a2	0	2	2
Eepd1	0	2	2
Flcn	0	2	2
Fnbp4	0	2	2
Gm14306	0	2	2
Hmcn2	0	2	2
Ikbkap	0	2	2
Myh13	0	2	2
Perm1	0	2	2
Rassf4	0	2	2
Rnf24	0	2	2
Tep1	0	2	2
Uprt	0	2	2
Agtpbp1	9	1	2
Intu	9	1	2
Mtr	9	1	2
Adamts15	8	1	2
mt-Rnr2	6	1	2
Gm9938	4	1	2
Notch1	4	1	2
Vps8	4	1	2
Arhgap28	3	1	2
Ndufb4	3	1	2
Ppl	3	1	2
Zfp704	3	1	2
Asap1	2	1	2
Cep152	2	1	2
Cog6	2	1	2
Fdx1	2	1	2
Fzd5	2	1	2
Gpatch2l	2	1	2
Itgb3	2	1	2
Nacc2	2	1	2
Ptprd	2	1	2
Rc3h2	2	1	2
Slc30a7	2	1	2
Zfp715	2	1	2
Atl3	1	1	2
Crk	1	1	2
Dock11	1	1	2
Dpf3	1	1	2
Enah	1	1	2
Eng	1	1	2
Irf2	1	1	2
Kcnq1ot1	1	1	2
Nup188	1	1	2
Tra2a	1	1	2
Zfp60	1	1	2
Arl6ip5	0	1	2
Atxn7	0	1	2
Baz2b	0	1	2
Coro1c	0	1	2
Dcp2	0	1	2
Eif4e2	0	1	2
Emc1	0	1	2
Gm43668	0	1	2
Gzf1	0	1	2
Hnrnpr	0	1	2
Map2	0	1	2
Nf1	0	1	2
Pip4k2c	0	1	2
Ppp1cb	0	1	2
Riok1	0	1	2
Tgs1	0	1	2
Trrap	0	1	2
Usp22	0	1	2
Zfp462	0	1	2
Zmiz1	0	1	2
Inadl	9	0	2
Chmp4c	5	0	2
Gm43359	5	0	2
Tlr4	5	0	2
Epha4	4	0	2
Fkbp15	4	0	2
Aftph	3	0	2
Bace1	3	0	2
Camsap1	3	0	2
Clpx	3	0	2
Chml	2	0	2
Eif4h	2	0	2
Flt4	2	0	2
Fnip2	2	0	2
Mier3	2	0	2
Pdp2	2	0	2
Pikfyve	2	0	2
Rif1	2	0	2
Sar1a	2	0	2
Tbc1d5	2	0	2
Zfp619	2	0	2
Acss1	1	0	2
Bcor	1	0	2
Ckmt2	1	0	2
Cux1	1	0	2
Gm14288	1	0	2
Hcfc1	1	0	2
Kat7	1	0	2
Piezo1	1	0	2
Plekhm3	1	0	2
Sacm1l	1	0	2
Sp1	1	0	2
Trip4	1	0	2
Tti1	1	0	2
U2af1	1	0	2
Vps13c	1	0	2
Zbtb21	1	0	2
mt-Cytb	1	0	2
1110004F10Rik	0	0	2
Abcf3	0	0	2
Acat1	0	0	2
Adnp2	0	0	2
Aebp1	0	0	2
Afap1	0	0	2
BC067074	0	0	2
Best3	0	0	2
C2cd3	0	0	2
Capza1	0	0	2
Car3	0	0	2
D3Ertd254e	0	0	2
Dach2	0	0	2
Hjurp	0	0	2
Irs2	0	0	2
Kdm2a	0	0	2
Map3k7	0	0	2
Pcnp	0	0	2
Pla2g12a	0	0	2
Polr2a	0	0	2
Prep	0	0	2
Prrc2c	0	0	2
Rbpj	0	0	2
Tanc2	0	0	2
Tcf25	0	0	2
Tiam1	0	0	2
Zfp236	0	0	2
Zfp672	0	0	2
Obsl1	12	11	1
Hnrnpd	2	8	1
Sort1	2	8	1
Ankrd9	1	8	1
Pvalb	0	8	1
Ube2f	4	7	1
Mylk2	0	7	1
Rapgef6	11	6	1
Fam210a	6	6	1
Aldh1l2	4	6	1
Xiap	3	6	1
9330159F19Rik	0	6	1
Kpna4	0	6	1
Nos1	0	6	1
Jade2	7	5	1
Crnkl1	3	5	1
Ythdc2	2	5	1
Ino80	1	5	1
Mars	1	5	1
Rprd2	1	5	1
Cutc	0	5	1
Klf15	0	5	1
Osbpl6	0	5	1
Zfp521	0	5	1
Strip2	29	4	1
Dennd1b	10	4	1
Tef	6	4	1
Ttll4	4	4	1
Cand1	3	4	1
Dmxl1	3	4	1
Fam13b	3	4	1
Fbxo30	3	4	1
Prkdc	3	4	1
Dhx36	2	4	1
Dnajc19	2	4	1
Ralgapb	2	4	1
Adcy9	1	4	1
Crtc1	1	4	1
Ltbp1	1	4	1
Ocrl	1	4	1
Tecpr2	1	4	1
Naalad2	0	4	1
Pik3c2b	0	4	1
Antxr2	13	3	1
Zscan20	7	3	1
Bicd2	6	3	1
Arhgef40	5	3	1
Rassf8	5	3	1
Erap1	4	3	1
Gpat4	4	3	1
Mon2	4	3	1
Mysm1	4	3	1
Pla2r1	4	3	1
Slc5a3	4	3	1
Cd163	3	3	1
Ndufab1	3	3	1
Phldb2	3	3	1
Ppm1a	3	3	1
A330023F24Rik	2	3	1
Alg10b	2	3	1
Arhgef11	2	3	1
Btbd11	2	3	1
Ccny	2	3	1
Crkl	2	3	1
Dlc1	2	3	1
Dnajc16	2	3	1
Golga5	2	3	1
Nfib	2	3	1
Pip4k2b	2	3	1
Timm17a	2	3	1
Erp44	1	3	1
Jmjd4	1	3	1
Mapre1	1	3	1
Pdxk	1	3	1
Sdf4	1	3	1
Uty	1	3	1
Whsc1l1	1	3	1
Zfp182	1	3	1
Adck3	0	3	1
Alkbh8	0	3	1
Ccdc88c	0	3	1
Mbd5	0	3	1
Sestd1	0	3	1
Sin3a	0	3	1
Trps1	0	3	1
Zfp109	0	3	1
Zfp706	0	3	1
Rap1gap2	16	2	1
Sorbs2	16	2	1
mt-Co1	11	2	1
Mdh1	6	2	1
Kit	5	2	1
Aldh5a1	4	2	1
Arhgap35	4	2	1
Herc3	4	2	1
Rbm39	4	2	1
She	4	2	1
Ermp1	3	2	1
Firre	3	2	1
Mical2	3	2	1
Myh7b	3	2	1
Slc38a2	3	2	1
Syt11	3	2	1
Tns3	3	2	1
Cnst	2	2	1
Tmem204	2	2	1
Tns2	2	2	1
Topbp1	2	2	1
Zhx3	2	2	1
Als2	1	2	1
Atad3a	1	2	1
Atl2	1	2	1
Bri3	1	2	1
Dab2	1	2	1
Dars2	1	2	1
Edc3	1	2	1
Gabpb2	1	2	1
Gpr107	1	2	1
Itpr3	1	2	1
Ldlrad4	1	2	1
Lrrc58	1	2	1
Otud3	1	2	1
Pcdh18	1	2	1
Prrg3	1	2	1
Rabep2	1	2	1
Sept11	1	2	1
Wls	1	2	1
Xpnpep3	1	2	1
Zfp3	1	2	1
Azi2	0	2	1
Cspg4	0	2	1
Itgb6	0	2	1
Ktn1	0	2	1
Lepr	0	2	1
Optn	0	2	1
Pias1	0	2	1
Pogz	0	2	1
Ppp1r2	0	2	1
Prx	0	2	1
Smu1	0	2	1
St3gal6	0	2	1
Ubn1	0	2	1
Vdac1	0	2	1
Vps26b	0	2	1
Zcrb1	0	2	1
Zfp710	0	2	1
Zfp809	0	2	1
Zkscan1	0	2	1
Gm14327	8	1	1
Ralgapa2	7	1	1
Htt	6	1	1
Rnf40	6	1	1
Plekha6	5	1	1
Stab1	5	1	1
Adra1a	4	1	1
Cnot6l	4	1	1
Dock7	4	1	1
Luc7l2	4	1	1
Tbc1d32	4	1	1
Zc3h7a	4	1	1
Dennd4a	3	1	1
Mrc2	3	1	1
Nrp2	3	1	1
Pank4	3	1	1
Rhot1	3	1	1
Rsbn1	3	1	1
Urb1	3	1	1
Zbtb43	3	1	1
Zdhhc17	3	1	1
Zzef1	3	1	1
Agap1	2	1	1
Ago3	2	1	1
Als2cl	2	1	1
Dock6	2	1	1
Ifih1	2	1	1
Ino80d	2	1	1
N4bp2	2	1	1
Papln	2	1	1
Plekha8	2	1	1
Zcchc11	2	1	1
Zfp317	2	1	1
Ahr	1	1	1
Arid5b	1	1	1
Bcap31	1	1	1
Bcr	1	1	1
Birc3	1	1	1
Braf	1	1	1
Ccp110	1	1	1
Chd3	1	1	1
Csde1	1	1	1
Dlg1	1	1	1
Duox1	1	1	1
Elp4	1	1	1
Enpp1	1	1	1
Gm28933	1	1	1
Golim4	1	1	1
H13	1	1	1
Hbp1	1	1	1
Kcnb1	1	1	1
Ldlrap1	1	1	1
Parg	1	1	1
Pcgf3	1	1	1
Pigu	1	1	1
Ptcd3	1	1	1
Rora	1	1	1
Sertad2	1	1	1
Spop	1	1	1
Stard4	1	1	1
Ube2d3	1	1	1
Usp15	1	1	1
Wbp1l	1	1	1
Zakit	1	1	1
Zfp369	1	1	1
Zfp532	1	1	1
Zfp729a	1	1	1
2310015A10Rik	0	1	1
Ace	0	1	1
Adcy1	0	1	1
Adrb2	0	1	1
Aimp2	0	1	1
Aldh6a1	0	1	1
Aldoa	0	1	1
Asb14	0	1	1
Atp13a3	0	1	1
Bptf	0	1	1
Capn15	0	1	1
Ccdc85a	0	1	1
Ccnh	0	1	1
Cdip1	0	1	1
Cetn2	0	1	1
Chd2	0	1	1
Cpeb1	0	1	1
Cpm	0	1	1
Ctdspl2	0	1	1
Cul4a	0	1	1
Dhrs11	0	1	1
Dock8	0	1	1
Dot1l	0	1	1
Egf	0	1	1
Fam168b	0	1	1
Fgfr1op	0	1	1
Gm12353	0	1	1
Gm37829	0	1	1
Igsf3	0	1	1
Immp2l	0	1	1
Klc1	0	1	1
Lins1	0	1	1
Neto2	0	1	1
Nfyc	0	1	1
Nrip1	0	1	1
Pcnx4	0	1	1
Prosc	0	1	1
Rab1a	0	1	1
Rab7	0	1	1
Rap1b	0	1	1
Rasgrf2	0	1	1
Rere	0	1	1
Rfx7	0	1	1
Rnaset2a	0	1	1
Rusc2	0	1	1
Sap30l	0	1	1
Senp1	0	1	1
Sesn3	0	1	1
Sgms2	0	1	1
Sh3rf1	0	1	1
Slc25a3	0	1	1
Slc6a2	0	1	1
Slc7a6	0	1	1
Sos2	0	1	1
Spcs2	0	1	1
Stk38	0	1	1
Stxbp5	0	1	1
Tead4	0	1	1
Tmcc3	0	1	1
Ttpal	0	1	1
Usp6nl	0	1	1
Vamp1	0	1	1
Wdr13	0	1	1
Wrn	0	1	1
Yeats2	0	1	1
Zbtb4	0	1	1
Zc3h3	0	1	1
Zfp385b	0	1	1
Zfp654	0	1	1
Ccdc141	14	0	1
Fabp3	8	0	1
Polq	7	0	1
Lrpprc	6	0	1
Myo7a	5	0	1
Ankib1	4	0	1
Mid2	4	0	1
Fam102b	3	0	1
Fam91a1	3	0	1
Farp1	3	0	1
Gabpa	3	0	1
Myo5b	3	0	1
Pkdrej	3	0	1
Plpp1	3	0	1
Sec31a	3	0	1
Tom1	3	0	1
Wwc2	3	0	1
4930579H20Rik	2	0	1
Etv6	2	0	1
Gm11847	2	0	1
Gm8898	2	0	1
Itga9	2	0	1
Mast3	2	0	1
Nap1l4	2	0	1
Pcmtd1	2	0	1
Pex1	2	0	1
Pgm5	2	0	1
Plxdc2	2	0	1
Rbm12b1	2	0	1
Rnaset2b	2	0	1
Serpinh1	2	0	1
Setdb1	2	0	1
Slc39a10	2	0	1
Sqstm1	2	0	1
Tubgcp3	2	0	1
Whsc1	2	0	1
Zfp189	2	0	1
2310016G11Rik	1	0	1
2810002D19Rik	1	0	1
Adgrd1	1	0	1
Ankrd46	1	0	1
Arhgef6	1	0	1
Ascc2	1	0	1
BC034090	1	0	1
Capza2	1	0	1
Cep85	1	0	1
Chid1	1	0	1
Ddx42	1	0	1
Dnm1l	1	0	1
Ech1	1	0	1
Elp2	1	0	1
Ercc6	1	0	1
Fzd9	1	0	1
Gcc1	1	0	1
Gfm2	1	0	1
Gnai3	1	0	1
Hmg20a	1	0	1
Ick	1	0	1
Jup	1	0	1
Lrrc2	1	0	1
Med21	1	0	1
Mina	1	0	1
Mtmr2	1	0	1
Myl3	1	0	1
Myo5a	1	0	1
Nipa2	1	0	1
Npr1	1	0	1
Pcsk7	1	0	1
Pdlim5	1	0	1
Pdxdc1	1	0	1
Phlpp1	1	0	1
Psd3	1	0	1
RP23-60P23.6	1	0	1
Rai1	1	0	1
Rbpms	1	0	1
Rit1	1	0	1
Rnaseh1	1	0	1
Sipa1l1	1	0	1
Slc20a2	1	0	1
Slc35f5	1	0	1
Smpx	1	0	1
Smyd2	1	0	1
Thap2	1	0	1
Tmem177	1	0	1
Top3a	1	0	1
Ublcp1	1	0	1
Wdr41	1	0	1
Wdr47	1	0	1
Zdhhc15	1	0	1
Zfp592	1	0	1
Zscan26	1	0	1
1700025G04Rik	0	0	1
2010107E04Rik	0	0	1
2310001K20Rik	0	0	1
2310057M21Rik	0	0	1
2410015M20Rik	0	0	1
4933433G15Rik	0	0	1
6030458C11Rik	0	0	1
Accs	0	0	1
Afg3l1	0	0	1
Ahnak2	0	0	1
Aimp1	0	0	1
Akap1	0	0	1
Alg6	0	0	1
Amn1	0	0	1
Ampd1	0	0	1
Ano1	0	0	1
Anxa5	0	0	1
Apol6	0	0	1
Aqr	0	0	1
Atp5g1	0	0	1
Atp5j	0	0	1
Bcl2l11	0	0	1
Bin1	0	0	1
Brf1	0	0	1
Bves	0	0	1
C530008M17Rik	0	0	1
Cacnb1	0	0	1
Camk2a	0	0	1
Capn7	0	0	1
Cbl	0	0	1
Ccbe1	0	0	1
Ccng1	0	0	1
Cd164	0	0	1
Cisd2	0	0	1
Cish	0	0	1
Cnnm2	0	0	1
Coil	0	0	1
Colgalt1	0	0	1
Copg1	0	0	1
Cops4	0	0	1
Cox7a2	0	0	1
Cstf1	0	0	1
Cyyr1	0	0	1
Dbp	0	0	1
Dclk1	0	0	1
Ddi2	0	0	1
Ddit3	0	0	1
Dhx35	0	0	1
Dio2	0	0	1
Dlat	0	0	1
Dld	0	0	1
Dnajb11	0	0	1
Dnajc15	0	0	1
Dpf2	0	0	1
Eif4e	0	0	1
Epn2	0	0	1
Eps15l1	0	0	1
Evc	0	0	1
Fam126b	0	0	1
Fam131a	0	0	1
Fam175b	0	0	1
Fam192a	0	0	1
Fam63b	0	0	1
Faxc	0	0	1
Fbxo25	0	0	1
Fbxo47	0	0	1
Fbxo7	0	0	1
Fktn	0	0	1
Flywch1	0	0	1
Fopnl	0	0	1
Fra10ac1	0	0	1
Fyttd1	0	0	1
Galnt4	0	0	1
Gan	0	0	1
Gimap8	0	0	1
Gli3	0	0	1
Gm10501	0	0	1
Gm12097	0	0	1
Gm12185	0	0	1
Gm15179	0	0	1
Gm15961	0	0	1
Gm16001	0	0	1
Gm42892	0	0	1
Gm43597	0	0	1
Gm43980	0	0	1
Gm44777	0	0	1
Gm4631	0	0	1
Gmpr	0	0	1
Gosr2	0	0	1
Gpc4	0	0	1
Gpsm1	0	0	1
Gypc	0	0	1
Hdac3	0	0	1
Heatr3	0	0	1
Hspa12b	0	0	1
Hspb7	0	0	1
Id1	0	0	1
Ift52	0	0	1
Ints10	0	0	1
Jak2	0	0	1
Kansl1	0	0	1
Kat2b	0	0	1
Kcnq4	0	0	1
Kiz	0	0	1
Lcorl	0	0	1
Lifr	0	0	1
Lima1	0	0	1
Lims2	0	0	1
Lrpap1	0	0	1
Maea	0	0	1
Map2k3	0	0	1
Map3k5	0	0	1
Mapt	0	0	1
Mbnl2	0	0	1
Mcm6	0	0	1
Mdh2	0	0	1
Meis1	0	0	1
Mettl14	0	0	1
Mff	0	0	1
Mir29a	0	0	1
Mtcl1	0	0	1
Mterf3	0	0	1
Mtfr1l	0	0	1
Mtmr6	0	0	1
Myh8	0	0	1
Myoz2	0	0	1
Nars	0	0	1
Nav1	0	0	1
Ndrg2	0	0	1
Ndufa5	0	0	1
Nedd1	0	0	1
Neurl1a	0	0	1
Noct	0	0	1
Nono	0	0	1
Notch4	0	0	1
Numb	0	0	1
Osbpl9	0	0	1
[truncated: 46,398 more rows]

## Sheet: (2) other_read_info
gene_name	cardiac	edl	soleus
__no_feature	1039	859	601
__ambiguous	848	1013	988
__too_low_aQual	0	0	0
__not_aligned	0	0	0
__alignment_not_unique	97	69	62

## Sheet: (4) >=10_cluster_read_counts
1110002E22Rik
1110002E22Rik
1110037F02Rik
1110037F02Rik
1700020I14Rik
1700020I14Rik
1700020I14Rik
2010111I01Rik
2210408F21Rik
2210408F21Rik
2310035C23Rik
2610507B11Rik
2610507B11Rik
2610507B11Rik
3425401B19Rik
3425401B19Rik
4931406P16Rik
4931406P16Rik
4931406P16Rik
4932438A13Rik
5031439G07Rik
5031439G07Rik
6430548M08Rik
9430020K01Rik
9430020K01Rik
9430020K01Rik
A230046K03Rik
A230046K03Rik
A230046K03Rik
Abca1
Abca3
Abca5
Abca8a
Abca8a
Abca8a
Abca8b
Abca9
Abca9
Abcb7
Abcb7
Abcb7
Abcc1
Abcc1
Abcc1
Abcc5
Abcc5
Abcc5
Abcc9
Abcc9
Abcc9
Abcd2
Abi2
Ablim1
Ablim1
Ablim1
Acacb
Acacb
Acacb
Acap2
Acap2
Acap2
Actn2
Actn2
Actn2
Acvr2a
Acvr2a
Acvr2a
Adcy6
Adgrf5
Adgrf5
Adgrf5
Adgrl2
Adgrl2
Adprhl1
Adprhl1
Adprhl1
Aff4
Aff4
Aff4
Afg3l2
Afg3l2
Agbl1
Agbl1
Agl
Agl
Agl
Ago2
Ago2
Agpat3
Agpat3
Agpat3
Agps
Ahdc1
Ahnak
Ahnak
Ahnak
AI314180
AI314180
AI314180
Akap12
Akap12
Akap12
Akap13
Akap13
Akap13
Akap6
Akap6
Akap6
Akap9
Akap9
Akap9
Alpk2
Alpk2
Alpk2
Alpk3
Alpk3
Alpk3
Amot
Amot
Amotl1
Amotl1
Amotl1
Anapc1
Anapc1
Anapc1
Ank3
Ank3
Ankfy1
Ankfy1
Ankrd28
Ankrd28
Ankrd28
Ankrd33b
Ankrd33b
Ankrd50
Anks1
Anks1
Ano5
Ano5
Ano6
Ano6
Antxr2
Ap2b1
Ap2b1
Arel1
Arel1
Arel1
Arfgef1
Arfgef1
Arfgef1
Arfgef2
Arfgef2
Arfgef2
Arhgap19
Arhgap20
Arhgap20
Arhgap20
Arhgap29
Arhgap29
Arhgap31
Arhgap5
Arhgap5
Arhgap5
Arhgef10
Arhgef12
Arhgef18
Arid1b
Asb1
Asb1
Asph
Atf6
Atf6
Atf6
Atg2b
Atg2b
Atp11a
Atp11a
Atp1a2
Atp1a2
Atp2a2
Atp2a2
Atp2b1
Atp2b1
Atp2b1
Atp6v0a2
Atp6v0a2
Atp6v0a2
Atp8a1
Atp8a1
AU022252
AU022252
AU022252
B230354K17Rik
Baz1b
Baz1b
Bche
Bcl2l1
Bcl2l1
Bcl2l13
Bcl2l13
Bcl2l13
Bclaf1
Bclaf1
Bclaf1
Bmpr1a
Bmpr1a
Bmpr1a
Bmpr1b
Brwd1
Brwd1
Brwd1
Btaf1
Btbd7
Cacna1c
Cacna1s
Cacna1s
Cacna2d1
Cacna2d1
Cacul1
Cand2
Cand2
Cand2
Cbx5
Cbx5
Cbx5
Ccdc141
Ccdc50
Ccdc50
Ccdc50
Ccdc93
Ccser2
Ccser2
Ccser2
Cd93
Cd93
Cd93
Cdc37l1
Cdc37l1
Cdc37l1
Cds2
Cds2
Cep350
Cep350
Cep68
Cep68
Chd4
Chd4
Chd4
Chd6
Chrm2
Ckap5
Ckap5
Ckap5
Clasp1
Clasp1
Clasp2
Clasp2
Clasp2
Clcn3
Clcn3
Clcn3
Clic5
Clic5
Clic5
Clip1
Clip1
Clip1
Cln8
Cln8
Cln8
Clock
Clock
Clock
Cltc
Cltc
Cltc
Cluh
Cluh
Cluh
Cmya5
Cmya5
Cmya5
Cnot1
Cnot1
Cnot1
Col4a1
Col4a1
Col4a1
Col4a2
Col4a2
Col4a2
Col4a5
Corin
Cpd
Cpd
Cpd
Cpeb4
Cpeb4
Cpeb4
Cped1
Cped1
Cped1
Creb1
Creb1
Creb1
Crybg3
Crybg3
Crybg3
Cul5
Cul5
Cul5
Cul7
Cul9
Cxadr
Cxcl12
Cyfip2
Cyfip2
Cyld
Cyld
Daam1
Daam1
Daam1
Dab2ip
Dab2ip
Dag1
Dag1
Dag1
Dapk2
Dapk2
Dcaf7
Dcaf7
Dcaf7
Dcp1a
Dcp1a
Dcun1d3
Dcun1d3
Ddx46
Ddx46
Dennd1b
Dennd4b
Dennd4b
Dennd4b
Dennd4c
Dennd4c
Depdc5
Dgkd
Dgkd
Dgkd
Dicer1
Dip2c
Dmd
Dmd
Dmd
Dnmt3a
Dnmt3a
Dnmt3a
Dock1
Dpp8
Dpp8
Dpy19l4
Dsg2
Dsp
Dst
Dst
Dst
Dstyk
Dync1h1
Dync1h1
Dync1h1
Dysf
Dysf
Dysf
Edem3
Edem3
Edem3
Efcab14
Efr3b
Ehbp1l1
Ehbp1l1
Ehbp1l1
Eif4g1
Eif4g1
Eif4g1
Eif4g2
Eif4g2
Eif4g2
Eif4g3
Eif4g3
Elk4
Elk4
Elk4
Epas1
Epb41
Epb41
Epb41
Epg5
Epm2aip1
Epm2aip1
Epm2aip1
Eps15
Eps15
Ept1
Erbb2ip
Erbb2ip
Erbb3
Erbb3
Ercc6l2
Ercc6l2
Esr1
Esr1
Esrrg
Esrrg
Esrrg
Esyt2
Esyt2
Etl4
Etl4
Etnk1
Etnk1
Etnk1
Etohi1
Etohi1
Ewsr1
Ewsr1
Exoc6b
Exoc6b
Exoc6b
Extl3
Extl3
Extl3
Eya3
Eya4
Fam126a
Fam126a
Fam126a
Fam129a
Fam135a
Fam135a
Fam135a
Fam168a
Fam178a
Fam178a
Fam178a
Fam214a
Fam214a
Fam214a
Fam65b
Fbn1
Fbn1
Fbxo40
Fbxo40
Fem1a
Fem1a
Fem1a
Fem1b
Fem1b
Fhod3
Fhod3
Fhod3
Filip1l
Filip1l
Flna
Flna
Flna
Flnc
Flnc
Flnc
Flt1
Fn1
Fndc3a
Fndc3a
Fndc3b
Fndc3b
Fndc3b
Fnip1
Fnip1
Focad
Focad
Focad
Foxn3
Foxo3
Fryl
Fsd1l
Fzd4
Fzd4
Fzd4
Galnt15
Gapvd1
Gapvd1
Gapvd1
Gbf1
Gbf1
Gcn1l1
Gcn1l1
Gdap10
Gemin5
gene_name
gene_name
gene_name
Gfpt1
Gfpt1
Gfpt1
Gigyf2
Gm10435
Gm14420
Gm37494
Gm37494
Gm37494
Golga3
Golga3
Golga3
Golga4
Golga4
Golga4
Golgb1
Gpam
Gpam
Gpam
Gpatch8
Gpcpd1
Gpcpd1
Gpcpd1
Grb10
Gspt1
Gspt1
Gtf2a1
Gtf2a1
Gtf2a1
Gtf3c1
Gtf3c1
Gtf3c4
Gvin1
Hdhd2
Hdhd2
Hdhd2
Hdlbp
Hdlbp
Hdlbp
Heatr1
Hectd1
Hectd1
Hectd1
Heg1
Helz
Herc1
Herc1
Herc1
Herc2
Herc2
Hif1an
Hif1an
Hif1an
Hipk1
Hipk1
Hipk1
Hivep2
Hivep2
Hk2
Hk2
Hk2
Hook1
Hook1
Hook1
Hook3
Hook3
Hr
Hr
Hr
Hspa12a
Hspa12a
Huwe1
Huwe1
Ibtk
Ibtk
Ibtk
Ide
Ide
Ift172
Ift172
Ift172
Igdcc4
Igdcc4
Igf2r
Igf2r
Igf2r
Igfbp5
Igfbp5
Igfbp5
Ikbkg
Ikbkg
Il6st
Il6st
Il6st
Imp4
Impad1
Inpp4b
Ipo8
Ipo8
Ipo8
Ipo9
Iqgap1
Iqgap1
Iqgap1
Ireb2
Ireb2
Ireb2
Irs1
Itch
Itch
Itga6
Itgav
Itgav
Itgav
Itpr1
Itsn1
Itsn2
Itsn2
Ivns1abp
Jarid2
Jarid2
Jarid2
Jmjd1c
Kank1
Kank1
Kank1
Kbtbd2
Kbtbd2
Kbtbd2
Kcnj2
Kcnj2
Kcnj2
Kdm5a
Kdm5c
Kdm5c
Kdm5c
Kdm5d
Kdm5d
Kdm5d
Kdm6a
Kdm6a
Kdm6a
Kdm7a
Kdm7a
Kdr
Kdr
Kdr
Khnyn
Kidins220
Kif13a
Kif13a
Kif13a
Kif16b
Kif16b
Kif16b
Kif1b
Kif1b
Kif1b
Kif21a
Kif5b
Kitl
Kitl
Kitl
Klhl24
Klhl24
Klhl24
Klhl31
Klhl31
Kmt2c
Kpna1
Kpna1
Kpnb1
Kpnb1
Kpnb1
Krba1
Ksr1
Ky
Lama2
Lama2
Lama2
Lama4
Lama4
Lama5
Lamb1
Lamb1
Lamb1
Lamb2
Lamb2
Lamb2
Lamc1
Lamc1
Lamc1
Larp4b
Larp4b
Larp4b
Leng8
Leng8
Lig3
Lig3
Lig3
Limch1
Limch1
Limch1
Lman2l
Lman2l
Lmbrd1
Lmo7
Lmo7
Lmo7
Lnpep
Lnpep
Lpgat1
Lpgat1
Lpin1
Lpin1
Lpin1
Lpp
Lrch3
Lrch3
Lrch3
Lrp1
Lrp6
Lrtm1
Lrtm1
Lrtm1
Ltbp4
Ltn1
Ltn1
Ltn1
Macf1
Macf1
Map3k4
Map3k4
Map3k4
Map4
Map4
Map4
Mapk8ip3
Mapk8ip3
Mapk8ip3
March6
March6
March6
Mast2
Mast2
Mast2
Mbd1
Mbnl1
Mbnl1
Mbnl1
Mcf2l
Mcf2l
Mcf2l
Mcm3ap
Mcm3ap
Mdm4
Mdm4
Mef2a
Mef2a
Mef2a
Mef2c
Mef2c
Met
Met
Mettl4
Mfn2
Mia3
Mia3
Mia3
Mib1
Mib1
Mib1
Mief1
Mief1
Mief1
Mkln1
Mkln1
Mlec
Mlec
Mlh3
Mlh3
Mlh3
Mlxip
Mlxip
Mme
Mn1
Morc2a
Mpdz
Mpdz
Mpdz
Mpp5
Mpp5
Mpp5
Mprip
Mre11a
Mroh1
Mroh1
Mroh1
Mrs2
Mrs2
Mrs2
Msl3
mt-Co1
Mtmr3
Mtmr3
Mtmr3
Mtmr4
Mtmr4
Mtmr4
Mtor
Mtor
Mtor
Mturn
Mturn
Mtus1
Mtus1
Mtus1
Musk
Mybpc1
Mybpc1
Mycbp2
Mycbp2
Mycbp2
Myh1
Myh1
Myh10
Myh11
Myh11
Myh14
Myh14
Myh14
Myh2
Myh2
Myh4
Myh4
Myh4
Myh6
Myh6
Myh6
Myh7
Myh7
Myh7
Myh9
Myl1
Myl1
Mylk4
Mylk4
Myo10
Myo10
Myo10
Myo18a
Myo18a
Myo18a
Myo18b
Myo18b
Myo18b
Myo1c
Myo1c
Myo1c
Myom1
Myom1
Myom1
Myom2
Myom2
Myom2
Myom3
Myom3
Mypn
Mypn
Naa15
Naa25
Nbas
Nbas
Nbas
Nbeal1
Nbeal1
Ncapd3
Ncapd3
Ncapd3
Ncor1
Ncor1
Neat1
Neb
Neb
Nebl
Nedd4
Nedd4
Nedd4
Nek9
Nek9
Neo1
Neo1
Neo1
Nid1
Nid1
Nin
Nisch
Nisch
Nisch
Nktr
Npc1
Nr3c1
Nr3c1
Nr3c1
Nr3c2
Nr3c2
Nr3c2
Nrap
Nrap
Nrap
Nrd1
Nsd1
Nsd1
Nsd1
Nt5dc3
Nuak1
Nucks1
Nucks1
Numa1
Numa1
Numa1
Nup153
Nup153
Nup153
Nup160
Nup205
Nup210
Obscn
Obscn
Obscn
Obsl1
Obsl1
Ogdh
Ogdh
Ogdh
Ogfod1
Ogt
Ogt
Ogt
Opa1
Opa1
Opa1
Osbpl8
Osbpl8
Otud4
Otud4
Otud4
Otud7b
Otud7b
Otud7b
P2ry1
Pafah1b1
Pafah1b1
Pafah1b1
Pak2
Pak2
Pcgf5
Pcgf5
Pcif1
Pcm1
Pcm1
Pcm1
Pcnt
Pcnt
Pcnt
Pcnx
Pde1c
Pde3a
Pde4d
Pde4d
Pde4dip
Pde4dip
Pde4dip
Pde7a
Pde7a
Pde7a
Pdgfrb
Pdgfrb
Pdk1
Pdk1
Pdk1
Pdpk1
Pdpk1
Pdpk1
Pdpr
Pdpr
Pdpr
Pds5a
Pds5a
Pds5a
Pds5b
Peg3
Per2
Per2
Per2
Pggt1b
Pggt1b
Pggt1b
Phf8
Phka1
Phka1
Phka1
Phkb
Phldb1
Phldb1
Phldb1
Phrf1
Phrf1
Phrf1
Pi4ka
Pi4ka
Pi4ka
Pik3r1
Pik3r1
Pkn2
Plcb4
Plec
Plec
Plec
Plin4
Plin4
Plin4
Plxna2
Plxnb2
Pm20d2
Pm20d2
Pm20d2
Podxl
Pogk
Pogk
Polr1a
Ppip5k1
Ppip5k2
Ppm1k
Ppm1k
Ppm1k
Ppm1l
Ppp1r12b
Ppp1r12b
Ppp1r12b
Ppp1r15b
Ppp1r15b
Ppp1r3a
Ppp1r3a
Ppp1r3a
Ppp2r3a
Ppp2r3a
Ppp2r3a
Prkaa2
Prkaa2
Prkaa2
Prkd3
Prkg1
Prkg1
Prkg1
Prox1
Prpf8
Prpf8
Prpf8
Prrc2b
Prrc2b
Psme4
Psme4
Psme4
Ptpn11
Ptpn11
Ptpn11
Ptpn14
Ptpn3
Ptpn3
Ptpn3
Ptprb
Ptprb
Ptprb
Ptprg
Ptprg
Ptprm
Ptprm
Ptprm
Pum1
Pum1
Pum2
Pxdn
Pxn
Pxn
Qser1
Rabep1
Rabep1
Rabep1
Ralgapa1
Ralgapa1
Ranbp2
Ranbp2
Rap1gap2
Rapgef1
Rapgef1
Rapgef1
Rapgef6
Rb1cc1
Rb1cc1
Rb1cc1
Rbfox2
Rbfox2
Rbfox2
Rbm20
Rbm20
Rbm20
Rbm41
Rbms2
Rgs12
Rlf
Rlim
Rlim
Rlim
Rmnd5a
Rmnd5a
Rmnd5a
Rock2
Rps6ka2
Rps6ka2
Rps6ka2
Rps6ka3
Rragd
Rrp12
Rubcn
Rubcn
Rubcn
Ryr1
Ryr1
Ryr2
Samd4
Samd4
Sbf1
Sbf1
Sbf1
Sbno1
Scaf11
Scaf11
Scaf11
Scn4a
Scn4a
Scn5a
Sec14l5
Sec14l5
Sec16a
Sec16a
Secisbp2l
Secisbp2l
Secisbp2l
Sel1l
Sel1l
Sel1l
Sema6d
Senp5
Senp5
Serac1
Serac1
Serac1
Setd7
Setd7
Sf3b1
Sf3b1
Sf3b1
Sft2d2
Sft2d2
Sft2d2
Sgcd
Sgcd
Six4
Six4
Skil
Skil
Skil
Slc12a2
Slc12a7
Slc12a7
Slc16a10
Slc23a2
Slc25a12
Slc4a3
Slc6a6
Slc6a6
Slc8a1
Slc9a7
Slco5a1
Slco5a1
Slco5a1
Slk
Slk
Slmap
Slmap
Smad5
Smad5
Smad5
Smarca2
Smarca2
Smarca2
Smc5
Smc6
Smchd1
Smcr8
Smg7
Smg7
Snrnp200
Snrnp200
Snrnp200
Snx13
Snx13
Snx13
Socs6
Sod2
Son
Son
Son
Sorbs1
Sorbs1
Sorbs2
Sorl1
Sorl1
Sox6
Sox6
Sox6
Sp4
Spag9
Spag9
Spag9
Specc1l
Specc1l
Specc1l
Sptan1
Sptan1
Sptan1
Sptb
Sptb
Sptb
Sptbn1
Sptbn1
Sptbn1
Srl
Srl
Srl
Srpk2
Ssh2
Ssh2
Ssh2
Stag1
Stag1
Stag1
Stag2
Stag2
Stag2
Stat5b
Stat5b
Ston2
Strip2
Strn
Stx17
Stx17
Stx17
Suco
Suco
Suco
Sulf1
Supt6
Supt6
Supt6
Suv420h1
Suv420h1
Suv420h1
Svil
Svil
Svil
Synj2
Synj2
Synj2
Synm
Synm
Tacc2
Tacc2
Tacc2
Taf1
Taok1
Taok1
Tbc1d1
Tbc1d1
Tbc1d4
Tbc1d4
Tbc1d4
Tbl1xr1
Tbx20
Tdrd3
Tfdp2
Tfdp2
Tfdp2
Tgfbr1
Tgfbr1
Tgfbr1
Thbs2
Thbs2
Thbs2
Tln1
Tln1
Tln1
Tln2
Tln2
Tln2
Tmem106b
Tmem106b
Tmem106b
Tmem2
Tmem2
Tmem2
Tmem245
Tmem245
Tmem245
Tmem56
Tmem94
Tmem94
Tmtc1
Tmtc1
Tmtc1
Tnc
Tnik
Tnik
Tnks1bp1
Tnks1bp1
Tnks2
Tnks2
Tnks2
Tnnt3
Tnnt3
Tnpo1
Tnpo1
Tnrc6b
Tnrc6b
Tnrc6b
Tns1
Tns1
Tns1
Tor1aip2
Tor1aip2
Tor1aip2
Tpm1
Tpm1
Tpr
Tpr
Tpr
Traf6
Traf6
Traf6
Trak1
Trak1
Trak2
Trak2
Trak2
Trim25
Trim25
Trim37
Trip12
Trip12
Trip12
Trp53bp1
Trp53bp1
Trp53inp1
Trpm7
Tsc2
Tsc2
Tsc2
Ttc37
Ttc37
Ttc37
Ttll7
Ttll7
Ttn
Ttn
Ttn
Tulp4
Tulp4
Tulp4
Txlnb
Txlnb
Txlnb
Ube4a
Ubr1
Ubr1
Ubr1
Ubr2
Ubr2
Ubr2
Ubr3
Ubr3
Ubr3
Ubr4
Ubr4
Ubr4
Ubr5
Ubr5
Ubr5
Uggt1
Uggt1
Uggt1
Uhrf1bp1
Uhrf1bp1
Uhrf1bp1
Uhrf1bp1l
Usf3
Usf3
Usp24
Usp24
Usp24
Usp28
Usp28
Usp34
Usp34
Usp34
Usp40
Usp47
Usp47
Usp47
Usp48
Usp48
Usp53
Usp53
Usp53
Usp9x
Usp9x
Usp9x
Utp20
Utp20
Utrn
Utrn
Utrn
Vcl
Vprbp
Vprbp
Vps13d
Vps13d
Vps13d
Vwa8
Vwa8
Vwa8
Vwf
Vwf
Wdr7
Wdr7
Wdr7
Wwp1
Wwp1
Wwp1
Xdh
Xirp1
Xirp1
Xirp1
Xirp2
Xirp2
Xirp2
Xpo4
Xpot
Xpot
Xpot
Xpr1
Xrn1
Xrn1
Ythdf3
Zak
Zak
Zak
Zbtb16
Zbtb16
Zbtb20
Zbtb20
Zbtb20
Zbtb41
Zbtb41
Zc3h7b
Zcchc6
Zcchc6
Zcchc6
Zdhhc3
Zdhhc3
Zdhhc3
Zeb1
Zeb1
Zeb1
Zfp106
Zfp106
Zfp106
Zfp148
Zfp24
Zfp24
Zfp24
Zfp26
Zfp26
Zfp266
Zfp292
Zfp292
Zfp397
Zfp397
Zfp397
Zfp445
Zfp445
Zfp445
Zfp507
Zfp568
Zfp597
Zfp597
Zfp597
Zfp638
Zfp638
Zfp638
Zfx
Zfx
Zfx
Zfyve16
Zfyve16
Zfyve16
Zfyve9
Znfx1
Znfx1
Znfx1
Zyg11b
Zyg11b
Zyg11b

## Sheet: (8) gene_list_686.csv
Abca1
Abca3
Abca5
Abca8a
Abca8b
Abca9
Abcb7
Abcc1
Abcc5
Abcc9
Abcd2
Abi2
Ablim1
Acacb
Acap2
Actn2
Acvr2a
Adcy6
Adgrf5
Adgrl2
Adprhl1
Aff4
Afg3l2
Agbl1
Agl
Ago2
Agpat3
Agps
Ahdc1
Ahnak
AI314180
Akap12
Akap13
Akap6
Akap9
Alpk2
Alpk3
Amot
Amotl1
Anapc1
Ank3
Ankfy1
Ankrd28
Ankrd33b
Ankrd50
Anks1
Ano5
Ano6
Antxr2
Ap2b1
Arel1
Arfgef1
Arfgef2
Arhgap19
Arhgap20
Arhgap29
Arhgap31
Arhgap5
Arhgef10
Arhgef12
Arhgef18
Arid1b
Asb1
Asph
Atf6
Atg2b
Atp11a
Atp1a2
Atp2a2
Atp2b1
Atp6v0a2
Atp8a1
AU022252
B230354K17Rik
Baz1b
Bche
Bcl2l1
Bcl2l13
Bclaf1
Bmpr1a
Bmpr1b
Brwd1
Btaf1
Btbd7
Cacna1c
Cacna1s
Cacna2d1
Cacul1
Cand2
Cbx5
Ccdc141
Ccdc50
Ccdc93
Ccser2
Cd93
Cdc37l1
Cds2
Cep350
Cep68
Chd4
Chd6
Chrm2
Ckap5
Clasp1
Clasp2
Clcn3
Clic5
Clip1
Cln8
Clock
Cltc
Cluh
Cmya5
Cnot1
Col4a1
Col4a2
Col4a5
Corin
Cpd
Cpeb4
Cped1
Creb1
Crybg3
Cul5
Cul7
Cul9
Cxadr
Cxcl12
Cyfip2
Cyld
Daam1
Dab2ip
Dag1
Dapk2
Dcaf7
Dcp1a
Dcun1d3
Ddx46
Dennd1b
Dennd4b
Dennd4c
Depdc5
Dgkd
Dicer1
Dip2c
Dmd
Dnmt3a
Dock1
Dpp8
Dpy19l4
Dsg2
Dsp
Dst
Dstyk
Dync1h1
Dysf
Edem3
Efcab14
Efr3b
Ehbp1l1
Eif4g1
Eif4g2
Eif4g3
Elk4
Epas1
Epb41
Epg5
Epm2aip1
Eps15
Ept1
Erbb2ip
Erbb3
Ercc6l2
Esr1
Esrrg
Esyt2
Etl4
Etnk1
Etohi1
Ewsr1
Exoc6b
Extl3
Eya3
Eya4
Fam126a
Fam129a
Fam135a
Fam168a
Fam178a
Fam214a
Fam65b
Fbn1
Fbxo40
Fem1a
Fem1b
Fhod3
Filip1l
Flna
Flnc
Flt1
Fn1
Fndc3a
Fndc3b
Fnip1
Focad
Foxn3
Foxo3
Fryl
Fsd1l
Fzd4
Galnt15
Gapvd1
Gbf1
Gcn1l1
Gdap10
Gemin5
Gfpt1
Gigyf2
Gm10435
Gm14420
Gm37494
Golga3
Golga4
Golgb1
Gpam
Gpatch8
Gpcpd1
Grb10
Gspt1
Gtf2a1
Gtf3c1
Gtf3c4
Gvin1
Hdhd2
Hdlbp
Heatr1
Hectd1
Heg1
Helz
Herc1
Herc2
Hif1an
Hipk1
Hivep2
Hk2
Hook1
Hook3
Hr
Hspa12a
Huwe1
Ibtk
Ide
Ift172
Igdcc4
Igf2r
Igfbp5
Ikbkg
Il6st
Imp4
Impad1
Inpp4b
Ipo8
Ipo9
Iqgap1
Ireb2
Irs1
Itch
Itga6
Itgav
Itpr1
Itsn1
Itsn2
Ivns1abp
Jarid2
Jmjd1c
Kank1
Kbtbd2
Kcnj2
Kdm5a
Kdm5c
Kdm5d
Kdm6a
Kdm7a
Kdr
Khnyn
Kidins220
Kif13a
Kif16b
Kif1b
Kif21a
Kif5b
Kitl
Klhl24
Klhl31
Kmt2c
Kpna1
Kpnb1
Krba1
Ksr1
Ky
Lama2
Lama4
Lama5
Lamb1
Lamb2
Lamc1
Larp4b
Leng8
Lig3
Limch1
Lman2l
Lmbrd1
Lmo7
Lnpep
Lpgat1
Lpin1
Lpp
Lrch3
Lrp1
Lrp6
Lrtm1
Ltbp4
Ltn1
Macf1
Map3k4
Map4
Mapk8ip3
March6
Mast2
Mbd1
Mbnl1
Mcf2l
Mcm3ap
Mdm4
Mef2a
Mef2c
Met
Mettl4
Mfn2
Mia3
Mib1
Mief1
Mkln1
Mlec
Mlh3
Mlxip
Mme
Mn1
Morc2a
Mpdz
Mpp5
Mprip
Mre11a
Mroh1
Mrs2
Msl3
mt-Co1
Mtmr3
Mtmr4
Mtor
Mturn
Mtus1
Musk
Mybpc1
Mycbp2
Myh1
Myh10
Myh11
Myh14
Myh2
Myh4
Myh6
Myh7
Myh9
Myl1
Mylk4
Myo10
Myo18a
Myo18b
Myo1c
Myom1
Myom2
Myom3
Mypn
Naa15
Naa25
Nbas
Nbeal1
Ncapd3
Ncor1
Neat1
Neb
Nebl
Nedd4
Nek9
Neo1
Nid1
Nin
Nisch
Nktr
Npc1
Nr3c1
Nr3c2
Nrap
Nrd1
Nsd1
Nt5dc3
Nuak1
Nucks1
Numa1
Nup153
Nup160
Nup205
Nup210
Obscn
Obsl1
Ogdh
Ogfod1
Ogt
Opa1
Osbpl8
Otud4
Otud7b
P2ry1
Pafah1b1
Pak2
Pcgf5
Pcif1
Pcm1
Pcnt
Pcnx
Pde1c
Pde3a
Pde4d
Pde4dip
Pde7a
Pdgfrb
Pdk1
Pdpk1
Pdpr
Pds5a
Pds5b
Peg3
Per2
Pggt1b
Phf8
Phka1
Phkb
Phldb1
Phrf1
Pi4ka
Pik3r1
Pkn2
Plcb4
Plec
Plin4
Plxna2
Plxnb2
Pm20d2
Podxl
Pogk
Polr1a
Ppip5k1
Ppip5k2
Ppm1k
Ppm1l
Ppp1r12b
Ppp1r15b
Ppp1r3a
Ppp2r3a
Prkaa2
Prkd3
Prkg1
Prox1
Prpf8
Prrc2b
Psme4
Ptpn11
Ptpn14
Ptpn3
Ptprb
Ptprg
Ptprm
Pum1
Pum2
Pxdn
Pxn
Qser1
Rabep1
Ralgapa1
Ranbp2
Rap1gap2
Rapgef1
Rapgef6
Rb1cc1
Rbfox2
Rbm20
Rbm41
Rbms2
Rgs12
Rlf
Rlim
Rmnd5a
Rock2
Rps6ka2
Rps6ka3
Rragd
Rrp12
Rubcn
Ryr1
Ryr2
Samd4
Sbf1
Sbno1
Scaf11
Scn4a
Scn5a
Sec14l5
Sec16a
Secisbp2l
Sel1l
Sema6d
Senp5
Serac1
Setd7
Sf3b1
Sft2d2
Sgcd
Six4
Skil
Slc12a2
Slc12a7
Slc16a10
Slc23a2
Slc25a12
Slc4a3
Slc6a6
Slc8a1
Slc9a7
Slco5a1
Slk
Slmap
Smad5
Smarca2
Smc5
Smc6
Smchd1
Smcr8
Smg7
Snrnp200
Snx13
Socs6
Sod2
Son
Sorbs1
Sorbs2
Sorl1
Sox6
Sp4
Spag9
Specc1l
Sptan1
Sptb
Sptbn1
Srl
Srpk2
Ssh2
Stag1
Stag2
Stat5b
Ston2
Strip2
Strn
Stx17
Suco
Sulf1
Supt6
Suv420h1
Svil
Synj2
Synm
Tacc2
Taf1
Taok1
Tbc1d1
Tbc1d4
Tbl1xr1
Tbx20
Tdrd3
Tfdp2
Tgfbr1
Thbs2
Tln1
Tln2
Tmem106b
Tmem2
Tmem245
Tmem56
Tmem94
Tmtc1
Tnc
Tnik
Tnks1bp1
Tnks2
Tnnt3
Tnpo1
Tnrc6b
Tns1
Tor1aip2
Tpm1
Tpr
Traf6
Trak1
Trak2
Trim25
Trim37
Trip12
Trp53bp1
Trp53inp1
Trpm7
Tsc2
Ttc37
Ttll7
Ttn
Tulp4
Txlnb
Ube4a
Ubr1
Ubr2
Ubr3
Ubr4
Ubr5
Uggt1
Uhrf1bp1
Uhrf1bp1l
Usf3
Usp24
Usp28
Usp34
Usp40
Usp47
Usp48
Usp53
Usp9x
Utp20
Utrn
Vcl
Vprbp
Vps13d
Vwa8
Vwf
Wdr7
Wwp1
Xdh
Xirp1
Xirp2
Xpo4
Xpot
Xpr1
Xrn1
Ythdf3
Zak
Zbtb16
Zbtb20
Zbtb41
Zc3h7b
Zcchc6
Zdhhc3
Zeb1
Zfp106
Zfp148
Zfp24
Zfp26
Zfp266
Zfp292
Zfp397
Zfp445
Zfp507
Zfp568
Zfp597
Zfp638
Zfx
Zfyve16
Zfyve9
Znfx1
Zyg11b

## Sheet: (11) 686_genes_exon_counts.csv
sample		cardiac	cardiac	cardiac	cardiac	cardiac	cardiac	cardiac	cardiac	cardiac	cardiac	cardiac	cardiac	cardiac	edl	edl	edl	edl	edl	edl	soleus	soleus	soleus	soleus	soleus	soleus
exon_info		location	chrom	start	end	strand	length	annotated	ctotal	cmatch	cratio	ftotal	fmatch	fratio	ctotal	cmatch	cratio	ftotal	fmatch	fratio	ctotal	cmatch	cratio	ftotal	fmatch	fratio
gene_name	exonic_part_num
AI314180	1	chr4:58798910-58800320	chr4	58798910	58800320	-	1410	TRUE	57	57	1	306	306	1	58	58	1	224	224	1	42	42	1	212	212	1
AI314180	2	chr4:58801732-58801804	chr4	58801732	58801804	-	72	TRUE	57	57	1	306	306	1	58	58	1	224	224	1	42	42	1	212	212	1
AI314180	3	chr4:58803669-58803758	chr4	58803669	58803758	-	89	TRUE	57	57	1	306	306	1	58	58	1	224	224	1	42	42	1	212	212	1
AI314180	4	chr4:58805540-58805646	chr4	58805540	58805646	-	106	TRUE	57	57	1	306	306	1	58	58	1	224	224	1	42	42	1	212	212	1
AI314180	5	chr4:58807750-58807889	chr4	58807750	58807889	-	139	TRUE	59	59	1	308	308	1	58	58	1	224	224	1	42	42	1	212	212	1
AI314180	6	chr4:58809395-58809588	chr4	58809395	58809588	-	193	TRUE	59	59	1	308	308	1	58	58	1	224	224	1	42	42	1	212	212	1
AI314180	7	chr4:58809681-58809725	chr4	58809681	58809725	-	44	TRUE	59	59	1	308	308	1	58	58	1	224	224	1	42	42	1	212	212	1
AI314180	8	chr4:58810615-58810624	chr4	58810615	58810624	-	9	TRUE	59	59	1	308	308	1	58	58	1	224	224	1	42	42	1	212	212	1
AI314180	9	chr4:58810624-58810824	chr4	58810624	58810824	-	200	TRUE	59	59	1	308	308	1	58	58	1	224	224	1	42	42	1	212	212	1
AI314180	10	chr4:58811370-58811430	chr4	58811370	58811430	-	60	TRUE	59	59	1	308	308	1	58	58	1	224	224	1	42	42	1	212	212	1
AI314180	11	chr4:58811430-58811562	chr4	58811430	58811562	-	132	TRUE	59	59	1	308	308	1	58	58	1	224	224	1	42	42	1	212	212	1
AI314180	12	chr4:58811708-58811775	chr4	58811708	58811775	-	67	TRUE	59	59	1	308	308	1	58	58	1	224	224	1	42	42	1	212	212	1
AI314180	13	chr4:58811775-58811842	chr4	58811775	58811842	-	67	TRUE	59	0	0	308	0	0	58	0	0	224	0	0	42	0	0	212	0	0
AI314180	14	chr4:58811851-58811943	chr4	58811851	58811943	-	92	TRUE	59	59	1	308	308	1	58	58	1	224	224	1	42	42	1	212	212	1
AI314180	15	chr4:58812643-58812710	chr4	58812643	58812710	-	67	TRUE	59	59	1	308	308	1	58	58	1	224	224	1	42	42	1	212	212	1
AI314180	16	chr4:58813991-58814081	chr4	58813991	58814081	-	90	TRUE	59	59	1	308	308	1	58	58	1	224	224	1	42	42	1	212	212	1
AI314180	17	chr4:58815258-58815295	chr4	58815258	58815295	-	37	TRUE	59	59	1	308	308	1	58	58	1	224	224	1	42	42	1	212	212	1
AI314180	18	chr4:58815295-58815324	chr4	58815295	58815324	-	29	TRUE	59	59	1	308	308	1	58	58	1	224	224	1	42	42	1	212	212	1
AI314180	19	chr4:58817399-58817550	chr4	58817399	58817550	-	151	TRUE	59	59	1	308	308	1	58	58	1	224	224	1	42	42	1	212	212	1
AI314180	20	chr4:58819142-58819264	chr4	58819142	58819264	-	122	TRUE	59	59	1	308	308	1	58	58	1	224	224	1	42	42	1	212	212	1
AI314180	21	chr4:58819264-58819351	chr4	58819264	58819351	-	87	TRUE	59	0	0	308	0	0	58	0	0	224	0	0	42	0	0	212	0	0
AI314180	22	chr4:58819351-58819601	chr4	58819351	58819601	-	250	TRUE	59	0	0	308	0	0	58	0	0	224	0	0	42	0	0	212	0	0
AI314180	23	chr4:58819601-58820127	chr4	58819601	58820127	-	526	TRUE	59	0	0	308	0	0	58	1	0.0172414	224	1	0.00446429	42	0	0	212	0	0
AI314180	24	chr4:58820127-58820175	chr4	58820127	58820175	-	48	TRUE	59	59	1	308	308	1	58	58	1	224	224	1	42	42	1	212	212	1
AI314180	25	chr4:58821362-58821468	chr4	58821362	58821468	-	106	TRUE	59	59	1	308	308	1	58	58	1	224	224	1	42	42	1	212	212	1
AI314180	26	chr4:58822035-58822115	chr4	58822035	58822115	-	80	TRUE	59	59	1	308	308	1	58	58	1	224	224	1	42	42	1	212	212	1
AI314180	27	chr4:58824165-58824333	chr4	58824165	58824333	-	168	TRUE	59	59	1	308	308	1	58	58	1	224	224	1	42	42	1	212	212	1
AI314180	28	chr4:58824697-58824815	chr4	58824697	58824815	-	118	TRUE	59	59	1	308	308	1	58	58	1	224	224	1	42	42	1	212	212	1
AI314180	29	chr4:58826401-58826470	chr4	58826401	58826470	-	69	TRUE	59	59	1	308	308	1	58	58	1	224	224	1	42	42	1	212	212	1
AI314180	30	chr4:58827036-58827151	chr4	58827036	58827151	-	115	TRUE	59	59	1	308	308	1	58	58	1	224	224	1	42	42	1	212	212	1
AI314180	31	chr4:58828007-58828062	chr4	58828007	58828062	-	55	TRUE	59	59	1	308	308	1	58	58	1	224	224	1	42	42	1	212	212	1
AI314180	32	chr4:58828506-58828652	chr4	58828506	58828652	-	146	TRUE	59	59	1	308	308	1	58	58	1	224	224	1	42	42	1	212	212	1
AI314180	33	chr4:58830333-58830457	chr4	58830333	58830457	-	124	TRUE	59	59	1	308	308	1	58	58	1	224	224	1	42	42	1	212	212	1
AI314180	34	chr4:58830553-58832703	chr4	58830553	58832703	-	2150	TRUE	59	0	0	308	0	0	59	1	0.0169492	225	1	0.00444444	42	0	0	212	0	0
AI314180	35	chr4:58832703-58832705	chr4	58832703	58832705	-	2	TRUE	59	59	1	308	308	1	59	59	1	225	225	1	42	42	1	212	212	1
AI314180	36	chr4:58832705-58832805	chr4	58832705	58832805	-	100	TRUE	59	59	1	308	308	1	59	59	1	225	225	1	42	42	1	212	212	1
AI314180	37	chr4:58833925-58834064	chr4	58833925	58834064	-	139	TRUE	59	59	1	308	308	1	59	59	1	225	225	1	42	42	1	212	212	1
AI314180	38	chr4:58834064-58834098	chr4	58834064	58834098	-	34	TRUE	59	59	1	308	308	1	59	59	1	225	225	1	42	42	1	212	212	1
AI314180	39	chr4:58834496-58834659	chr4	58834496	58834659	-	163	TRUE	59	59	1	308	308	1	59	59	1	225	225	1	42	42	1	212	212	1
AI314180	40	chr4:58834659-58834913	chr4	58834659	58834913	-	254	TRUE	59	0	0	308	0	0	59	0	0	225	0	0	42	0	0	212	0	0
AI314180	41	chr4:58836071-58836121	chr4	58836071	58836121	-	50	TRUE	59	0	0	308	0	0	59	1	0.0169492	225	1	0.00444444	42	0	0	212	0	0
AI314180	42	chr4:58836121-58836256	chr4	58836121	58836256	-	135	TRUE	59	59	1	308	308	1	59	59	1	225	225	1	42	42	1	212	212	1
AI314180	43	chr4:58840674-58840766	chr4	58840674	58840766	-	92	TRUE	59	59	1	308	308	1	59	59	1	225	225	1	42	42	1	212	212	1
AI314180	44	chr4:58841382-58841605	chr4	58841382	58841605	-	223	TRUE	59	59	1	308	308	1	59	59	1	225	225	1	42	42	1	212	212	1
AI314180	45	chr4:58842567-58842648	chr4	58842567	58842648	-	81	TRUE	59	59	1	308	308	1	58	58	1	224	224	1	42	42	1	212	212	1
AI314180	46	chr4:58844078-58844150	chr4	58844078	58844150	-	72	TRUE	59	59	1	308	308	1	58	58	1	224	224	1	42	42	1	212	212	1
AI314180	47	chr4:58844150-58844202	chr4	58844150	58844202	-	52	TRUE	59	59	1	308	308	1	58	58	1	224	224	1	42	42	1	212	212	1
AI314180	48	chr4:58844202-58844881	chr4	58844202	58844881	-	679	TRUE	58	0	0	307	0	0	58	0	0	224	0	0	42	0	0	212	0	0
AI314180	49	chr4:58846998-58847102	chr4	58846998	58847102	-	104	TRUE	58	58	1	307	307	1	58	58	1	224	224	1	42	42	1	212	212	1
AI314180	50	chr4:58849679-58849802	chr4	58849679	58849802	-	123	TRUE	57	57	1	306	306	1	57	57	1	223	223	1	41	41	1	211	211	1
AI314180	51	chr4:58849886-58849953	chr4	58849886	58849953	-	67	TRUE	54	54	1	302	302	1	57	57	1	223	223	1	40	40	1	209	209	1
AI314180	52	chr4:58850903-58850953	chr4	58850903	58850953	-	50	TRUE	54	54	1	302	302	1	56	56	1	221	221	1	39	39	1	208	208	1
AI314180	53	chr4:58853115-58853194	chr4	58853115	58853194	-	79	TRUE	54	54	1	302	302	1	56	56	1	221	221	1	39	39	1	208	208	1
AI314180	54	chr4:58853650-58853736	chr4	58853650	58853736	-	86	TRUE	53	53	1	301	301	1	55	55	1	220	220	1	39	39	1	208	208	1
AI314180	55	chr4:58860795-58860968	chr4	58860795	58860968	-	173	TRUE	52	0	0	300	0	0	55	0	0	220	0	0	39	0	0	208	0	0
AI314180	56	chr4:58861524-58861644	chr4	58861524	58861644	-	120	TRUE	52	52	1	300	300	1	55	55	1	220	220	1	39	39	1	208	208	1
AI314180	57	chr4:58864346-58864428	chr4	58864346	58864428	-	82	TRUE	52	52	1	300	300	1	55	55	1	220	220	1	39	39	1	208	208	1
AI314180	58	chr4:58869414-58869538	chr4	58869414	58869538	-	124	TRUE	52	52	1	300	300	1	54	54	1	218	218	1	39	39	1	208	208	1
AI314180	59	chr4:58869538-58869554	chr4	58869538	58869554	-	16	TRUE	51	51	1	299	299	1	52	52	1	216	216	1	38	38	1	207	207	1
AI314180	60	chr4:58872588-58872760	chr4	58872588	58872760	-	172	TRUE	51	50	0.980392	299	298	0.996656	52	52	1	216	216	1	38	38	1	207	207	1
AI314180	61	chr4:58875423-58875573	chr4	58875423	58875573	-	150	TRUE	51	50	0.980392	299	298	0.996656	52	52	1	216	216	1	38	38	1	207	207	1
AI314180	62	chr4:58877044-58877163	chr4	58877044	58877163	-	119	TRUE	50	50	1	298	298	1	51	51	1	214	214	1	37	37	1	205	205	1
AI314180	63	chr4:58879017-58879134	chr4	58879017	58879134	-	117	TRUE	48	48	1	290	290	1	50	50	1	205	205	1	35	35	1	200	200	1
AI314180	64	chr4:58885367-58885498	chr4	58885367	58885498	-	131	TRUE	48	48	1	290	290	1	46	46	1	190	190	1	32	32	1	194	194	1
AI314180	65	chr4:58905003-58905107	chr4	58905003	58905107	-	104	TRUE	44	18	0.409091	277	129	0.465704	42	19	0.452381	180	97	0.538889	31	14	0.451613	189	82	0.433862
AI314180	66	chr4:58911868-58911902	chr4	58911868	58911902	-	34	TRUE	44	22	0.5	277	166	0.599278	41	19	0.463415	177	103	0.581921	29	14	0.482759	185	70	0.378378
AI314180	67	chr4:58911902-58911927	chr4	58911902	58911927	-	25	TRUE	42	20	0.47619	230	119	0.517391	39	17	0.435897	161	87	0.540373	29	14	0.482759	185	70	0.378378
AI314180	68	chr4:58911927-58911930	chr4	58911927	58911930	-	3	TRUE	28	5	0.178571	118	6	0.0508475	28	5	0.178571	86	11	0.127907	17	2	0.117647	118	3	0.0254237
AI314180	69	chr4:58912475-58912704	chr4	58912475	58912704	-	229	TRUE	22	22	1	111	111	1	22	22	1	74	74	1	15	15	1	115	115	1
AI314180	70	chr4:58912704-58912749	chr4	58912704	58912749	-	45	TRUE	20	20	1	72	72	1	19	19	1	55	55	1	8	8	1	33	33	1
AI314180	u-001	chr4:58912100-58912311	chr4	58912100	58912311	-	211	FALSE	24	2	0.0833333	113	2	0.0176991	23	1	0.0434783	75	1	0.0133333	15	0	0	115	0	0
AU022252	1	chr4:119203569-119205795	chr4	119203569	119205795	-	2226	TRUE	0	0	NA	0	0	NA	0	0	NA	0	0	NA	0	0	NA	0	0	NA
AU022252	2	chr4:119219841-119225638	chr4	119219841	119225638	-	5797	TRUE	10	10	1	18	18	1	16	16	1	41	41	1	10	10	1	17	17	1
AU022252	3	chr4:119225638-119226381	chr4	119225638	119226381	-	743	TRUE	10	10	1	18	18	1	16	16	1	41	41	1	10	10	1	17	17	1
AU022252	4	chr4:119226381-119226471	chr4	119226381	119226471	-	90	TRUE	10	10	1	18	18	1	16	16	1	41	41	1	10	10	1	17	17	1
AU022252	5	chr4:119226471-119226527	chr4	119226471	119226527	-	56	TRUE	10	10	1	18	18	1	16	16	1	41	41	1	10	10	1	17	17	1
AU022252	6	chr4:119226800-119226932	chr4	119226800	119226932	-	132	TRUE	10	10	1	18	18	1	15	15	1	40	40	1	10	10	1	17	17	1
AU022252	7	chr4:119228026-119228113	chr4	119228026	119228113	-	87	TRUE	10	10	1	18	18	1	15	15	1	40	40	1	10	10	1	17	17	1
AU022252	8	chr4:119228664-119228744	chr4	119228664	119228744	-	80	TRUE	10	0	0	18	0	0	15	0	0	40	0	0	10	0	0	17	0	0
AU022252	9	chr4:119232353-119232469	chr4	119232353	119232469	-	116	TRUE	10	10	1	18	18	1	15	14	0.933333	40	39	0.975	10	10	1	17	17	1
AU022252	10	chr4:119232469-119232582	chr4	119232469	119232582	-	113	TRUE	10	3	0.3	18	9	0.5	15	6	0.4	40	23	0.575	10	6	0.6	17	13	0.764706
AU022252	11	chr4:119232582-119232635	chr4	119232582	119232635	-	53	TRUE	10	10	1	18	18	1	15	14	0.933333	40	39	0.975	10	9	0.9	17	16	0.941176
AU022252	12	chr4:119232635-119232678	chr4	119232635	119232678	-	43	TRUE	10	10	1	18	18	1	15	15	1	40	40	1	9	9	1	16	16	1
AU022252	13	chr4:119232678-119232685	chr4	119232678	119232685	-	7	TRUE	8	8	1	16	16	1	11	11	1	34	34	1	7	7	1	14	14	1
AU022252	14	chr4:119232685-119232708	chr4	119232685	119232708	-	23	TRUE	5	5	1	7	7	1	7	7	1	25	25	1	6	6	1	12	12	1
AU022252	15	chr4:119232708-119232712	chr4	119232708	119232712	-	4	TRUE	0	0	NA	0	0	NA	0	0	NA	0	0	NA	1	1	1	1	1	1
Abca1	1	chr4:53030786-53034083	chr4	53030786	53034083	-	3297	TRUE	10	10	1	12	12	1	9	9	1	9	9	1	4	4	1	4	4	1
Abca1	2	chr4:53035336-53035487	chr4	53035336	53035487	-	151	TRUE	10	10	1	12	12	1	9	9	1	9	9	1	4	4	1	4	4	1
Abca1	3	chr4:53035487-53035580	chr4	53035487	53035580	-	93	TRUE	10	10	1	12	12	1	9	9	1	9	9	1	4	4	1	4	4	1
Abca1	4	chr4:53036261-53036354	chr4	53036261	53036354	-	93	TRUE	10	10	1	12	12	1	9	9	1	9	9	1	4	4	1	4	4	1
Abca1	5	chr4:53036872-53036976	chr4	53036872	53036976	-	104	TRUE	10	10	1	12	12	1	9	9	1	9	9	1	4	4	1	4	4	1
Abca1	6	chr4:53038156-53038291	chr4	53038156	53038291	-	135	TRUE	10	10	1	12	12	1	9	9	1	9	9	1	4	4	1	4	4	1
Abca1	7	chr4:53038618-53038760	chr4	53038618	53038760	-	142	TRUE	10	10	1	12	12	1	9	9	1	9	9	1	4	4	1	4	4	1
Abca1	8	chr4:53040718-53040825	chr4	53040718	53040825	-	107	TRUE	10	10	1	12	12	1	9	9	1	9	9	1	4	4	1	4	4	1
Abca1	9	chr4:53040825-53040926	chr4	53040825	53040926	-	101	TRUE	10	0	0	12	0	0	9	0	0	9	0	0	4	0	0	4	0	0
Abca1	10	chr4:53041538-53041601	chr4	53041538	53041601	-	63	TRUE	10	10	1	12	12	1	9	9	1	9	9	1	4	4	1	4	4	1
Abca1	11	chr4:53042313-53042434	chr4	53042313	53042434	-	121	TRUE	10	10	1	12	12	1	9	9	1	9	9	1	4	4	1	4	4	1
Abca1	12	chr4:53042663-53042793	chr4	53042663	53042793	-	130	TRUE	10	10	1	12	12	1	9	9	1	9	9	1	4	4	1	4	4	1
Abca1	13	chr4:53044114-53044238	chr4	53044114	53044238	-	124	TRUE	10	10	1	12	12	1	9	9	1	9	9	1	4	4	1	4	4	1
Abca1	14	chr4:53045774-53045919	chr4	53045774	53045919	-	145	TRUE	10	10	1	12	12	1	9	9	1	9	9	1	4	4	1	4	4	1
Abca1	15	chr4:53046029-53046145	chr4	53046029	53046145	-	116	TRUE	10	10	1	12	12	1	9	9	1	9	9	1	4	4	1	4	4	1
Abca1	16	chr4:53048955-53049133	chr4	53048955	53049133	-	178	TRUE	10	10	1	12	12	1	9	9	1	9	9	1	4	4	1	4	4	1
Abca1	17	chr4:53050288-53050458	chr4	53050288	53050458	-	170	TRUE	10	10	1	12	12	1	9	9	1	9	9	1	4	4	1	4	4	1
Abca1	18	chr4:53050934-53051009	chr4	53050934	53051009	-	75	TRUE	10	10	1	12	12	1	9	9	1	9	9	1	4	4	1	4	4	1
Abca1	19	chr4:53059256-53059362	chr4	53059256	53059362	-	106	TRUE	10	10	1	12	12	1	9	9	1	9	9	1	4	4	1	4	4	1
Abca1	20	chr4:53060332-53060365	chr4	53060332	53060365	-	33	TRUE	9	9	1	11	11	1	9	9	1	9	9	1	4	4	1	4	4	1
Abca1	21	chr4:53061486-53061581	chr4	53061486	53061581	-	95	TRUE	9	9	1	11	11	1	8	8	1	8	8	1	4	4	1	4	4	1
Abca1	22	chr4:53062389-53062579	chr4	53062389	53062579	-	190	TRUE	8	8	1	10	10	1	8	8	1	8	8	1	4	4	1	4	4	1
Abca1	23	chr4:53065900-53065999	chr4	53065900	53065999	-	99	TRUE	7	7	1	8	8	1	8	8	1	8	8	1	3	3	1	3	3	1
Abca1	24	chr4:53067030-53067155	chr4	53067030	53067155	-	125	TRUE	6	6	1	7	7	1	8	8	1	8	8	1	3	3	1	3	3	1
Abca1	25	chr4:53068686-53068835	chr4	53068686	53068835	-	149	TRUE	6	6	1	7	7	1	7	7	1	7	7	1	3	3	1	3	3	1
Abca1	26	chr4:53069791-53069905	chr4	53069791	53069905	-	114	TRUE	3	3	1	3	3	1	7	7	1	7	7	1	2	2	1	2	2	1
Abca1	27	chr4:53070075-53070124	chr4	53070075	53070124	-	49	TRUE	3	3	1	3	3	1	7	7	1	7	7	1	2	2	1	2	2	1
Abca1	28	chr4:53071822-53072025	chr4	53071822	53072025	-	203	TRUE	3	3	1	3	3	1	7	7	1	7	7	1	2	2	1	2	2	1
Abca1	29	chr4:53072897-53072970	chr4	53072897	53072970	-	73	TRUE	2	2	1	2	2	1	4	4	1	4	4	1	2	2	1	2	2	1
Abca1	30	chr4:53074219-53074440	chr4	53074219	53074440	-	221	TRUE	2	2	1	2	2	1	4	4	1	4	4	1	2	2	1	2	2	1
Abca1	31	chr4:53075130-53075268	chr4	53075130	53075268	-	138	TRUE	2	2	1	2	2	1	4	4	1	4	4	1	1	1	1	1	1	1
Abca1	32	chr4:53075446-53075589	chr4	53075446	53075589	-	143	TRUE	2	2	1	2	2	1	4	4	1	4	4	1	1	1	1	1	1	1
Abca1	33	chr4:53076890-53077022	chr4	53076890	53077022	-	132	TRUE	2	2	1	2	2	1	4	4	1	4	4	1	0	0	NA	0	0	NA
Abca1	34	chr4:53077942-53078114	chr4	53077942	53078114	-	172	TRUE	2	2	1	2	2	1	2	2	1	2	2	1	0	0	NA	0	0	NA
Abca1	35	chr4:53079570-53079684	chr4	53079570	53079684	-	114	TRUE	2	2	1	2	2	1	2	2	1	2	2	1	0	0	NA	0	0	NA
Abca1	36	chr4:53080765-53080970	chr4	53080765	53080970	-	205	TRUE	2	2	1	2	2	1	2	2	1	2	2	1	0	0	NA	0	0	NA
Abca1	37	chr4:53081921-53082143	chr4	53081921	53082143	-	222	TRUE	2	2	1	2	2	1	1	1	1	1	1	1	0	0	NA	0	0	NA
Abca1	38	chr4:53083716-53083939	chr4	53083716	53083939	-	223	TRUE	2	2	1	2	2	1	0	0	NA	0	0	NA	0	0	NA	0	0	NA
Abca1	39	chr4:53084383-53084560	chr4	53084383	53084560	-	177	TRUE	1	1	1	1	1	1	0	0	NA	0	0	NA	0	0	NA	0	0	NA
Abca1	40	chr4:53085095-53085301	chr4	53085095	53085301	-	206	TRUE	0	0	NA	0	0	NA	0	0	NA	0	0	NA	0	0	NA	0	0	NA
Abca1	41	chr4:53085992-53086190	chr4	53085992	53086190	-	198	TRUE	0	0	NA	0	0	NA	0	0	NA	0	0	NA	0	0	NA	0	0	NA
Abca1	42	chr4:53089798-53089915	chr4	53089798	53089915	-	117	TRUE	0	0	NA	0	0	NA	0	0	NA	0	0	NA	0	0	NA	0	0	NA
Abca1	43	chr4:53090253-53090393	chr4	53090253	53090393	-	140	TRUE	0	0	NA	0	0	NA	0	0	NA	0	0	NA	0	0	NA	0	0	NA
Abca1	44	chr4:53092728-53092969	chr4	53092728	53092969	-	241	TRUE	0	0	NA	0	0	NA	0	0	NA	0	0	NA	0	0	NA	0	0	NA
Abca1	45	chr4:53095584-53095677	chr4	53095584	53095677	-	93	TRUE	0	0	NA	0	0	NA	0	0	NA	0	0	NA	0	0	NA	0	0	NA
Abca1	46	chr4:53107005-53107182	chr4	53107005	53107182	-	177	TRUE	0	0	NA	0	0	NA	0	0	NA	0	0	NA	0	0	NA	0	0	NA
Abca1	47	chr4:53109163-53109285	chr4	53109163	53109285	-	122	TRUE	0	0	NA	0	0	NA	0	0	NA	0	0	NA	0	0	NA	0	0	NA
Abca1	48	chr4:53127596-53127715	chr4	53127596	53127715	-	119	TRUE	0	0	NA	0	0	NA	0	0	NA	0	0	NA	0	0	NA	0	0	NA
Abca1	49	chr4:53128720-53128862	chr4	53128720	53128862	-	142	TRUE	0	0	NA	0	0	NA	0	0	NA	0	0	NA	0	0	NA	0	0	NA
Abca1	50	chr4:53132921-53133015	chr4	53132921	53133015	-	94	TRUE	0	0	NA	0	0	NA	0	0	NA	0	0	NA	0	0	NA	0	0	NA
Abca1	51	chr4:53143929-53144095	chr4	53143929	53144095	-	166	TRUE	0	0	NA	0	0	NA	0	0	NA	0	0	NA	0	0	NA	0	0	NA
Abca1	52	chr4:53159675-53159895	chr4	53159675	53159895	-	220	TRUE	0	0	NA	0	0	NA	0	0	NA	0	0	NA	0	0	NA	0	0	NA
Abca3	1	chr17:24351949-24352022	chr17	24351949	24352022	+	73	TRUE	0	0	NA	0	0	NA	1	1	1	1	1	1	0	0	NA	0	0	NA
Abca3	2	chr17:24352022-24352045	chr17	24352022	24352045	+	23	TRUE	0	0	NA	0	0	NA	1	1	1	1	1	1	0	0	NA	0	0	NA
Abca3	3	chr17:24352045-24352084	chr17	24352045	24352084	+	39	TRUE	3	3	1	3	3	1	2	2	1	3	3	1	3	3	1	6	6	1
Abca3	4	chr17:24352084-24352096	chr17	24352084	24352096	+	12	TRUE	4	4	1	4	4	1	2	2	1	3	3	1	3	3	1	6	6	1
Abca3	5	chr17:24352096-24352101	chr17	24352096	24352101	+	5	TRUE	4	4	1	4	4	1	3	3	1	6	6	1	3	3	1	6	6	1
Abca3	6	chr17:24352101-24352251	chr17	24352101	24352251	+	150	TRUE	5	5	1	6	6	1	3	3	1	6	6	1	5	5	1	9	9	1
Abca3	7	chr17:24357918-24357991	chr17	24357918	24357991	+	73	TRUE	5	4	0.8	6	5	0.833333	3	2	0.666667	6	3	0.5	5	4	0.8	9	7	0.777778
Abca3	8	chr17:24360868-24360887	chr17	24360868	24360887	+	19	TRUE	5	0	0	6	0	0	3	0	0	6	0	0	5	0	0	9	0	0
Abca3	9	chr17:24360887-24360979	chr17	24360887	24360979	+	92	TRUE	5	5	1	6	6	1	3	3	1	6	6	1	5	5	1	9	9	1
Abca3	10	chr17:24360979-24361089	chr17	24360979	24361089	+	110	TRUE	5	5	1	6	6	1	3	3	1	6	6	1	5	5	1	9	9	1
Abca3	11	chr17:24364476-24364481	chr17	24364476	24364481	+	5	TRUE	5	5	1	6	6	1	3	3	1	6	6	1	5	5	1	9	9	1
Abca3	12	chr17:24364481-24364586	chr17	24364481	24364586	+	105	TRUE	5	5	1	6	6	1	4	4	1	7	7	1	5	5	1	9	9	1
Abca3	13	chr17:24364692-24364957	chr17	24364692	24364957	+	265	TRUE	6	6	1	7	7	1	5	5	1	8	8	1	5	5	1	9	9	1
Abca3	14	chr17:24366085-24366213	chr17	24366085	24366213	+	128	TRUE	8	8	1	10	10	1	5	5	1	8	8	1	5	5	1	9	9	1
Abca3	15	chr17:24366213-24366767	chr17	24366213	24366767	+	554	TRUE	8	0	0	10	0	0	5	0	0	8	0	0	5	0	0	9	0	0
Abca3	16	chr17:24366767-24366933	chr17	24366767	24366933	+	166	TRUE	8	8	1	10	10	1	6	6	1	9	9	1	5	5	1	9	9	1
Abca3	17	chr17:24374243-24374503	chr17	24374243	24374503	+	260	TRUE	8	8	1	10	10	1	8	8	1	11	11	1	6	6	1	10	10	1
Abca3	18	chr17:24376363-24376480	chr17	24376363	24376480	+	117	TRUE	10	10	1	13	13	1	9	9	1	13	13	1	6	6	1	10	10	1
Abca3	19	chr17:24376664-24376785	chr17	24376664	24376785	+	121	TRUE	10	10	1	13	13	1	9	9	1	13	13	1	6	6	1	10	10	1
Abca3	20	chr17:24377685-24377842	chr17	24377685	24377842	+	157	TRUE	10	10	1	13	13	1	9	9	1	13	13	1	6	6	1	10	10	1
Abca3	21	chr17:24377842-24377859	chr17	24377842	24377859	+	17	TRUE	10	10	1	13	13	1	9	9	1	13	13	1	6	6	1	10	10	1
Abca3	22	chr17:24381898-24382080	chr17	24381898	24382080	+	182	TRUE	10	10	1	13	13	1	9	9	1	13	13	1	6	6	1	10	10	1
Abca3	23	chr17:24382080-24383344	chr17	24382080	24383344	+	1264	TRUE	10	0	0	13	0	0	9	0	0	13	0	0	6	0	0	10	0	0
Abca3	24	chr17:24383899-24384043	chr17	24383899	24384043	+	144	TRUE	10	10	1	13	13	1	9	9	1	13	13	1	6	6	1	10	10	1
Abca3	25	chr17:24384446-24384576	chr17	24384446	24384576	+	130	TRUE	10	10	1	13	13	1	9	9	1	13	13	1	6	6	1	10	10	1
Abca3	26	chr17:24385397-24385552	chr17	24385397	24385552	+	155	TRUE	10	10	1	13	13	1	9	9	1	13	13	1	6	6	1	10	10	1
Abca3	27	chr17:24385816-24385972	chr17	24385816	24385972	+	156	TRUE	10	10	1	13	13	1	9	9	1	13	13	1	6	6	1	10	10	1
Abca3	28	chr17:24386181-24386392	chr17	24386181	24386392	+	211	TRUE	10	10	1	13	13	1	9	9	1	13	13	1	6	6	1	10	10	1
Abca3	29	chr17:24387435-24387586	chr17	24387435	24387586	+	151	TRUE	10	10	1	13	13	1	9	9	1	13	13	1	6	6	1	10	10	1
Abca3	30	chr17:24392887-24392986	chr17	24392887	24392986	+	99	TRUE	10	10	1	13	13	1	9	9	1	13	13	1	6	6	1	10	10	1
Abca3	31	chr17:24396449-24396636	chr17	24396449	24396636	+	187	TRUE	10	10	1	13	13	1	9	9	1	13	13	1	6	6	1	10	10	1
Abca3	32	chr17:24397285-24397589	chr17	24397285	24397589	+	304	TRUE	10	10	1	13	13	1	9	9	1	13	13	1	6	6	1	10	10	1
Abca3	33	chr17:24397589-24397783	chr17	24397589	24397783	+	194	TRUE	10	1	0.1	13	1	0.0769231	9	0	0	13	0	0	6	0	0	10	0	0
Abca3	34	chr17:24398334-24398608	chr17	24398334	24398608	+	274	TRUE	10	10	1	13	13	1	9	9	1	13	13	1	6	6	1	10	10	1
Abca3	35	chr17:24399884-24400089	chr17	24399884	24400089	+	205	TRUE	10	10	1	13	13	1	9	9	1	13	13	1	6	6	1	10	10	1
Abca3	36	chr17:24400407-24400627	chr17	24400407	24400627	+	220	TRUE	10	10	1	13	13	1	9	9	1	13	13	1	6	6	1	10	10	1
Abca3	37	chr17:24400793-24400952	chr17	24400793	24400952	+	159	TRUE	10	10	1	13	13	1	9	9	1	13	13	1	6	6	1	10	10	1
Abca3	38	chr17:24400952-24401169	chr17	24400952	24401169	+	217	TRUE	10	0	0	13	0	0	9	0	0	13	0	0	6	0	0	10	0	0
Abca3	39	chr17:24402264-24402437	chr17	24402264	24402437	+	173	TRUE	10	10	1	13	13	1	9	9	1	13	13	1	6	6	1	10	10	1
Abca3	40	chr17:24405024-24405153	chr17	24405024	24405153	+	129	TRUE	10	10	1	13	13	1	9	9	1	13	13	1	6	6	1	10	10	1
Abca3	41	chr17:24405244-24405439	chr17	24405244	24405439	+	195	TRUE	10	10	1	13	13	1	9	9	1	13	13	1	6	6	1	10	10	1
Abca3	42	chr17:24407557-24407745	chr17	24407557	24407745	+	188	TRUE	10	9	0.9	13	12	0.923077	9	9	1	13	13	1	6	6	1	10	10	1
Abca3	43	chr17:24408108-24408279	chr17	24408108	24408279	+	171	TRUE	10	9	0.9	13	12	0.923077	9	9	1	13	13	1	6	6	1	10	10	1
Abca3	44	chr17:24408536-24408727	chr17	24408536	24408727	+	191	TRUE	10	9	0.9	13	12	0.923077	9	9	1	13	13	1	6	6	1	10	10	1
Abca3	45	chr17:24408824-24408898	chr17	24408824	24408898	+	74	TRUE	10	9	0.9	13	12	0.923077	9	9	1	13	13	1	6	6	1	10	10	1
Abca3	46	chr17:24409268-24410201	chr17	24409268	24410201	+	933	TRUE	10	10	1	13	13	1	9	9	1	13	13	1	6	6	1	10	10	1
Abca5	1	chr11:110269368-110272566	chr11	110269368	110272566	-	3198	TRUE	9	9	1	12	12	1	8	8	1	11	11	1	15	15	1	23	23	1
Abca5	2	chr11:110273325-110273381	chr11	110273325	110273381	-	56	TRUE	9	9	1	12	12	1	8	8	1	11	11	1	15	15	1	23	23	1
Abca5	3	chr11:110274319-110274399	chr11	110274319	110274399	-	80	TRUE	9	9	1	12	12	1	8	8	1	11	11	1	15	15	1	23	23	1
Abca5	4	chr11:110275263-110275413	chr11	110275263	110275413	-	150	TRUE	9	9	1	12	12	1	8	8	1	11	11	1	15	15	1	23	23	1
Abca5	5	chr11:110276453-110276573	chr11	110276453	110276573	-	120	TRUE	9	9	1	12	12	1	8	8	1	11	11	1	15	15	1	23	23	1
Abca5	6	chr11:110277387-110277482	chr11	110277387	110277482	-	95	TRUE	9	9	1	12	12	1	8	8	1	11	11	1	15	15	1	23	23	1
Abca5	7	chr11:110277561-110277637	chr11	110277561	110277637	-	76	TRUE	9	9	1	12	12	1	8	8	1	11	11	1	15	15	1	23	23	1
Abca5	8	chr11:110278170-110278346	chr11	110278170	110278346	-	176	TRUE	9	9	1	12	12	1	8	8	1	11	11	1	15	15	1	23	23	1
Abca5	9	chr11:110279108-110279200	chr11	110279108	110279200	-	92	TRUE	9	9	1	12	12	1	8	8	1	11	11	1	15	15	1	23	23	1
Abca5	10	chr11:110279291-110279409	chr11	110279291	110279409	-	118	TRUE	9	9	1	12	12	1	8	8	1	11	11	1	15	15	1	23	23	1
Abca5	11	chr11:110279625-110279752	chr11	110279625	110279752	-	127	TRUE	9	9	1	12	12	1	8	8	1	11	11	1	15	15	1	23	23	1
Abca5	12	chr11:110285693-110285785	chr11	110285693	110285785	-	92	TRUE	9	9	1	12	12	1	8	8	1	11	11	1	15	15	1	23	23	1
Abca5	13	chr11:110286763-110286818	chr11	110286763	110286818	-	55	TRUE	9	9	1	12	12	1	8	8	1	11	11	1	15	15	1	23	23	1
Abca5	14	chr11:110286818-110286838	chr11	110286818	110286838	-	20	TRUE	9	9	1	12	12	1	8	8	1	11	11	1	15	15	1	23	23	1
Abca5	15	chr11:110287581-110287716	chr11	110287581	110287716	-	135	TRUE	9	9	1	12	12	1	8	8	1	11	11	1	15	15	1	23	23	1
Abca5	16	chr11:110288062-110288176	chr11	110288062	110288176	-	114	TRUE	9	9	1	12	12	1	8	8	1	11	11	1	15	15	1	23	23	1
Abca5	17	chr11:110289790-110289961	chr11	110289790	110289961	-	171	TRUE	9	9	1	12	12	1	8	8	1	11	11	1	15	15	1	23	23	1
Abca5	18	chr11:110292085-110292199	chr11	110292085	110292199	-	114	TRUE	9	9	1	12	12	1	8	8	1	11	11	1	15	15	1	23	23	1
Abca5	19	chr11:110293239-110293377	chr11	110293239	110293377	-	138	TRUE	9	9	1	12	12	1	8	8	1	11	11	1	15	15	1	23	23	1
Abca5	20	chr11:110293786-110293914	chr11	110293786	110293914	-	128	TRUE	9	9	1	12	12	1	8	8	1	11	11	1	15	15	1	23	23	1
Abca5	21	chr11:110296467-110296637	chr11	110296467	110296637	-	170	TRUE	9	9	1	12	12	1	8	8	1	11	11	1	15	15	1	23	23	1
Abca5	22	chr11:110298035-110298237	chr11	110298035	110298237	-	202	TRUE	9	9	1	12	12	1	8	8	1	11	11	1	14	14	1	22	22	1
Abca5	23	chr11:110299890-110300010	chr11	110299890	110300010	-	120	TRUE	9	9	1	12	12	1	8	8	1	11	11	1	12	12	1	19	19	1
Abca5	24	chr11:110301412-110301552	chr11	110301412	110301552	-	140	TRUE	9	9	1	12	12	1	8	8	1	11	11	1	11	11	1	18	18	1
Abca5	25	chr11:110301730-110301821	chr11	110301730	110301821	-	91	TRUE	9	9	1	12	12	1	8	8	1	11	11	1	10	10	1	17	17	1
Abca5	26	chr11:110302992-110303131	chr11	110302992	110303131	-	139	TRUE	9	9	1	12	12	1	8	8	1	11	11	1	10	10	1	17	17	1
Abca5	27	chr11:110304092-110304212	chr11	110304092	110304212	-	120	TRUE	9	9	1	12	12	1	8	8	1	11	11	1	10	10	1	17	17	1
Abca5	28	chr11:110304849-110305025	chr11	110304849	110305025	-	176	TRUE	9	9	1	12	12	1	8	8	1	11	11	1	10	10	1	17	17	1
Abca5	29	chr11:110306244-110306355	chr11	110306244	110306355	-	111	TRUE	9	9	1	12	12	1	8	8	1	11	11	1	10	10	1	17	17	1
Abca5	30	chr11:110309072-110309389	chr11	110309072	110309389	-	317	TRUE	8	0	0	11	0	0	8	0	0	11	0	0	10	0	0	17	0	0
Abca5	31	chr11:110309389-110309448	chr11	110309389	110309448	-	59	TRUE	8	8	1	11	11	1	8	8	1	11	11	1	10	10	1	17	17	1
Abca5	32	chr11:110309448-110310136	chr11	110309448	110310136	-	688	TRUE	8	0	0	11	0	0	8	0	0	11	0	0	10	0	0	17	0	0
Abca5	33	chr11:110310136-110310305	chr11	110310136	110310305	-	169	TRUE	8	8	1	11	11	1	8	8	1	11	11	1	10	10	1	17	17	1
Abca5	34	chr11:110311310-110311458	chr11	110311310	110311458	-	148	TRUE	8	8	1	11	11	1	8	8	1	11	11	1	10	10	1	17	17	1
Abca5	35	chr11:110313328-110313517	chr11	110313328	110313517	-	189	TRUE	8	8	1	11	11	1	8	8	1	11	11	1	10	10	1	17	17	1
Abca5	36	chr11:110314523-110314665	chr11	110314523	110314665	-	142	TRUE	8	8	1	11	11	1	8	8	1	11	11	1	9	9	1	16	16	1
Abca5	37	chr11:110317701-110317931	chr11	110317701	110317931	-	230	TRUE	8	8	1	11	11	1	8	8	1	11	11	1	9	9	1	16	16	1
Abca5	38	chr11:110319793-110319806	chr11	110319793	110319806	-	13	TRUE	8	8	1	11	11	1	8	8	1	11	11	1	9	9	1	16	16	1
Abca5	39	chr11:110319806-110319882	chr11	110319806	110319882	-	76	TRUE	8	8	1	11	11	1	8	8	1	11	11	1	9	9	1	16	16	1
Abca5	40	chr11:110325495-110326559	chr11	110325495	110326559	-	1064	TRUE	8	0	0	11	0	0	8	0	0	11	0	0	9	0	0	16	0	0
Abca5	41	chr11:110326559-110326721	chr11	110326559	110326721	-	162	TRUE	8	8	1	11	11	1	8	8	1	11	11	1	9	9	1	16	16	1
Abca5	42	chr11:110326721-110327731	chr11	110326721	110327731	-	1010	TRUE	8	0	0	11	0	0	8	0	0	11	0	0	9	0	0	16	0	0
Abca5	43	chr11:110327731-110327936	chr11	110327731	110327936	-	205	TRUE	8	8	1	11	11	1	8	8	1	11	11	1	9	9	1	16	16	1
Abca5	44	chr11:110329136-110329256	chr11	110329136	110329256	-	120	TRUE	8	8	1	11	11	1	8	8	1	11	11	1	9	9	1	16	16	1
Abca5	45	chr11:110329333-110329422	chr11	110329333	110329422	-	89	TRUE	8	0	0	11	0	0	8	0	0	11	0	0	9	0	0	16	0	0
Abca5	46	chr11:110337484-110337593	chr11	110337484	110337593	-	109	TRUE	8	5	0.625	11	6	0.545455	8	3	0.375	11	3	0.272727	9	4	0.444444	16	8	0.5
Abca5	47	chr11:110337593-110337622	chr11	110337593	110337622	-	29	TRUE	7	7	1	10	10	1	8	8	1	11	11	1	9	9	1	16	16	1
Abca5	48	chr11:110337622-110337640	chr11	110337622	110337640	-	18	TRUE	5	5	1	7	7	1	5	5	1	8	8	1	9	9	1	16	16	1
Abca5	49	chr11:110337640-110337645	chr11	110337640	110337645	-	5	TRUE	5	5	1	7	7	1	5	5	1	8	8	1	8	8	1	15	15	1
Abca5	50	chr11:110337645-110337678	chr11	110337645	110337678	-	33	TRUE	5	5	1	7	7	1	5	5	1	8	8	1	6	6	1	11	11	1
Abca5	51	chr11:110337678-110337716	chr11	110337678	110337716	-	38	TRUE	1	1	1	3	3	1	3	3	1	6	6	1	4	4	1	6	6	1
Abca8a	1	chr11:110025633-110025635	chr11	110025633	110025635	-	2	TRUE	0	0	NA	0	0	NA	2	2	1	2	2	1	0	0	NA	0	0	NA
Abca8a	2	chr11:110025635-110026407	chr11	110025635	110026407	-	772	TRUE	21	21	1	122	122	1	18	18	1	83	83	1	17	17	1	61	61	1
Abca8a	3	chr11:110026847-110026903	chr11	110026847	110026903	-	56	TRUE	21	21	1	122	122	1	18	18	1	83	83	1	17	17	1	61	61	1
Abca8a	4	chr11:110028130-110028210	chr11	110028130	110028210	-	80	TRUE	21	21	1	122	122	1	18	18	1	83	83	1	17	17	1	61	61	1
Abca8a	5	chr11:110029918-110030059	chr11	110029918	110030059	-	141	TRUE	21	21	1	122	122	1	18	18	1	83	83	1	17	17	1	61	61	1
Abca8a	6	chr11:110030059-110030081	chr11	110030059	110030081	-	22	TRUE	21	0	0	122	0	0	18	0	0	83	0	0	17	0	0	61	0	0
Abca8a	7	chr11:110030280-110030400	chr11	110030280	110030400	-	120	TRUE	21	21	1	122	122	1	18	18	1	83	83	1	17	17	1	61	61	1
Abca8a	8	chr11:110030859-110030954	chr11	110030859	110030954	-	95	TRUE	21	21	1	122	122	1	18	18	1	83	83	1	17	17	1	61	61	1
Abca8a	9	chr11:110031044-110031120	chr11	110031044	110031120	-	76	TRUE	21	21	1	122	122	1	18	18	1	83	83	1	17	17	1	61	61	1
Abca8a	10	chr11:110031559-110031720	chr11	110031559	110031720	-	161	TRUE	21	21	1	122	122	1	18	18	1	83	83	1	17	17	1	61	61	1
Abca8a	11	chr11:110036490-110036582	chr11	110036490	110036582	-	92	TRUE	21	21	1	122	122	1	18	18	1	83	83	1	17	17	1	61	61	1
Abca8a	12	chr11:110038342-110038460	chr11	110038342	110038460	-	118	TRUE	22	22	1	123	123	1	18	18	1	83	83	1	17	17	1	61	61	1
Abca8a	13	chr11:110040500-110040621	chr11	110040500	110040621	-	121	TRUE	22	22	1	123	123	1	18	18	1	83	83	1	17	17	1	61	61	1
Abca8a	14	chr11:110042092-110042184	chr11	110042092	110042184	-	92	TRUE	22	22	1	123	123	1	18	18	1	83	83	1	17	17	1	61	61	1
Abca8a	15	chr11:110042965-110043031	chr11	110042965	110043031	-	66	TRUE	22	22	1	123	123	1	18	18	1	83	83	1	17	17	1	61	61	1
Abca8a	16	chr11:110050895-110051015	chr11	110050895	110051015	-	120	TRUE	22	21	0.954545	123	122	0.99187	18	18	1	83	83	1	17	17	1	61	61	1
Abca8a	17	chr11:110053015-110053129	chr11	110053015	110053129	-	114	TRUE	22	21	0.954545	123	122	0.99187	18	18	1	83	83	1	17	17	1	61	61	1
Abca8a	18	chr11:110054482-110054656	chr11	110054482	110054656	-	174	TRUE	22	22	1	123	123	1	18	18	1	83	83	1	17	17	1	61	61	1
Abca8a	19	chr11:110056310-110056418	chr11	110056310	110056418	-	108	TRUE	22	22	1	123	123	1	18	18	1	83	83	1	17	17	1	61	61	1
Abca8a	20	chr11:110057146-110057284	chr11	110057146	110057284	-	138	TRUE	22	22	1	123	123	1	18	18	1	83	83	1	17	17	1	61	61	1
Abca8a	21	chr11:110058423-110058557	chr11	110058423	110058557	-	134	TRUE	22	22	1	123	123	1	18	18	1	83	83	1	17	17	1	61	61	1
Abca8a	22	chr11:110059879-110060046	chr11	110059879	110060046	-	167	TRUE	22	22	1	123	123	1	18	18	1	83	83	1	17	17	1	61	61	1
Abca8a	23	chr11:110062869-110063021	chr11	110062869	110063021	-	152	TRUE	22	0	0	123	0	0	19	1	0.0526316	84	1	0.0119048	17	0	0	61	0	0
Abca8a	24	chr11:110063021-110063220	chr11	110063021	110063220	-	199	TRUE	22	22	1	123	123	1	19	19	1	84	84	1	17	17	1	61	61	1
Abca8a	25	chr11:110065164-110065284	chr11	110065164	110065284	-	120	TRUE	22	22	1	123	123	1	19	19	1	84	84	1	17	17	1	61	61	1
Abca8a	26	chr11:110065284-110065373	chr11	110065284	110065373	-	89	TRUE	22	0	0	123	0	0	19	0	0	84	0	0	17	0	0	61	0	0
Abca8a	27	chr11:110068024-110068164	chr11	110068024	110068164	-	140	TRUE	22	22	1	123	123	1	19	19	1	84	84	1	17	17	1	61	61	1
Abca8a	28	chr11:110068777-110068794	chr11	110068777	110068794	-	17	TRUE	22	22	1	123	123	1	19	19	1	84	84	1	17	17	1	61	61	1
Abca8a	29	chr11:110068794-110068868	chr11	110068794	110068868	-	74	TRUE	22	22	1	123	123	1	19	19	1	84	84	1	17	17	1	61	61	1
Abca8a	30	chr11:110069374-110069513	chr11	110069374	110069513	-	139	TRUE	22	22	1	123	123	1	19	19	1	84	84	1	17	17	1	61	61	1
Abca8a	31	chr11:110069513-110069788	chr11	110069513	110069788	-	275	TRUE	22	0	0	123	0	0	19	0	0	84	0	0	17	0	0	61	0	0
Abca8a	32	chr11:110069788-110069908	chr11	110069788	110069908	-	120	TRUE	22	22	1	123	123	1	19	19	1	84	84	1	17	17	1	61	61	1
Abca8a	33	chr11:110070312-110070379	chr11	110070312	110070379	-	67	TRUE	22	22	1	123	123	1	19	19	1	84	84	1	17	17	1	61	61	1
Abca8a	34	chr11:110070379-110070488	chr11	110070379	110070488	-	109	TRUE	22	22	1	123	123	1	19	19	1	84	84	1	17	17	1	61	61	1
Abca8a	35	chr11:110071419-110071530	chr11	110071419	110071530	-	111	TRUE	22	22	1	123	123	1	19	19	1	84	84	1	17	17	1	61	61	1
Abca8a	36	chr11:110071827-110071886	chr11	110071827	110071886	-	59	TRUE	22	22	1	123	123	1	19	19	1	84	84	1	17	17	1	61	61	1
Abca8a	37	chr11:110074036-110074128	chr11	110074036	110074128	-	92	TRUE	22	22	1	123	123	1	19	19	1	84	84	1	17	17	1	61	61	1
Abca8a	38	chr11:110074128-110074202	chr11	110074128	110074202	-	74	TRUE	22	22	1	123	123	1	19	19	1	84	84	1	17	17	1	61	61	1
Abca8a	39	chr11:110075461-110075538	chr11	110075461	110075538	-	77	TRUE	22	0	0	123	0	0	19	0	0	84	0	0	17	0	0	61	0	0
Abca8a	40	chr11:110075538-110075657	chr11	110075538	110075657	-	119	TRUE	22	22	1	123	123	1	19	19	1	84	84	1	17	17	1	61	61	1
Abca8a	41	chr11:110075657-110075680	chr11	110075657	110075680	-	23	TRUE	22	22	1	123	123	1	19	19	1	84	84	1	17	17	1	61	61	1
Abca8a	42	chr11:110078623-110078809	chr11	110078623	110078809	-	186	TRUE	22	22	1	123	123	1	19	19	1	84	84	1	17	17	1	61	61	1
Abca8a	43	chr11:110079072-110079214	chr11	110079072	110079214	-	142	TRUE	22	22	1	123	123	1	19	19	1	84	84	1	17	17	1	61	61	1
Abca8a	44	chr11:110083309-110083536	chr11	110083309	110083536	-	227	TRUE	22	22	1	123	123	1	19	19	1	84	84	1	17	17	1	61	61	1
Abca8a	45	chr11:110084161-110084163	chr11	110084161	110084163	-	2	TRUE	22	22	1	123	123	1	19	19	1	84	84	1	17	17	1	61	61	1
Abca8a	46	chr11:110084163-110084265	chr11	110084163	110084265	-	102	TRUE	22	22	1	123	123	1	19	19	1	84	84	1	17	17	1	61	61	1
Abca8a	47	chr11:110086465-110086630	chr11	110086465	110086630	-	165	TRUE	22	22	1	123	123	1	19	19	1	84	84	1	17	17	1	61	61	1
Abca8a	48	chr11:110089909-110089949	chr11	110089909	110089949	-	40	TRUE	21	21	1	121	121	1	18	18	1	83	83	1	17	17	1	61	61	1
Abca8a	49	chr11:110089949-110090114	chr11	110089949	110090114	-	165	TRUE	21	21	1	121	121	1	17	17	1	82	82	1	16	16	1	60	60	1
Abca8a	50	chr11:110091518-110091620	chr11	110091518	110091620	-	102	TRUE	19	19	1	115	115	1	15	15	1	79	79	1	14	14	1	57	57	1
Abca8a	51	chr11:110095862-110095903	chr11	110095862	110095903	-	41	TRUE	19	10	0.526316	115	79	0.686957	14	7	0.5	76	46	0.605263	13	10	0.769231	56	48	0.857143
Abca8a	52	chr11:110095903-110095937	chr11	110095903	110095937	-	34	TRUE	19	19	1	115	115	1	14	12	0.857143	76	74	0.973684	13	13	1	56	56	1
Abca8a	53	chr11:110095937-110095978	chr11	110095937	110095978	-	41	TRUE	19	19	1	115	115	1	14	12	0.857143	76	74	0.973684	12	12	1	55	55	1
Abca8a	u-001	chr11:110094233-110094275	chr11	110094233	110094275	-	42	FALSE	19	0	0	115	0	0	14	1	0.0714286	76	2	0.0263158	13	0	0	56	0	0
Abca8a	u-002	chr11:110097358-110097554	chr11	110097358	110097554	-	196	FALSE	0	0	NaN	0	0	NaN	2	2	1	2	2	1	0	0	NaN	0	0	NaN
Abca8b	1	chr11:109932189-109934272	chr11	109932189	109934272	-	2083	TRUE	1	1	1	1	1	1	9	9	1	15	15	1	2	2	1	2	2	1
Abca8b	2	chr11:109934272-109934611	chr11	109934272	109934611	-	339	TRUE	3	3	1	4	4	1	12	12	1	20	20	1	7	7	1	8	8	1
Abca8b	3	chr11:109934722-109934778	chr11	109934722	109934778	-	56	TRUE	3	3	1	4	4	1	12	12	1	20	20	1	7	7	1	8	8	1
Abca8b	4	chr11:109935715-109935795	chr11	109935715	109935795	-	80	TRUE	3	3	1	4	4	1	12	12	1	20	20	1	7	7	1	8	8	1
Abca8b	5	chr11:109936341-109936482	chr11	109936341	109936482	-	141	TRUE	3	3	1	4	4	1	12	12	1	20	20	1	7	7	1	8	8	1
Abca8b	6	chr11:109936696-109936816	chr11	109936696	109936816	-	120	TRUE	3	3	1	4	4	1	12	12	1	20	20	1	7	7	1	8	8	1
Abca8b	7	chr11:109937706-109937801	chr11	109937706	109937801	-	95	TRUE	3	3	1	4	4	1	12	12	1	20	20	1	7	7	1	8	8	1
Abca8b	8	chr11:109937892-109937968	chr11	109937892	109937968	-	76	TRUE	3	3	1	4	4	1	12	12	1	20	20	1	7	7	1	8	8	1
Abca8b	9	chr11:109938438-109938599	chr11	109938438	109938599	-	161	TRUE	3	3	1	4	4	1	12	12	1	20	20	1	7	7	1	8	8	1
Abca8b	10	chr11:109940811-109940903	chr11	109940811	109940903	-	92	TRUE	3	3	1	4	4	1	12	12	1	20	20	1	7	7	1	8	8	1
Abca8b	11	chr11:109941545-109941663	chr11	109941545	109941663	-	118	TRUE	3	3	1	4	4	1	12	12	1	20	20	1	7	7	1	8	8	1
Abca8b	12	chr11:109942236-109942357	chr11	109942236	109942357	-	121	TRUE	3	3	1	4	4	1	12	12	1	20	20	1	7	7	1	8	8	1
Abca8b	13	chr11:109945766-109945858	chr11	109945766	109945858	-	92	TRUE	3	3	1	4	4	1	12	12	1	20	20	1	7	7	1	8	8	1
Abca8b	14	chr11:109946244-109946307	chr11	109946244	109946307	-	63	TRUE	3	3	1	4	4	1	12	12	1	20	20	1	7	7	1	8	8	1
Abca8b	15	chr11:109947064-109947184	chr11	109947064	109947184	-	120	TRUE	3	3	1	4	4	1	12	12	1	20	20	1	7	7	1	8	8	1
Abca8b	16	chr11:109949771-109949885	chr11	109949771	109949885	-	114	TRUE	3	3	1	4	4	1	12	12	1	20	20	1	7	7	1	8	8	1
Abca8b	17	chr11:109950033-109950207	chr11	109950033	109950207	-	174	TRUE	3	3	1	4	4	1	12	12	1	20	20	1	7	7	1	8	8	1
Abca8b	18	chr11:109950628-109950736	chr11	109950628	109950736	-	108	TRUE	3	3	1	4	4	1	12	12	1	20	20	1	7	7	1	8	8	1
Abca8b	19	chr11:109952552-109952690	chr11	109952552	109952690	-	138	TRUE	3	3	1	4	4	1	12	12	1	20	20	1	7	7	1	8	8	1
Abca8b	20	chr11:109953497-109953631	chr11	109953497	109953631	-	134	TRUE	3	3	1	4	4	1	12	12	1	20	20	1	7	7	1	8	8	1
Abca8b	21	chr11:109955034-109955201	chr11	109955034	109955201	-	167	TRUE	3	3	1	4	4	1	12	12	1	20	20	1	7	7	1	8	8	1
Abca8b	22	chr11:109957062-109957258	chr11	109957062	109957258	-	196	TRUE	3	3	1	4	4	1	12	12	1	20	20	1	7	7	1	8	8	1
Abca8b	23	chr11:109961793-109961913	chr11	109961793	109961913	-	120	TRUE	3	3	1	4	4	1	12	12	1	20	20	1	7	7	1	8	8	1
Abca8b	24	chr11:109962580-109962720	chr11	109962580	109962720	-	140	TRUE	3	3	1	4	4	1	12	12	1	20	20	1	7	7	1	8	8	1
Abca8b	25	chr11:109964940-109965031	chr11	109964940	109965031	-	91	TRUE	3	3	1	4	4	1	12	12	1	20	20	1	7	7	1	8	8	1
Abca8b	26	chr11:109966680-109966819	chr11	109966680	109966819	-	139	TRUE	3	3	1	4	4	1	12	12	1	20	20	1	7	7	1	8	8	1
Abca8b	27	chr11:109967028-109967148	chr11	109967028	109967148	-	120	TRUE	3	3	1	4	4	1	12	12	1	20	20	1	7	7	1	8	8	1
Abca8b	28	chr11:109967589-109967765	chr11	109967589	109967765	-	176	TRUE	3	3	1	4	4	1	12	12	1	20	20	1	7	7	1	8	8	1
Abca8b	29	chr11:109969061-109969172	chr11	109969061	109969172	-	111	TRUE	3	3	1	4	4	1	12	12	1	20	20	1	7	7	1	8	8	1
Abca8b	30	chr11:109969817-109969876	chr11	109969817	109969876	-	59	TRUE	3	3	1	4	4	1	12	12	1	20	20	1	7	7	1	8	8	1
Abca8b	31	chr11:109971684-109971853	chr11	109971684	109971853	-	169	TRUE	3	3	1	4	4	1	12	12	1	20	20	1	7	7	1	8	8	1
Abca8b	32	chr11:109973670-109973818	chr11	109973670	109973818	-	148	TRUE	3	3	1	4	4	1	12	12	1	20	20	1	7	7	1	8	8	1
Abca8b	33	chr11:109974507-109974693	chr11	109974507	109974693	-	186	TRUE	3	3	1	4	4	1	12	12	1	20	20	1	7	7	1	8	8	1
Abca8b	34	chr11:109974989-109975131	chr11	109974989	109975131	-	142	TRUE	3	3	1	4	4	1	12	12	1	20	20	1	7	7	1	8	8	1
Abca8b	35	chr11:109976436-109976663	chr11	109976436	109976663	-	227	TRUE	3	3	1	4	4	1	12	12	1	20	20	1	7	7	1	8	8	1
Abca8b	36	chr11:109977769-109977873	chr11	109977769	109977873	-	104	TRUE	3	3	1	4	4	1	11	11	1	19	19	1	7	7	1	8	8	1
Abca8b	37	chr11:109979861-109980023	chr11	109979861	109980023	-	162	TRUE	3	3	1	4	4	1	11	11	1	19	19	1	7	7	1	8	8	1
Abca8b	38	chr11:109980849-109981054	chr11	109980849	109981054	-	205	TRUE	2	2	1	3	3	1	12	12	1	20	20	1	7	7	1	8	8	1
Abca8b	39	chr11:109981677-109981779	chr11	109981677	109981779	-	102	TRUE	2	2	1	3	3	1	12	12	1	20	20	1	7	7	1	8	8	1
Abca8b	40	chr11:109995611-109995743	chr11	109995611	109995743	-	132	TRUE	2	2	1	3	3	1	10	10	1	18	18	1	6	6	1	7	7	1
Abca8b	41	chr11:109995743-109995845	chr11	109995743	109995845	-	102	TRUE	2	2	1	3	3	1	6	6	1	12	12	1	3	3	1	4	4	1
Abca8b	u-001	chr11:109982166-109982268	chr11	109982166	109982268	-	102	FALSE	2	0	0	3	0	0	11	5	0.454545	19	11	0.578947	6	4	0.666667	7	4	0.571429
Abca9	1	chr11:110100748-110102063	chr11	110100748	110102063	-	1315	TRUE	12	12	1	23	23	1	12	12	1	21	21	1	7	7	1	10	10	1
Abca9	2	chr11:110102510-110102566	chr11	110102510	110102566	-	56	TRUE	12	12	1	23	23	1	12	12	1	21	21	1	7	7	1	10	10	1
Abca9	3	chr11:110106523-110106603	chr11	110106523	110106603	-	80	TRUE	12	12	1	23	23	1	12	12	1	21	21	1	7	7	1	10	10	1
Abca9	4	chr11:110107129-110107270	chr11	110107129	110107270	-	141	TRUE	12	12	1	23	23	1	12	12	1	21	21	1	7	7	1	10	10	1
Abca9	5	chr11:110107464-110107584	chr11	110107464	110107584	-	120	TRUE	12	12	1	23	23	1	12	12	1	21	21	1	7	7	1	10	10	1
Abca9	6	chr11:110108651-110108746	chr11	110108651	110108746	-	95	TRUE	12	12	1	23	23	1	12	12	1	21	21	1	7	7	1	10	10	1
Abca9	7	chr11:110108820-110108896	chr11	110108820	110108896	-	76	TRUE	12	12	1	23	23	1	12	12	1	21	21	1	7	7	1	10	10	1
Abca9	8	chr11:110110286-110110447	chr11	110110286	110110447	-	161	TRUE	12	12	1	23	23	1	12	12	1	21	21	1	7	7	1	10	10	1
Abca9	9	chr11:110113191-110113283	chr11	110113191	110113283	-	92	TRUE	12	12	1	23	23	1	12	12	1	21	21	1	7	7	1	10	10	1
Abca9	10	chr11:110114223-110114341	chr11	110114223	110114341	-	118	TRUE	12	12	1	23	23	1	12	12	1	21	21	1	7	7	1	10	10	1
Abca9	11	chr11:110115443-110115564	chr11	110115443	110115564	-	121	TRUE	12	12	1	23	23	1	12	12	1	21	21	1	7	7	1	10	10	1
Abca9	12	chr11:110117058-110117150	chr11	110117058	110117150	-	92	TRUE	12	12	1	23	23	1	12	12	1	21	21	1	7	7	1	10	10	1
Abca9	13	chr11:110118080-110118149	chr11	110118080	110118149	-	69	TRUE	12	12	1	23	23	1	12	12	1	21	21	1	7	7	1	10	10	1
Abca9	14	chr11:110120663-110120783	chr11	110120663	110120783	-	120	TRUE	12	12	1	23	23	1	12	12	1	21	21	1	7	7	1	10	10	1
Abca9	15	chr11:110127360-110127474	chr11	110127360	110127474	-	114	TRUE	12	12	1	23	23	1	12	12	1	21	21	1	7	7	1	10	10	1
Abca9	16	chr11:110130564-110130738	chr11	110130564	110130738	-	174	TRUE	12	12	1	23	23	1	12	12	1	21	21	1	7	7	1	10	10	1
Abca9	17	chr11:110131766-110131874	chr11	110131766	110131874	-	108	TRUE	12	12	1	23	23	1	12	12	1	21	21	1	7	7	1	10	10	1
Abca9	18	chr11:110134179-110134317	chr11	110134179	110134317	-	138	TRUE	12	12	1	23	23	1	12	12	1	21	21	1	7	7	1	10	10	1
Abca9	19	chr11:110135334-110135468	chr11	110135334	110135468	-	134	TRUE	12	12	1	23	23	1	12	12	1	21	21	1	7	7	1	10	10	1
Abca9	20	chr11:110136037-110136204	chr11	110136037	110136204	-	167	TRUE	12	12	1	23	23	1	12	12	1	21	21	1	7	7	1	10	10	1
Abca9	21	chr11:110138133-110138329	chr11	110138133	110138329	-	196	TRUE	12	12	1	23	23	1	12	12	1	21	21	1	7	7	1	10	10	1
Abca9	22	chr11:110139518-110139638	chr11	110139518	110139638	-	120	TRUE	12	12	1	23	23	1	12	12	1	21	21	1	7	7	1	10	10	1
Abca9	23	chr11:110141508-110141648	chr11	110141508	110141648	-	140	TRUE	12	12	1	23	23	1	12	12	1	21	21	1	7	7	1	10	10	1
Abca9	24	chr11:110144198-110144289	chr11	110144198	110144289	-	91	TRUE	12	12	1	23	23	1	12	12	1	21	21	1	7	7	1	10	10	1
Abca9	25	chr11:110144742-110144881	chr11	110144742	110144881	-	139	TRUE	12	12	1	23	23	1	12	12	1	21	21	1	7	7	1	10	10	1
Abca9	26	chr11:110145078-110145198	chr11	110145078	110145198	-	120	TRUE	12	12	1	23	23	1	12	12	1	21	21	1	7	7	1	10	10	1
Abca9	27	chr11:110145490-110145666	chr11	110145490	110145666	-	176	TRUE	12	12	1	23	23	1	12	12	1	21	21	1	7	7	1	10	10	1
Abca9	28	chr11:110146907-110147018	chr11	110146907	110147018	-	111	TRUE	12	12	1	23	23	1	12	12	1	21	21	1	7	7	1	10	10	1
Abca9	29	chr11:110147214-110147273	chr11	110147214	110147273	-	59	TRUE	11	11	1	22	22	1	11	11	1	20	20	1	7	7	1	10	10	1
Abca9	30	chr11:110148740-110148909	chr11	110148740	110148909	-	169	TRUE	11	11	1	22	22	1	11	11	1	20	20	1	7	7	1	10	10	1
Abca9	31	chr11:110151945-110152093	chr11	110151945	110152093	-	148	TRUE	11	11	1	22	22	1	10	10	1	19	19	1	7	7	1	10	10	1
Abca9	32	chr11:110154377-110154563	chr11	110154377	110154563	-	186	TRUE	11	11	1	22	22	1	10	10	1	19	19	1	7	7	1	10	10	1
Abca9	33	chr11:110155154-110155296	chr11	110155154	110155296	-	142	TRUE	11	11	1	22	22	1	9	9	1	18	18	1	5	5	1	8	8	1
Abca9	34	chr11:110156516-110158180	chr11	110156516	110158180	-	1664	TRUE	11	0	0	22	0	0	9	0	0	18	0	0	5	0	0	8	0	0
Abca9	35	chr11:110158180-110158407	chr11	110158180	110158407	-	227	TRUE	11	11	1	22	22	1	9	9	1	18	18	1	5	5	1	8	8	1
Abca9	36	chr11:110158953-110159057	chr11	110158953	110159057	-	104	TRUE	11	11	1	22	22	1	9	9	1	18	18	1	4	4	1	7	7	1
Abca9	37	chr11:110160399-110160564	chr11	110160399	110160564	-	165	TRUE	11	11	1	22	22	1	9	9	1	18	18	1	4	4	1	7	7	1
Abca9	38	chr11:110163170-110163378	chr11	110163170	110163378	-	208	TRUE	10	10	1	21	21	1	9	9	1	18	18	1	4	4	1	7	7	1
Abca9	39	chr11:110165896-110166042	chr11	110165896	110166042	-	146	TRUE	10	10	1	21	21	1	9	9	1	18	18	1	4	4	1	7	7	1
Abca9	40	chr11:110167950-110168055	chr11	110167950	110168055	-	105	TRUE	9	9	1	20	20	1	9	9	1	18	18	1	4	4	1	7	7	1
Abca9	41	chr11:110168055-110168196	chr11	110168055	110168196	-	141	TRUE	8	8	1	19	19	1	9	9	1	18	18	1	4	4	1	7	7	1
Abca9	u-001	chr11:110168538-110168706	chr11	110168538	110168706	-	168	FALSE	1	1	1	1	1	1	2	2	1	3	3	1	0	0	NaN	0	0	NaN
Abcb7	1	chrX:104280656-104284258	chrX	104280656	104284258	-	3602	TRUE	19	19	1	188	188	1	23	23	1	382	382	1	20	20	1	268	268	1
Abcb7	2	chrX:104291122-104291230	chrX	104291122	104291230	-	108	TRUE	19	19	1	188	188	1	23	23	1	382	382	1	20	20	1	268	268	1
Abcb7	3	chrX:104294467-104294571	chrX	104294467	104294571	-	104	TRUE	19	19	1	188	188	1	23	23	1	382	382	1	20	20	1	268	268	1
Abcb7	4	chrX:104295830-104296002	chrX	104295830	104296002	-	172	TRUE	19	19	1	188	188	1	23	23	1	382	382	1	20	20	1	268	268	1
Abcb7	5	chrX:104299768-104299898	chrX	104299768	104299898	-	130	TRUE	19	19	1	188	188	1	23	23	1	382	382	1	20	20	1	268	268	1
Abcb7	6	chrX:104300049-104300213	chrX	104300049	104300213	-	164	TRUE	19	19	1	188	188	1	23	23	1	382	382	1	20	20	1	268	268	1
Abcb7	7	chrX:104300770-104300928	chrX	104300770	104300928	-	158	TRUE	19	19	1	188	188	1	23	23	1	382	382	1	20	20	1	268	268	1
Abcb7	8	chrX:104301793-104301968	chrX	104301793	104301968	-	175	TRUE	19	19	1	188	188	1	23	23	1	382	382	1	20	20	1	268	268	1
Abcb7	9	chrX:104302951-104303039	chrX	104302951	104303039	-	88	TRUE	19	19	1	188	188	1	23	23	1	382	382	1	20	20	1	268	268	1
Abcb7	10	chrX:104303128-104303217	chrX	104303128	104303217	-	89	TRUE	19	19	1	188	188	1	23	23	1	382	382	1	20	20	1	268	268	1
Abcb7	11	chrX:104304131-104304400	chrX	104304131	104304400	-	269	TRUE	19	19	1	188	188	1	23	23	1	382	382	1	20	20	1	268	268	1
Abcb7	12	chrX:104305269-104305402	chrX	104305269	104305402	-	133	TRUE	19	19	1	188	188	1	23	23	1	382	382	1	20	20	1	268	268	1
Abcb7	13	chrX:104323333-104323453	chrX	104323333	104323453	-	120	TRUE	19	19	1	188	188	1	23	23	1	382	382	1	20	20	1	268	268	1
Abcb7	14	chrX:104342265-104342493	chrX	104342265	104342493	-	228	TRUE	19	0	0	188	0	0	23	0	0	382	0	0	19	0	0	267	0	0
Abcb7	15	chrX:104342493-104342580	chrX	104342493	104342580	-	87	TRUE	19	19	1	188	188	1	23	23	1	382	382	1	19	19	1	267	267	1
Abcb7	16	chrX:104344924-104345002	chrX	104344924	104345002	-	78	TRUE	18	18	1	187	187	1	23	23	1	382	382	1	18	18	1	266	266	1
Abcb7	17	chrX:104413656-104413846	chrX	104413656	104413846	-	190	TRUE	18	18	1	187	187	1	22	22	1	381	381	1	18	18	1	267	267	1
Abcb7	18	chrX:104413846-104413856	chrX	104413846	104413856	-	10	TRUE	3	3	1	55	55	1	1	1	1	121	121	1	4	4	1	167	167	1
Abcb7	u-001	chrX:104303515-104303987	chrX	104303515	104303987	-	472	FALSE	19	1	0.0526316	188	1	0.00531915	23	0	0	382	0	0	20	0	0	268	0	0
Abcc1	1	chr16:14361557-14361559	chr16	14361557	14361559	+	2	TRUE	1	1	1	10	10	1	1	1	1	1	1	1	3	3	1	6	6	1
Abcc1	2	chr16:14361559-14361575	chr16	14361559	14361575	+	16	TRUE	4	4	1	15	15	1	7	7	1	49	49	1	8	8	1	45	45	1
Abcc1	3	chr16:14361575-14361580	chr16	14361575	14361580	+	5	TRUE	4	4	1	15	15	1	8	8	1	51	51	1	10	10	1	56	56	1
Abcc1	4	chr16:14361580-14361643	chr16	14361580	14361643	+	63	TRUE	7	7	1	48	48	1	10	10	1	53	53	1	16	16	1	70	70	1
Abcc1	5	chr16:14365761-14365848	chr16	14365761	14365848	+	87	TRUE	7	0	0	48	0	0	10	0	0	53	0	0	16	0	0	70	0	0
Abcc1	6	chr16:14389806-14389983	chr16	14389806	14389983	+	177	TRUE	9	9	1	51	51	1	12	12	1	56	56	1	17	17	1	74	74	1
Abcc1	7	chr16:14390283-14390322	chr16	14390283	14390322	+	39	TRUE	9	0	0	51	0	0	12	0	0	56	0	0	17	0	0	74	0	0
Abcc1	8	chr16:14391317-14391443	chr16	14391317	14391443	+	126	TRUE	11	11	1	57	57	1	12	12	1	56	56	1	19	19	1	76	76	1
Abcc1	9	chr16:14393952-14394090	chr16	14393952	14394090	+	138	TRUE	11	11	1	57	57	1	13	13	1	57	57	1	21	21	1	79	79	1
Abcc1	10	chr16:14394194-14394327	chr16	14394194	14394327	+	133	TRUE	11	0	0	57	0	0	13	0	0	57	0	0	21	0	0	79	0	0
Abcc1	11	chr16:14396350-14396405	chr16	14396350	14396405	+	55	TRUE	11	11	1	57	57	1	13	12	0.923077	57	56	0.982456	22	21	0.954545	82	81	0.987805
Abcc1	12	chr16:14396405-14396476	chr16	14396405	14396476	+	71	TRUE	11	11	1	57	57	1	14	13	0.928571	58	57	0.982759	22	21	0.954545	82	81	0.987805
Abcc1	13	chr16:14402359-14403989	chr16	14402359	14403989	+	1630	TRUE	12	0	0	58	0	0	14	0	0	58	0	0	22	0	0	82	0	0
Abcc1	14	chr16:14403989-14404051	chr16	14403989	14404051	+	62	TRUE	12	12	1	58	58	1	14	14	1	58	58	1	22	21	0.954545	82	81	0.987805
Abcc1	15	chr16:14404051-14405013	chr16	14404051	14405013	+	962	TRUE	12	0	0	58	0	0	14	0	0	58	0	0	22	0	0	82	0	0
Abcc1	16	chr16:14405013-14405061	chr16	14405013	14405061	+	48	TRUE	13	13	1	59	59	1	14	14	1	58	58	1	22	21	0.954545	82	81	0.987805
Abcc1	17	chr16:14405061-14405145	chr16	14405061	14405145	+	84	TRUE	13	13	1	59	59	1	14	14	1	58	58	1	22	21	0.954545	82	81	0.987805
Abcc1	18	chr16:14410699-14410933	chr16	14410699	14410933	+	234	TRUE	13	13	1	59	59	1	14	14	1	58	58	1	22	22	1	82	82	1
Abcc1	19	chr16:14411448-14411626	chr16	14411448	14411626	+	178	TRUE	13	13	1	59	59	1	14	14	1	58	58	1	22	22	1	82	82	1
Abcc1	20	chr16:14413220-14413382	chr16	14413220	14413382	+	162	TRUE	13	13	1	59	59	1	14	14	1	58	58	1	22	20	0.909091	82	80	0.97561
Abcc1	21	chr16:14419699-14419792	chr16	14419699	14419792	+	93	TRUE	13	13	1	59	59	1	14	14	1	58	58	1	22	20	0.909091	82	80	0.97561
Abcc1	22	chr16:14419792-14420743	chr16	14419792	14420743	+	951	TRUE	13	0	0	59	0	0	14	0	0	58	0	0	22	0	0	82	0	0
Abcc1	23	chr16:14423056-14423260	chr16	14423056	14423260	+	204	TRUE	13	13	1	59	59	1	14	14	1	58	58	1	22	22	1	82	82	1
Abcc1	24	chr16:14436506-14436653	chr16	14436506	14436653	+	147	TRUE	13	13	1	59	59	1	14	14	1	58	58	1	22	22	1	82	82	1
Abcc1	25	chr16:14437645-14437733	chr16	14437645	14437733	+	88	TRUE	13	13	1	59	59	1	14	14	1	58	58	1	23	23	1	83	83	1
Abcc1	26	chr16:14437733-14437737	chr16	14437733	14437737	+	4	TRUE	13	0	0	59	0	0	14	0	0	58	0	0	23	0	0	83	0	0
Abcc1	27	chr16:14439986-14440059	chr16	14439986	14440059	+	73	TRUE	13	13	1	59	59	1	14	14	1	58	58	1	23	23	1	83	83	1
Abcc1	28	chr16:14443347-14443474	chr16	14443347	14443474	+	127	TRUE	13	13	1	59	59	1	14	14	1	58	58	1	23	23	1	83	83	1
Abcc1	29	chr16:14445292-14445469	chr16	14445292	14445469	+	177	TRUE	13	13	1	59	59	1	14	14	1	58	58	1	23	23	1	83	83	1
Abcc1	30	chr16:14447477-14447645	chr16	14447477	14447645	+	168	TRUE	13	12	0.923077	59	58	0.983051	14	14	1	58	58	1	23	22	0.956522	83	82	0.987952
Abcc1	31	chr16:14448399-14448583	chr16	14448399	14448583	+	184	TRUE	13	12	0.923077	59	58	0.983051	14	14	1	58	58	1	23	22	0.956522	83	82	0.987952
Abcc1	32	chr16:14448583-14448592	chr16	14448583	14448592	+	9	TRUE	13	0	0	59	0	0	14	0	0	58	0	0	23	0	0	83	0	0
Abcc1	33	chr16:14457887-14457969	chr16	14457887	14457969	+	82	TRUE	13	13	1	59	59	1	14	14	1	58	58	1	23	23	1	83	83	1
Abcc1	34	chr16:14458996-14459023	chr16	14458996	14459023	+	27	TRUE	13	12	0.923077	59	57	0.966102	14	14	1	58	58	1	23	20	0.869565	83	77	0.927711
Abcc1	35	chr16:14459023-14459129	chr16	14459023	14459129	+	106	TRUE	13	13	1	59	59	1	14	14	1	58	58	1	23	23	1	83	83	1
Abcc1	36	chr16:14459756-14459967	chr16	14459756	14459967	+	211	TRUE	13	13	1	59	59	1	14	14	1	58	58	1	23	23	1	83	83	1
Abcc1	37	chr16:14460897-14461007	chr16	14460897	14461007	+	110	TRUE	13	13	1	59	59	1	14	14	1	58	58	1	23	23	1	83	83	1
Abcc1	38	chr16:14461007-14461012	chr16	14461007	14461012	+	5	TRUE	13	13	1	59	59	1	14	14	1	58	58	1	23	23	1	83	83	1
Abcc1	39	chr16:14461012-14461208	chr16	14461012	14461208	+	196	TRUE	13	13	1	59	59	1	14	14	1	58	58	1	23	23	1	83	83	1
Abcc1	40	chr16:14465042-14465242	chr16	14465042	14465242	+	200	TRUE	13	13	1	59	59	1	14	14	1	58	58	1	23	23	1	83	83	1
Abcc1	41	chr16:14466103-14466230	chr16	14466103	14466230	+	127	TRUE	13	13	1	59	59	1	14	14	1	58	58	1	23	23	1	83	83	1
Abcc1	42	chr16:14466230-14466996	chr16	14466230	14466996	+	766	TRUE	13	0	0	59	0	0	14	0	0	58	0	0	23	0	0	83	0	0
Abcc1	43	chr16:14466996-14467098	chr16	14466996	14467098	+	102	TRUE	13	13	1	59	59	1	14	14	1	58	58	1	23	23	1	83	83	1
Abcc1	44	chr16:14467098-14467822	chr16	14467098	14467822	+	724	TRUE	13	0	0	59	0	0	14	0	0	58	0	0	23	0	0	83	0	0
Abcc1	45	chr16:14467822-14467969	chr16	14467822	14467969	+	147	TRUE	13	13	1	59	59	1	14	14	1	58	58	1	23	23	1	83	83	1
Abcc1	46	chr16:14467969-14468236	chr16	14467969	14468236	+	267	TRUE	13	0	0	59	0	0	14	0	0	58	0	0	23	0	0	83	0	0
Abcc1	47	chr16:14470469-14470628	chr16	14470469	14470628	+	159	TRUE	13	13	1	59	59	1	14	14	1	58	58	1	23	23	1	83	83	1
Abcc1	48	chr16:14471937-14472104	chr16	14471937	14472104	+	167	TRUE	13	13	1	59	59	1	14	14	1	58	58	1	23	23	1	83	83	1
Abcc1	49	chr16:14472810-14473005	chr16	14472810	14473005	+	195	TRUE	13	13	1	59	59	1	14	14	1	58	58	1	23	23	1	83	83	1
Abcc1	50	chr16:14473459-14473902	chr16	14473459	14473902	+	443	TRUE	13	13	1	59	59	1	14	14	1	58	58	1	23	23	1	83	83	1
Abcc1	51	chr16:14473902-14474042	chr16	14473902	14474042	+	140	TRUE	13	13	1	59	59	1	14	14	1	58	58	1	23	23	1	83	83	1
Abcc1	52	chr16:14474042-14475737	chr16	14474042	14475737	+	1695	TRUE	12	12	1	57	57	1	13	13	1	56	56	1	23	23	1	83	83	1
Abcc1	u-001	chr16:14362113-14362294	chr16	14362113	14362294	+	181	FALSE	7	0	0	48	0	0	10	2	0.2	53	2	0.0377358	16	2	0.125	70	3	0.0428571
Abcc1	u-002	chr16:14373520-14379211	chr16	14373520	14379211	+	5691	FALSE	7	0	0	48	0	0	11	1	0.0909091	55	2	0.0363636	16	0	0	70	0	0
Abcc1	u-003	chr16:14390413-14390438	chr16	14390413	14390438	+	25	FALSE	9	0	0	51	0	0	12	0	0	56	0	0	18	1	0.0555556	75	1	0.0133333
Abcc1	u-004	chr16:14399648-14399728	chr16	14399648	14399728	+	80	FALSE	12	1	0.0833333	58	1	0.0172414	14	0	0	58	0	0	22	0	0	82	0	0
Abcc5	1	chr16:20331302-20331305	chr16	20331302	20331305	-	3	TRUE	0	0	NA	0	0	NA	0	0	NA	0	0	NA	0	0	NA	0	0	NA
Abcc5	2	chr16:20331305-20331307	chr16	20331305	20331307	-	2	TRUE	6	6	1	9	9	1	8	8	1	80	80	1	0	0	NA	0	0	NA
Abcc5	3	chr16:20331307-20331888	chr16	20331307	20331888	-	581	TRUE	18	18	1	35	35	1	32	32	1	252	252	1	19	19	1	61	61	1
Abcc5	4	chr16:20331888-20332265	chr16	20331888	20332265	-	377	TRUE	19	19	1	36	36	1	32	32	1	252	252	1	21	21	1	63	63	1
Abcc5	5	chr16:20332265-20332705	chr16	20332265	20332705	-	440	TRUE	19	19	1	36	36	1	32	32	1	252	252	1	21	21	1	63	63	1
Abcc5	6	chr16:20333585-20333750	chr16	20333585	20333750	-	165	TRUE	19	19	1	36	36	1	32	32	1	252	252	1	21	21	1	63	63	1
Abcc5	7	chr16:20335105-20335219	chr16	20335105	20335219	-	114	TRUE	19	19	1	36	36	1	32	32	1	252	252	1	21	21	1	63	63	1
Abcc5	8	chr16:20338875-20338928	chr16	20338875	20338928	-	53	TRUE	19	19	1	36	36	1	33	33	1	253	253	1	21	21	1	63	63	1
Abcc5	9	chr16:20338928-20338954	chr16	20338928	20338954	-	26	TRUE	19	19	1	36	36	1	33	33	1	253	253	1	21	21	1	63	63	1
Abcc5	10	chr16:20344634-20344682	chr16	20344634	20344682	-	48	TRUE	19	19	1	36	36	1	33	33	1	253	253	1	21	20	0.952381	63	62	0.984127
Abcc5	11	chr16:20344682-20344794	chr16	20344682	20344794	-	112	TRUE	19	19	1	36	36	1	33	33	1	253	253	1	21	20	0.952381	63	62	0.984127
Abcc5	12	chr16:20357368-20357558	chr16	20357368	20357558	-	190	TRUE	19	18	0.947368	36	35	0.972222	33	33	1	253	253	1	21	21	1	63	63	1
Abcc5	13	chr16:20362181-20362271	chr16	20362181	20362271	-	90	TRUE	19	19	1	36	36	1	33	33	1	253	253	1	21	21	1	63	63	1
Abcc5	14	chr16:20363974-20364006	chr16	20363974	20364006	-	32	TRUE	19	19	1	36	36	1	33	33	1	253	253	1	21	21	1	63	63	1
Abcc5	15	chr16:20364006-20364161	chr16	20364006	20364161	-	155	TRUE	19	19	1	36	36	1	33	33	1	253	253	1	21	21	1	63	63	1
Abcc5	16	chr16:20364161-20364200	chr16	20364161	20364200	-	39	TRUE	19	0	0	36	0	0	33	0	0	253	0	0	21	0	0	63	0	0
Abcc5	17	chr16:20365604-20365733	chr16	20365604	20365733	-	129	TRUE	19	19	1	36	36	1	33	33	1	253	253	1	21	21	1	63	63	1
Abcc5	18	chr16:20365812-20365966	chr16	20365812	20365966	-	154	TRUE	19	19	1	36	36	1	33	33	1	253	253	1	21	21	1	63	63	1
Abcc5	19	chr16:20368041-20368171	chr16	20368041	20368171	-	130	TRUE	19	19	1	36	36	1	33	31	0.939394	253	250	0.988142	21	21	1	63	63	1
Abcc5	20	chr16:20368423-20368570	chr16	20368423	20368570	-	147	TRUE	19	19	1	36	36	1	33	33	1	253	253	1	21	21	1	63	63	1
Abcc5	21	chr16:20368876-20369025	chr16	20368876	20369025	-	149	TRUE	19	0	0	36	0	0	33	0	0	253	0	0	21	0	0	63	0	0
Abcc5	22	chr16:20369025-20369205	chr16	20369025	20369205	-	180	TRUE	19	19	1	36	36	1	33	32	0.969697	253	252	0.996047	21	20	0.952381	63	62	0.984127
Abcc5	23	chr16:20369205-20369210	chr16	20369205	20369210	-	5	TRUE	19	19	1	36	36	1	33	32	0.969697	253	252	0.996047	21	20	0.952381	63	62	0.984127
Abcc5	24	chr16:20372119-20372219	chr16	20372119	20372219	-	100	TRUE	19	19	1	36	36	1	33	32	0.969697	253	252	0.996047	21	21	1	63	63	1
Abcc5	25	chr16:20374990-20375134	chr16	20374990	20375134	-	144	TRUE	19	19	1	36	36	1	33	32	0.969697	253	252	0.996047	21	21	1	63	63	1
Abcc5	26	chr16:20376510-20376642	chr16	20376510	20376642	-	132	TRUE	19	19	1	36	36	1	33	32	0.969697	253	252	0.996047	21	21	1	63	63	1
Abcc5	27	chr16:20376642-20376714	chr16	20376642	20376714	-	72	TRUE	19	19	1	36	36	1	33	32	0.969697	253	252	0.996047	21	21	1	63	63	1
Abcc5	28	chr16:20378446-20378483	chr16	20378446	20378483	-	37	TRUE	19	19	1	36	36	1	33	33	1	253	253	1	21	21	1	63	63	1
Abcc5	29	chr16:20378483-20378519	chr16	20378483	20378519	-	36	TRUE	19	19	1	36	36	1	33	33	1	253	253	1	21	21	1	63	63	1
Abcc5	30	chr16:20378641-20378766	chr16	20378641	20378766	-	125	TRUE	19	19	1	36	36	1	33	33	1	253	253	1	21	21	1	63	63	1
Abcc5	31	chr16:20389368-20389440	chr16	20389368	20389440	-	72	TRUE	19	19	1	36	36	1	33	33	1	253	253	1	22	22	1	65	65	1
Abcc5	32	chr16:20392450-20392674	chr16	20392450	20392674	-	224	TRUE	19	19	1	36	36	1	33	33	1	253	253	1	22	22	1	65	65	1
Abcc5	33	chr16:20392674-20392807	chr16	20392674	20392807	-	133	TRUE	19	19	1	36	36	1	33	33	1	253	253	1	22	22	1	65	65	1
Abcc5	34	chr16:20392807-20392927	chr16	20392807	20392927	-	120	TRUE	19	2	0.105263	36	3	0.0833333	33	0	0	253	0	0	22	3	0.136364	65	4	0.0615385
Abcc5	35	chr16:20396014-20396122	chr16	20396014	20396122	-	108	TRUE	19	19	1	36	36	1	33	33	1	253	253	1	21	21	1	63	63	1
Abcc5	36	chr16:20396122-20396403	chr16	20396122	20396403	-	281	TRUE	19	0	0	36	0	0	33	1	0.030303	253	1	0.00395257	21	0	0	63	0	0
Abcc5	37	chr16:20396979-20397128	chr16	20396979	20397128	-	149	TRUE	19	19	1	36	36	1	33	33	1	253	253	1	21	21	1	63	63	1
Abcc5	38	chr16:20398812-20398816	chr16	20398812	20398816	-	4	TRUE	19	19	1	36	36	1	33	33	1	253	253	1	21	21	1	63	63	1
Abcc5	39	chr16:20398816-20398960	chr16	20398816	20398960	-	144	TRUE	19	19	1	36	36	1	33	33	1	253	253	1	21	21	1	63	63	1
Abcc5	40	chr16:20399474-20399621	chr16	20399474	20399621	-	147	TRUE	19	19	1	36	36	1	33	33	1	253	253	1	21	21	1	63	63	1
Abcc5	41	chr16:20399621-20399648	chr16	20399621	20399648	-	27	TRUE	19	19	1	36	36	1	33	33	1	253	253	1	21	21	1	63	63	1
Abcc5	42	chr16:20399805-20400039	chr16	20399805	20400039	-	234	TRUE	19	19	1	36	36	1	33	33	1	253	253	1	21	21	1	63	63	1
Abcc5	43	chr16:20400039-20400286	chr16	20400039	20400286	-	247	TRUE	19	9	0.473684	36	13	0.361111	33	8	0.242424	253	15	0.0592885	21	7	0.333333	63	7	0.111111
Abcc5	44	chr16:20400759-20400760	chr16	20400759	20400760	-	1	TRUE	18	8	0.444444	35	12	0.342857	32	8	0.25	252	15	0.0595238	21	7	0.333333	63	7	0.111111
Abcc5	45	chr16:20400760-20400761	chr16	20400760	20400761	-	1	TRUE	18	8	0.444444	35	12	0.342857	32	8	0.25	252	15	0.0595238	21	7	0.333333	63	7	0.111111
Abcc5	46	chr16:20400761-20401034	chr16	20400761	20401034	-	273	TRUE	18	8	0.444444	35	12	0.342857	32	8	0.25	252	15	0.0595238	21	7	0.333333	63	7	0.111111
Abcc5	47	chr16:20401034-20401071	chr16	20401034	20401071	-	37	TRUE	18	8	0.444444	35	12	0.342857	30	6	0.2	250	13	0.052	19	5	0.263158	61	5	0.0819672
Abcc5	48	chr16:20401071-20402259	chr16	20401071	20402259	-	1188	TRUE	18	8	0.444444	35	12	0.342857	30	6	0.2	250	13	0.052	19	5	0.263158	61	5	0.0819672
Abcc5	49	chr16:20402259-20402334	chr16	20402259	20402334	-	75	TRUE	10	0	0	23	0	0	24	0	0	237	0	0	14	0	0	56	0	0
Abcc5	50	chr16:20402334-20404565	chr16	20402334	20404565	-	2231	TRUE	10	0	0	23	0	0	24	0	0	237	0	0	14	0	0	56	0	0
Abcc5	51	chr16:20404565-20404713	chr16	20404565	20404713	-	148	TRUE	10	10	1	23	23	1	24	23	0.958333	237	236	0.995781	14	14	1	56	56	1
Abcc5	52	chr16:20405388-20405544	chr16	20405388	20405544	-	156	TRUE	10	10	1	23	23	1	22	22	1	234	234	1	14	14	1	56	56	1
Abcc5	53	chr16:20405726-20405884	chr16	20405726	20405884	-	158	TRUE	10	10	1	23	23	1	22	22	1	234	234	1	14	14	1	56	56	1
Abcc5	54	chr16:20422304-20422485	chr16	20422304	20422485	-	181	TRUE	10	10	1	23	23	1	21	21	1	233	233	1	14	14	1	56	56	1
Abcc5	55	chr16:20425847-20425986	chr16	20425847	20425986	-	139	TRUE	10	5	0.5	23	11	0.478261	19	5	0.263158	229	25	0.10917	13	4	0.307692	54	7	0.12963
Abcc5	56	chr16:20426247-20426324	chr16	20426247	20426324	-	77	TRUE	5	5	1	12	12	1	14	14	1	204	204	1	9	9	1	47	47	1
Abcc5	57	chr16:20426324-20426335	chr16	20426324	20426335	-	11	TRUE	5	5	1	12	12	1	11	11	1	199	199	1	7	7	1	45	45	1
Abcc5	58	chr16:20426335-20426354	chr16	20426335	20426354	-	19	TRUE	5	5	1	12	12	1	11	11	1	199	199	1	7	7	1	45	45	1
Abcc5	59	chr16:20426354-20426394	chr16	20426354	20426394	-	40	TRUE	1	1	1	1	1	1	4	4	1	70	70	1	2	2	1	18	18	1
Abcc5	u-001	chr16:20395540-20395598	chr16	20395540	20395598	-	58	FALSE	19	0	0	36	0	0	33	0	0	253	0	0	21	1	0.047619	63	1	0.015873
Abcc9	1	chr6:142587861-142589130	chr6	142587861	142589130	-	1269	TRUE	10	10	1	13	13	1	27	27	1	54	54	1	26	26	1	77	77	1
Abcc9	2	chr6:142589130-142590503	chr6	142589130	142590503	-	1373	TRUE	21	21	1	30	30	1	38	38	1	72	72	1	34	34	1	101	101	1
Abcc9	3	chr6:142593966-142594004	chr6	142593966	142594004	-	38	TRUE	21	19	0.904762	30	28	0.933333	38	36	0.947368	72	70	0.972222	34	28	0.823529	101	85	0.841584
Abcc9	4	chr6:142594004-142594142	chr6	142594004	142594142	-	138	TRUE	21	19	0.904762	30	28	0.933333	38	36	0.947368	72	70	0.972222	34	28	0.823529	101	85	0.841584
Abcc9	5	chr6:142594708-142594771	chr6	142594708	142594771	-	63	TRUE	21	21	1	30	30	1	38	38	1	72	72	1	34	34	1	101	101	1
Abcc9	6	chr6:142598107-142598241	chr6	142598107	142598241	-	134	TRUE	21	21	1	30	30	1	38	38	1	72	72	1	34	34	1	101	101	1
Abcc9	7	chr6:142599053-142599157	chr6	142599053	142599157	-	104	TRUE	21	21	1	30	30	1	38	38	1	72	72	1	34	34	1	101	101	1
Abcc9	8	chr6:142600907-142601016	chr6	142600907	142601016	-	109	TRUE	21	21	1	30	30	1	38	38	1	72	72	1	34	34	1	101	101	1
Abcc9	9	chr6:142601775-142601854	chr6	142601775	142601854	-	79	TRUE	21	21	1	30	30	1	38	38	1	72	72	1	34	34	1	101	101	1
Abcc9	10	chr6:142603046-142603177	chr6	142603046	142603177	-	131	TRUE	21	21	1	30	30	1	38	38	1	72	72	1	34	34	1	101	101	1
Abcc9	11	chr6:142604829-142604950	chr6	142604829	142604950	-	121	TRUE	21	21	1	30	30	1	38	38	1	72	72	1	34	34	1	101	101	1
Abcc9	12	chr6:142605818-142605920	chr6	142605818	142605920	-	102	TRUE	21	21	1	30	30	1	38	38	1	72	72	1	34	34	1	101	101	1
Abcc9	13	chr6:142614413-142614516	chr6	142614413	142614516	-	103	TRUE	21	21	1	30	30	1	38	38	1	72	72	1	34	34	1	101	101	1
Abcc9	14	chr6:142620682-142620775	chr6	142620682	142620775	-	93	TRUE	21	21	1	30	30	1	38	38	1	72	72	1	34	34	1	101	101	1
Abcc9	15	chr6:142625936-142626094	chr6	142625936	142626094	-	158	TRUE	21	21	1	30	30	1	38	38	1	72	72	1	34	34	1	101	101	1
Abcc9	16	chr6:142627188-142627258	chr6	142627188	142627258	-	70	TRUE	21	21	1	30	30	1	38	38	1	72	72	1	34	34	1	101	101	1
Abcc9	17	chr6:142627472-142627621	chr6	142627472	142627621	-	149	TRUE	21	21	1	30	30	1	38	38	1	72	72	1	34	34	1	101	101	1
Abcc9	18	chr6:142628422-142628652	chr6	142628422	142628652	-	230	TRUE	21	21	1	30	30	1	38	38	1	72	72	1	34	34	1	101	101	1
Abcc9	19	chr6:142633084-142633181	chr6	142633084	142633181	-	97	TRUE	21	21	1	30	30	1	38	38	1	72	72	1	34	34	1	101	101	1
Abcc9	20	chr6:142639191-142639317	chr6	142639191	142639317	-	126	TRUE	21	21	1	30	30	1	38	38	1	72	72	1	34	34	1	101	101	1
Abcc9	21	chr6:142639447-142639585	chr6	142639447	142639585	-	138	TRUE	21	21	1	30	30	1	38	38	1	72	72	1	34	34	1	101	101	1
Abcc9	22	chr6:142644274-142644355	chr6	142644274	142644355	-	81	TRUE	21	21	1	30	30	1	38	38	1	72	72	1	34	34	1	101	101	1
Abcc9	23	chr6:142645885-142645970	chr6	142645885	142645970	-	85	TRUE	21	21	1	30	30	1	38	38	1	72	72	1	34	34	1	101	101	1
Abcc9	24	chr6:142646271-142646373	chr6	142646271	142646373	-	102	TRUE	21	21	1	30	30	1	38	38	1	72	72	1	34	34	1	101	101	1
Abcc9	25	chr6:142648026-142648065	chr6	142648026	142648065	-	39	TRUE	21	21	1	30	30	1	38	15	0.394737	72	23	0.319444	34	33	0.970588	101	99	0.980198
Abcc9	26	chr6:142652526-142652632	chr6	142652526	142652632	-	106	TRUE	21	21	1	30	30	1	38	38	1	72	72	1	34	34	1	101	101	1
Abcc9	27	chr6:142656602-142656675	chr6	142656602	142656675	-	73	TRUE	21	21	1	30	30	1	38	38	1	72	72	1	33	33	1	99	99	1
Abcc9	28	chr6:142658497-142658602	chr6	142658497	142658602	-	105	TRUE	21	20	0.952381	30	29	0.966667	36	36	1	70	70	1	32	32	1	97	97	1
Abcc9	29	chr6:142664531-142664640	chr6	142664531	142664640	-	109	TRUE	21	21	1	30	30	1	35	35	1	69	69	1	31	31	1	91	91	1
Abcc9	30	chr6:142671540-142671683	chr6	142671540	142671683	-	143	TRUE	20	20	1	29	29	1	34	34	1	68	68	1	31	30	0.967742	91	90	0.989011
Abcc9	31	chr6:142672594-142672635	chr6	142672594	142672635	-	41	TRUE	20	20	1	29	29	1	34	34	1	68	68	1	28	27	0.964286	85	84	0.988235
Abcc9	32	chr6:142675400-142675563	chr6	142675400	142675563	-	163	TRUE	21	21	1	30	30	1	34	34	1	68	68	1	28	27	0.964286	85	84	0.988235
Abcc9	33	chr6:142679218-142679353	chr6	142679218	142679353	-	135	TRUE	21	21	1	30	30	1	34	34	1	68	68	1	26	25	0.961538	82	81	0.987805
Abcc9	34	chr6:142681988-142682144	chr6	142681988	142682144	-	156	TRUE	21	21	1	30	30	1	33	33	1	67	67	1	25	24	0.96	81	80	0.987654
Abcc9	35	chr6:142682858-142683017	chr6	142682858	142683017	-	159	TRUE	20	20	1	29	29	1	33	33	1	67	67	1	25	24	0.96	81	80	0.987654
Abcc9	36	chr6:142684999-142685182	chr6	142684999	142685182	-	183	TRUE	20	20	1	29	29	1	32	32	1	66	66	1	25	24	0.96	81	80	0.987654
Abcc9	37	chr6:142687198-142687441	chr6	142687198	142687441	-	243	TRUE	19	19	1	28	28	1	29	29	1	62	62	1	24	23	0.958333	79	78	0.987342
Abcc9	38	chr6:142688963-142689130	chr6	142688963	142689130	-	167	TRUE	17	17	1	26	26	1	28	28	1	61	61	1	23	22	0.956522	78	77	0.987179
Abcc9	39	chr6:142691986-142692780	chr6	142691986	142692780	-	794	TRUE	17	0	0	26	0	0	27	0	0	60	0	0	22	0	0	77	0	0
Abcc9	40	chr6:142692780-142692902	chr6	142692780	142692902	-	122	TRUE	17	17	1	26	26	1	27	27	1	60	60	1	22	21	0.954545	77	76	0.987013
Abcc9	41	chr6:142694476-142694618	chr6	142694476	142694618	-	142	TRUE	17	17	1	26	26	1	26	26	1	59	59	1	20	20	1	75	75	1
Abcc9	42	chr6:142697678-142697839	chr6	142697678	142697839	-	161	TRUE	16	16	1	25	25	1	25	25	1	58	58	1	20	20	1	75	75	1
Abcc9	43	chr6:142701816-142701903	chr6	142701816	142701903	-	87	TRUE	16	16	1	25	25	1	24	24	1	57	57	1	19	19	1	74	74	1
Abcc9	44	chr6:142702163-142702218	chr6	142702163	142702218	-	55	TRUE	16	16	1	25	25	1	23	23	1	55	55	1	19	19	1	74	74	1
Abcc9	45	chr6:142702218-142702273	chr6	142702218	142702273	-	55	TRUE	15	15	1	24	24	1	22	22	1	54	54	1	17	17	1	71	71	1
Abcc9	46	chr6:142702273-142702274	chr6	142702273	142702274	-	1	TRUE	4	4	1	6	6	1	1	1	1	1	1	1	2	2	1	14	14	1
Abcc9	47	chr6:142702274-142702315	chr6	142702274	142702315	-	41	TRUE	4	4	1	6	6	1	0	0	NA	0	0	NA	1	1	1	4	4	1
Abcd2	1	chr15:91145883-91149205	chr15	91145883	91149205	-	3322	TRUE	2	2	1	2	2	1	13	13	1	47	47	1	8	8	1	10	10	1
Abcd2	2	chr15:91151654-91151780	chr15	91151654	91151780	-	126	TRUE	2	2	1	2	2	1	13	13	1	47	47	1	8	8	1	10	10	1
Abcd2	3	chr15:91159103-91159188	chr15	91159103	91159188	-	85	TRUE	2	2	1	2	2	1	13	13	1	47	47	1	8	8	1	10	10	1
Abcd2	4	chr15:91163053-91163199	chr15	91163053	91163199	-	146	TRUE	2	2	1	2	2	1	13	13	1	47	47	1	8	8	1	10	10	1
Abcd2	5	chr15:91174590-91174736	chr15	91174590	91174736	-	146	TRUE	2	2	1	2	2	1	13	13	1	47	47	1	8	8	1	10	10	1
Abcd2	6	chr15:91178230-91178325	chr15	91178230	91178325	-	95	TRUE	2	2	1	2	2	1	13	13	1	47	47	1	8	8	1	10	10	1
Abcd2	7	chr15:91179075-91179241	chr15	91179075	91179241	-	166	TRUE	2	2	1	2	2	1	13	13	1	47	47	1	8	8	1	10	10	1
Abcd2	8	chr15:91182680-91182802	chr15	91182680	91182802	-	122	TRUE	2	2	1	2	2	1	13	13	1	47	47	1	8	8	1	10	10	1
Abcd2	9	chr15:91188834-91189015	chr15	91188834	91189015	-	181	TRUE	2	2	1	2	2	1	13	13	1	47	47	1	8	8	1	10	10	1
Abcd2	10	chr15:91190669-91191807	chr15	91190669	91191807	-	1138	TRUE	2	2	1	2	2	1	13	13	1	47	47	1	8	8	1	10	10	1
Abi2	1	chr1:60409618-60409694	chr1	60409618	60409694	+	76	TRUE	5	5	1	8	8	1	2	2	1	3	3	1	2	2	1	5	5	1
Abi2	2	chr1:60409694-60409733	chr1	60409694	60409733	+	39	TRUE	5	5	1	8	8	1	3	3	1	7	7	1	3	3	1	8	8	1
Abi2	3	chr1:60409733-60409780	chr1	60409733	60409780	+	47	TRUE	7	7	1	10	10	1	6	6	1	11	11	1	8	8	1	18	18	1
Abi2	4	chr1:60409780-60409794	chr1	60409780	60409794	+	14	TRUE	8	8	1	11	11	1	7	7	1	12	12	1	9	9	1	19	19	1
Abi2	5	chr1:60409794-60409802	chr1	60409794	60409802	+	8	TRUE	8	8	1	11	11	1	7	7	1	12	12	1	9	9	1	19	19	1
Abi2	6	chr1:60409802-60409807	chr1	60409802	60409807	+	5	TRUE	8	8	1	11	11	1	7	7	1	12	12	1	9	9	1	19	19	1
Abi2	7	chr1:60409807-60409919	chr1	60409807	60409919	+	112	TRUE	8	8	1	11	11	1	9	9	1	15	15	1	9	9	1	19	19	1
Abi2	8	chr1:60434242-60434410	chr1	60434242	60434410	+	168	TRUE	8	8	1	11	11	1	9	9	1	15	15	1	9	9	1	19	19	1
Abi2	9	chr1:60434410-60434492	chr1	60434410	60434492	+	82	TRUE	8	0	0	11	0	0	9	0	0	15	0	0	9	0	0	19	0	0
Abi2	10	chr1:60437055-60437082	chr1	60437055	60437082	+	27	TRUE	9	9	1	12	12	1	9	9	1	15	15	1	9	9	1	19	19	1
Abi2	11	chr1:60437082-60437206	chr1	60437082	60437206	+	124	TRUE	9	9	1	12	12	1	9	9	1	15	15	1	9	9	1	19	19	1
Abi2	12	chr1:60437206-60437211	chr1	60437206	60437211	+	5	TRUE	9	9	1	12	12	1	9	9	1	15	15	1	9	9	1	19	19	1
Abi2	13	chr1:60437211-60437232	chr1	60437211	60437232	+	21	TRUE	9	9	1	12	12	1	9	9	1	15	15	1	9	9	1	19	19	1
Abi2	14	chr1:60437232-60438941	chr1	60437232	60438941	+	1709	TRUE	9	0	0	12	0	0	9	0	0	15	0	0	9	0	0	19	0	0
Abi2	15	chr1:60438941-60438959	chr1	60438941	60438959	+	18	TRUE	9	0	0	12	0	0	9	0	0	15	0	0	9	0	0	19	0	0
Abi2	16	chr1:60443984-60444082	chr1	60443984	60444082	+	98	TRUE	9	9	1	12	12	1	9	9	1	15	15	1	9	9	1	19	19	1
Abi2	17	chr1:60444082-60444778	chr1	60444082	60444778	+	696	TRUE	9	3	0.333333	12	3	0.25	9	1	0.111111	15	1	0.0666667	9	3	0.333333	19	3	0.157895
Abi2	18	chr1:60447259-60447304	chr1	60447259	60447304	+	45	TRUE	9	4	0.444444	12	6	0.5	9	5	0.555556	15	10	0.666667	9	5	0.555556	19	10	0.526316
Abi2	19	chr1:60447304-60447406	chr1	60447304	60447406	+	102	TRUE	9	4	0.444444	12	6	0.5	9	5	0.555556	15	10	0.666667	10	6	0.6	20	11	0.55
Abi2	20	chr1:60448077-60448202	chr1	60448077	60448202	+	125	TRUE	9	9	1	12	12	1	9	9	1	15	15	1	10	10	1	20	20	1
Abi2	21	chr1:60450070-60450169	chr1	60450070	60450169	+	99	TRUE	9	0	0	12	0	0	9	0	0	15	0	0	10	0	0	20	0	0
Abi2	22	chr1:60450169-60450253	chr1	60450169	60450253	+	84	TRUE	9	0	0	12	0	0	9	0	0	15	0	0	10	0	0	20	0	0
Abi2	23	chr1:60453603-60453762	chr1	60453603	60453762	+	159	TRUE	9	9	1	12	12	1	9	9	1	15	15	1	10	10	1	20	20	1
Abi2	24	chr1:60464528-60464615	chr1	60464528	60464615	+	87	TRUE	9	0	0	12	0	0	9	1	0.111111	15	1	0.0666667	10	0	0	20	0	0
Abi2	25	chr1:60470665-60470671	chr1	60470665	60470671	+	6	TRUE	9	9	1	12	12	1	9	9	1	15	15	1	10	10	1	20	20	1
Abi2	26	chr1:60470671-60470839	chr1	60470671	60470839	+	168	TRUE	9	9	1	12	12	1	9	9	1	15	15	1	10	10	1	20	20	1
Abi2	27	chr1:60476739-60476832	chr1	60476739	60476832	+	93	TRUE	9	9	1	12	12	1	9	9	1	15	15	1	10	10	1	20	20	1
Abi2	28	chr1:60476832-60476920	chr1	60476832	60476920	+	88	TRUE	9	9	1	12	12	1	9	9	1	15	15	1	10	9	0.9	20	19	0.95
Abi2	29	chr1:60476920-60477083	chr1	60476920	60477083	+	163	TRUE	9	9	1	12	12	1	9	9	1	15	15	1	10	9	0.9	20	19	0.95
Abi2	30	chr1:60477083-60477088	chr1	60477083	60477088	+	5	TRUE	9	9	1	12	12	1	9	9	1	15	15	1	10	9	0.9	20	19	0.95
Abi2	31	chr1:60477088-60477158	chr1	60477088	60477158	+	70	TRUE	9	9	1	12	12	1	9	9	1	15	15	1	10	9	0.9	20	19	0.95
Abi2	32	chr1:60477158-60477304	chr1	60477158	60477304	+	146	TRUE	9	9	1	12	12	1	9	9	1	15	15	1	10	9	0.9	20	19	0.95
Abi2	33	chr1:60477304-60477758	chr1	60477304	60477758	+	454	TRUE	9	9	1	12	12	1	9	9	1	15	15	1	10	9	0.9	20	19	0.95
Abi2	34	chr1:60477758-60478002	chr1	60477758	60478002	+	244	TRUE	9	9	1	12	12	1	9	9	1	15	15	1	10	9	0.9	20	19	0.95
Abi2	35	chr1:60478002-60479518	chr1	60478002	60479518	+	1516	TRUE	9	9	1	12	12	1	9	9	1	15	15	1	10	10	1	20	20	1
Abi2	36	chr1:60479518-60481158	chr1	60479518	60481158	+	1640	TRUE	9	9	1	12	12	1	9	9	1	15	15	1	10	10	1	20	20	1
Ablim1	1	chr19:57032732-57032889	chr19	57032732	57032889	-	157	TRUE	0	0	NA	0	0	NA	0	0	NA	0	0	NA	4	4	1	8	8	1
Ablim1	2	chr19:57032889-57033266	chr19	57032889	57033266	-	377	TRUE	0	0	NA	0	0	NA	0	0	NA	0	0	NA	4	4	1	8	8	1
Ablim1	3	chr19:57033266-57033273	chr19	57033266	57033273	-	7	TRUE	16	16	1	34	34	1	4	4	1	4	4	1	19	19	1	44	44	1
Ablim1	4	chr19:57033273-57036282	chr19	57033273	57036282	-	3009	TRUE	39	39	1	68	68	1	12	12	1	13	13	1	98	98	1	966	966	1
Ablim1	5	chr19:57036282-57036417	chr19	57036282	57036417	-	135	TRUE	39	39	1	68	68	1	12	12	1	13	13	1	98	98	1	966	966	1
Ablim1	6	chr19:57036417-57036478	chr19	57036417	57036478	-	61	TRUE	39	39	1	68	68	1	12	12	1	13	13	1	98	98	1	966	966	1
Ablim1	7	chr19:57036478-57036683	chr19	57036478	57036683	-	205	TRUE	39	39	1	68	68	1	12	12	1	13	13	1	98	98	1	966	966	1
Ablim1	8	chr19:57036683-57036965	chr19	57036683	57036965	-	282	TRUE	39	39	1	68	68	1	12	12	1	13	13	1	98	98	1	966	966	1
Ablim1	9	chr19:57036965-57037003	chr19	57036965	57037003	-	38	TRUE	39	39	1	68	68	1	12	12	1	13	13	1	98	98	1	966	966	1
Ablim1	10	chr19:57037003-57037139	chr19	57037003	57037139	-	136	TRUE	39	39	1	68	68	1	12	12	1	13	13	1	98	98	1	966	966	1
Ablim1	11	chr19:57037139-57037181	chr19	57037139	57037181	-	42	TRUE	39	39	1	68	68	1	12	12	1	13	13	1	98	98	1	966	966	1
Ablim1	12	chr19:57037181-57037250	chr19	57037181	57037250	-	69	TRUE	39	39	1	68	68	1	12	12	1	13	13	1	98	98	1	966	966	1
Ablim1	13	chr19:57037250-57037337	chr19	57037250	57037337	-	87	TRUE	39	39	1	68	68	1	12	12	1	13	13	1	98	98	1	966	966	1
Ablim1	14	chr19:57039406-57039446	chr19	57039406	57039446	-	40	TRUE	39	39	1	68	68	1	12	12	1	13	13	1	97	96	0.989691	965	964	0.998964
Ablim1	15	chr19:57039446-57039487	chr19	57039446	57039487	-	41	TRUE	39	39	1	68	68	1	12	12	1	13	13	1	97	96	0.989691	965	964	0.998964
Ablim1	16	chr19:57040486-57040561	chr19	57040486	57040561	-	75	TRUE	39	39	1	68	68	1	12	12	1	13	13	1	97	96	0.989691	965	964	0.998964
Ablim1	17	chr19:57040561-57041053	chr19	57040561	57041053	-	492	TRUE	39	1	0.025641	68	2	0.0294118	12	0	0	13	0	0	97	3	0.0309278	965	3	0.00310881
Ablim1	18	chr19:57041053-57041414	chr19	57041053	57041414	-	361	TRUE	39	0	0	68	0	0	12	0	0	13	0	0	97	1	0.0103093	965	1	0.00103627
Ablim1	19	chr19:57041414-57041422	chr19	57041414	57041422	-	8	TRUE	39	38	0.974359	68	66	0.970588	12	12	1	13	13	1	97	93	0.958763	965	959	0.993782
Ablim1	20	chr19:57041422-57041914	chr19	57041422	57041914	-	492	TRUE	39	0	0	68	0	0	12	0	0	13	0	0	97	1	0.0103093	965	3	0.00310881
Ablim1	21	chr19:57041914-57041971	chr19	57041914	57041971	-	57	TRUE	39	39	1	68	68	1	12	12	1	13	13	1	97	96	0.989691	965	964	0.998964
Ablim1	22	chr19:57041971-57041975	chr19	57041971	57041975	-	4	TRUE	39	39	1	68	68	1	12	12	1	13	13	1	97	96	0.989691	965	964	0.998964
Ablim1	23	chr19:57042996-57043061	chr19	57042996	57043061	-	65	TRUE	39	39	1	68	68	1	12	12	1	13	13	1	97	96	0.989691	965	964	0.998964
Ablim1	24	chr19:57043795-57043898	chr19	57043795	57043898	-	103	TRUE	39	39	1	68	68	1	12	12	1	13	13	1	97	96	0.989691	965	964	0.998964
Ablim1	25	chr19:57044880-57044942	chr19	57044880	57044942	-	62	TRUE	39	39	1	68	68	1	12	12	1	13	13	1	97	94	0.969072	965	962	0.996891
Ablim1	26	chr19:57044942-57044972	chr19	57044942	57044972	-	30	TRUE	39	39	1	68	68	1	12	12	1	13	13	1	97	94	0.969072	965	962	0.996891
Ablim1	27	chr19:57046924-57047065	chr19	57046924	57047065	-	141	TRUE	38	22	0.578947	67	31	0.462687	12	10	0.833333	13	11	0.846154	95	66	0.694737	963	756	0.785047
Ablim1	28	chr19:57047065-57047071	chr19	57047065	57047071	-	6	TRUE	38	17	0.447368	67	23	0.343284	12	7	0.583333	13	8	0.615385	95	55	0.578947	963	729	0.757009
Ablim1	29	chr19:57047071-57047238	chr19	57047071	57047238	-	167	TRUE	38	0	0	67	0	0	12	0	0	13	0	0	95	0	0	963	0	0
Ablim1	30	chr19:57048366-57048433	chr19	57048366	57048433	-	67	TRUE	38	0	0	67	0	0	12	0	0	13	0	0	95	0	0	963	0	0
Ablim1	31	chr19:57049461-57049509	chr19	57049461	57049509	-	48	TRUE	38	38	1	67	67	1	12	11	0.916667	13	12	0.923077	95	92	0.968421	963	960	0.996885
Ablim1	32	chr19:57051129-57051234	chr19	57051129	57051234	-	105	TRUE	37	5	0.135135	66	8	0.121212	12	0	0	13	0	0	95	11	0.115789	963	34	0.0353063
Ablim1	33	chr19:57059084-57059204	chr19	57059084	57059204	-	120	TRUE	33	0	0	61	0	0	12	0	0	13	0	0	94	5	0.0531915	962	13	0.0135135
Ablim1	34	chr19:57060963-57061252	chr19	57060963	57061252	-	289	TRUE	33	1	0.030303	61	1	0.0163934	12	1	0.0833333	13	1	0.0769231	94	3	0.0319149	962	3	0.0031185
Ablim1	35	chr19:57061252-57061382	chr19	57061252	57061382	-	130	TRUE	33	33	1	61	61	1	12	12	1	13	13	1	94	94	1	962	962	1
Ablim1	36	chr19:57063765-57063801	chr19	57063765	57063801	-	36	TRUE	33	33	1	61	61	1	12	12	1	13	13	1	94	94	1	962	962	1
Ablim1	37	chr19:57068090-57068246	chr19	57068090	57068246	-	156	TRUE	33	33	1	61	61	1	12	12	1	13	13	1	94	94	1	962	962	1
Ablim1	38	chr19:57068859-57068937	chr19	57068859	57068937	-	78	TRUE	33	33	1	61	61	1	12	12	1	13	13	1	94	94	1	962	962	1
Ablim1	39	chr19:57073854-57073902	chr19	57073854	57073902	-	48	TRUE	33	0	0	61	0	0	12	0	0	13	0	0	93	14	0.150538	961	124	0.129032
Ablim1	40	chr19:57077301-57077413	chr19	57077301	57077413	-	112	TRUE	33	0	0	61	0	0	12	0	0	13	0	0	93	1	0.0107527	961	1	0.00104058
Ablim1	41	chr19:57077413-57077497	chr19	57077413	57077497	-	84	TRUE	33	27	0.818182	61	50	0.819672	12	7	0.583333	13	7	0.538462	93	76	0.817204	961	922	0.959417
Ablim1	42	chr19:57079812-57079871	chr19	57079812	57079871	-	59	TRUE	33	33	1	61	61	1	12	12	1	13	13	1	90	90	1	956	956	1
Ablim1	43	chr19:57083515-57083603	chr19	57083515	57083603	-	88	TRUE	30	30	1	55	55	1	12	12	1	13	13	1	88	87	0.988636	951	950	0.998948
Ablim1	44	chr19:57116021-57116465	chr19	57116021	57116465	-	444	TRUE	28	0	0	53	0	0	12	0	0	13	0	0	86	0	0	948	0	0
Ablim1	45	chr19:57118751-57118913	chr19	57118751	57118913	-	162	TRUE	28	1	0.0357143	53	1	0.0188679	12	3	0.25	13	4	0.307692	86	6	0.0697674	948	14	0.0147679
Ablim1	46	chr19:57118913-57119007	chr19	57118913	57119007	-	94	TRUE	27	0	0	52	0	0	11	2	0.181818	12	3	0.25	86	6	0.0697674	948	14	0.0147679
Ablim1	47	chr19:57119007-57119009	chr19	57119007	57119009	-	2	TRUE	27	0	0	52	0	0	9	0	0	9	0	0	80	0	0	934	0	0
Ablim1	48	chr19:57119009-57119024	chr19	57119009	57119024	-	15	TRUE	27	0	0	52	0	0	9	0	0	9	0	0	80	0	0	934	0	0
Ablim1	49	chr19:57130263-57130605	chr19	57130263	57130605	-	342	TRUE	27	0	0	52	0	0	9	0	0	9	0	0	80	0	0	934	0	0
Ablim1	50	chr19:57130605-57130845	chr19	57130605	57130845	-	240	TRUE	27	0	0	52	0	0	9	0	0	9	0	0	80	0	0	934	0	0
Ablim1	51	chr19:57130845-57130987	chr19	57130845	57130987	-	142	TRUE	27	0	0	52	0	0	9	0	0	9	0	0	80	0	0	934	0	0
Ablim1	52	chr19:57132861-57132955	chr19	57132861	57132955	-	94	TRUE	27	27	1	52	52	1	9	9	1	9	9	1	80	79	0.9875	934	933	0.998929
Ablim1	53	chr19:57134581-57134677	chr19	57134581	57134677	-	96	TRUE	27	27	1	52	52	1	9	9	1	9	9	1	79	79	1	928	928	1
Ablim1	54	chr19:57134677-57134708	chr19	57134677	57134708	-	31	TRUE	23	23	1	46	46	1	9	9	1	9	9	1	74	74	1	916	916	1
Ablim1	55	chr19:57135683-57135725	chr19	57135683	57135725	-	42	TRUE	21	0	0	43	0	0	7	0	0	7	0	0	72	0	0	907	0	0
Ablim1	56	chr19:57152272-57152382	chr19	57152272	57152382	-	110	TRUE	21	21	1	43	43	1	7	7	1	7	7	1	72	71	0.986111	907	906	0.998897
Ablim1	57	chr19:57155151-57155335	chr19	57155151	57155335	-	184	TRUE	20	20	1	42	42	1	7	7	1	7	7	1	66	66	1	892	892	1
Ablim1	58	chr19:57173324-57173459	chr19	57173324	57173459	-	135	TRUE	20	20	1	42	42	1	4	4	1	4	4	1	8	8	1	20	20	1
Ablim1	59	chr19:57182225-57182308	chr19	57182225	57182308	-	83	TRUE	19	0	0	41	0	0	3	0	0	3	0	0	7	0	0	16	0	0
Ablim1	60	chr19:57197298-57197391	chr19	57197298	57197391	-	93	TRUE	18	11	0.611111	40	29	0.725	3	1	0.333333	3	1	0.333333	7	4	0.571429	16	10	0.625
Ablim1	61	chr19:57197391-57197456	chr19	57197391	57197456	-	65	TRUE	14	7	0.5	28	17	0.607143	2	0	0	2	0	0	5	2	0.4	10	4	0.4
Ablim1	62	chr19:57197456-57197496	chr19	57197456	57197496	-	40	TRUE	8	1	0.125	12	1	0.0833333	2	0	0	2	0	0	3	0	0	6	0	0
Ablim1	63	chr19:57197496-57197631	chr19	57197496	57197631	-	135	TRUE	8	1	0.125	12	1	0.0833333	2	0	0	2	0	0	3	0	0	6	0	0
Ablim1	64	chr19:57215713-57215965	chr19	57215713	57215965	-	252	TRUE	7	0	0	11	0	0	2	0	0	2	0	0	3	0	0	6	0	0
Ablim1	65	chr19:57215965-57216032	chr19	57215965	57216032	-	67	TRUE	7	0	0	11	0	0	2	0	0	2	0	0	3	0	0	6	0	0
Ablim1	66	chr19:57239176-57239329	chr19	57239176	57239329	-	153	TRUE	7	2	0.285714	11	5	0.454545	2	0	0	2	0	0	3	0	0	6	0	0
Ablim1	67	chr19:57239329-57239861	chr19	57239329	57239861	-	532	TRUE	5	0	0	6	0	0	2	0	0	2	0	0	3	0	0	6	0	0
Ablim1	68	chr19:57314692-57314911	chr19	57314692	57314911	-	219	TRUE	5	5	1	6	6	1	3	3	1	3	3	1	3	3	1	6	6	1
Ablim1	69	chr19:57314911-57314919	chr19	57314911	57314919	-	8	TRUE	0	0	NA	0	0	NA	0	0	NA	0	0	NA	0	0	NA	0	0	NA
Ablim1	u-001	chr19:57134859-57134999	chr19	57134859	57134999	-	140	FALSE	21	0	0	43	0	0	8	1	0.125	8	1	0.125	73	1	0.0136986	908	1	0.00110132
Ablim1	u-002	chr19:57153318-57153405	chr19	57153318	57153405	-	87	FALSE	20	0	0	42	0	0	7	0	0	7	0	0	67	1	0.0149254	893	1	0.00111982
Ablim1	u-003	chr19:57155540-57155619	chr19	57155540	57155619	-	79	FALSE	20	0	0	42	0	0	4	0	0	4	0	0	9	1	0.111111	21	1	0.047619
Ablim1	u-004	chr19:57195437-57195592	chr19	57195437	57195592	-	155	FALSE	19	1	0.0526316	41	1	0.0243902	3	0	0	3	0	0	7	0	0	16	0	0
Ablim1	u-005	chr19:57251569-57251680	chr19	57251569	57251680	-	111	FALSE	5	0	0	6	0	0	2	0	0	2	0	0	3	1	0.333333	6	1	0.166667
Acacb	1	chr5:114146534-114146825	chr5	114146534	114146825	+	291	TRUE	3	3	1	6	6	1	5	5	1	25	25	1	8	8	1	21	21	1
Acacb	2	chr5:114165508-114165517	chr5	114165508	114165517	+	9	TRUE	3	3	1	6	6	1	5	5	1	25	25	1	8	8	1	21	21	1
Acacb	3	chr5:114165517-114166140	chr5	114165517	114166140	+	623	TRUE	3	3	1	6	6	1	6	6	1	26	26	1	8	8	1	21	21	1
Acacb	4	chr5:114175905-114176190	chr5	114175905	114176190	+	285	TRUE	3	0	0	6	0	0	6	0	0	26	0	0	9	1	0.111111	22	1	0.0454545
Acacb	5	chr5:114184049-114184182	chr5	114184049	114184182	+	133	TRUE	3	3	1	6	6	1	6	6	1	26	26	1	9	9	1	22	22	1
Acacb	6	chr5:114188330-114188469	chr5	114188330	114188469	+	139	TRUE	3	3	1	6	6	1	6	6	1	26	26	1	10	10	1	24	24	1
Acacb	7	chr5:114190075-114190185	chr5	114190075	114190185	+	110	TRUE	8	8	1	18	18	1	14	14	1	58	58	1	13	13	1	44	44	1
Acacb	8	chr5:114190329-114190338	chr5	114190329	114190338	+	9	TRUE	8	8	1	18	18	1	14	14	1	58	58	1	13	13	1	44	44	1
Acacb	9	chr5:114190338-114190411	chr5	114190338	114190411	+	73	TRUE	8	8	1	18	18	1	14	14	1	58	58	1	14	14	1	47	47	1
Acacb	10	chr5:114191154-114191253	chr5	114191154	114191253	+	99	TRUE	8	8	1	18	18	1	14	14	1	58	58	1	14	14	1	47	47	1
Acacb	11	chr5:114191851-114191961	chr5	114191851	114191961	+	110	TRUE	9	9	1	19	19	1	14	14	1	58	58	1	14	14	1	47	47	1
Acacb	12	chr5:114192073-114192184	chr5	114192073	114192184	+	111	TRUE	10	10	1	20	20	1	14	14	1	58	58	1	14	14	1	47	47	1
Acacb	13	chr5:114195223-114195433	chr5	114195223	114195433	+	210	TRUE	11	11	1	21	21	1	15	15	1	59	59	1	15	15	1	48	48	1
Acacb	14	chr5:114195634-114195805	chr5	114195634	114195805	+	171	TRUE	11	11	1	21	21	1	18	18	1	65	65	1	16	16	1	49	49	1
Acacb	15	chr5:114196659-114196821	chr5	114196659	114196821	+	162	TRUE	12	12	1	22	22	1	21	21	1	68	68	1	16	16	1	49	49	1
Acacb	16	chr5:114198176-114198340	chr5	114198176	114198340	+	164	TRUE	15	15	1	28	28	1	21	21	1	68	68	1	20	20	1	54	54	1
Acacb	17	chr5:114199778-114200086	chr5	114199778	114200086	+	308	TRUE	15	0	0	28	0	0	22	1	0.0454545	69	1	0.0144928	20	0	0	54	0	0
Acacb	18	chr5:114200239-114200390	chr5	114200239	114200390	+	151	TRUE	16	16	1	29	29	1	22	22	1	69	69	1	21	21	1	60	60	1
Acacb	19	chr5:114200495-114200599	chr5	114200495	114200599	+	104	TRUE	17	17	1	30	30	1	23	23	1	71	71	1	24	24	1	72	72	1
Acacb	20	chr5:114201898-114201980	chr5	114201898	114201980	+	82	TRUE	18	18	1	31	31	1	23	23	1	71	71	1	24	24	1	72	72	1
Acacb	21	chr5:114203389-114203535	chr5	114203389	114203535	+	146	TRUE	21	21	1	38	38	1	29	29	1	80	80	1	26	26	1	74	74	1
Acacb	22	chr5:114204671-114204822	chr5	114204671	114204822	+	151	TRUE	24	24	1	48	48	1	30	30	1	81	81	1	30	30	1	85	85	1
Acacb	23	chr5:114207235-114207370	chr5	114207235	114207370	+	135	TRUE	27	27	1	61	61	1	31	31	1	87	87	1	34	34	1	99	99	1
Acacb	24	chr5:114209752-114209899	chr5	114209752	114209899	+	147	TRUE	31	31	1	67	67	1	34	34	1	95	95	1	36	36	1	107	107	1
Acacb	25	chr5:114210904-114211093	chr5	114210904	114211093	+	189	TRUE	38	38	1	82	82	1	36	36	1	103	103	1	42	42	1	127	127	1
Acacb	26	chr5:114212650-114212751	chr5	114212650	114212751	+	101	TRUE	42	42	1	101	101	1	38	38	1	106	106	1	51	51	1	146	146	1
Acacb	27	chr5:114213311-114213400	chr5	114213311	114213400	+	89	TRUE	44	44	1	105	105	1	41	41	1	113	113	1	52	52	1	151	151	1
Acacb	28	chr5:114213612-114213737	chr5	114213612	114213737	+	125	TRUE	44	44	1	105	105	1	41	41	1	113	113	1	52	52	1	151	151	1
Acacb	29	chr5:114216600-114216714	chr5	114216600	114216714	+	114	TRUE	44	44	1	105	105	1	41	41	1	113	113	1	52	52	1	151	151	1
Acacb	30	chr5:114216810-114216924	chr5	114216810	114216924	+	114	TRUE	44	44	1	105	105	1	42	42	1	114	114	1	52	52	1	151	151	1
Acacb	31	chr5:114217648-114217738	chr5	114217648	114217738	+	90	TRUE	44	44	1	105	105	1	42	42	1	114	114	1	52	52	1	151	151	1
Acacb	32	chr5:114218861-114218980	chr5	114218861	114218980	+	119	TRUE	44	44	1	105	105	1	42	42	1	114	114	1	52	52	1	151	151	1
Acacb	33	chr5:114223231-114223369	chr5	114223231	114223369	+	138	TRUE	44	44	1	105	105	1	42	42	1	114	114	1	52	52	1	151	151	1
Acacb	34	chr5:114223807-114223907	chr5	114223807	114223907	+	100	TRUE	44	44	1	105	105	1	42	42	1	114	114	1	52	51	0.980769	151	150	0.993377
Acacb	35	chr5:114223988-114224096	chr5	114223988	114224096	+	108	TRUE	44	44	1	105	105	1	42	42	1	114	114	1	52	51	0.980769	151	150	0.993377
Acacb	36	chr5:114225573-114225630	chr5	114225573	114225630	+	57	TRUE	44	44	1	105	105	1	42	41	0.97619	114	113	0.991228	51	50	0.980392	150	149	0.993333
Acacb	37	chr5:114225853-114225895	chr5	114225853	114225895	+	42	TRUE	44	44	1	105	105	1	42	41	0.97619	114	113	0.991228	51	50	0.980392	150	149	0.993333
Acacb	38	chr5:114226676-114226892	chr5	114226676	114226892	+	216	TRUE	44	44	1	105	105	1	42	42	1	114	114	1	51	50	0.980392	150	149	0.993333
Acacb	39	chr5:114228530-114228686	chr5	114228530	114228686	+	156	TRUE	44	44	1	105	105	1	42	42	1	114	114	1	51	50	0.980392	150	149	0.993333
Acacb	40	chr5:114229730-114229934	chr5	114229730	114229934	+	204	TRUE	44	44	1	105	105	1	42	42	1	114	114	1	51	50	0.980392	150	149	0.993333
Acacb	41	chr5:114230714-114230870	chr5	114230714	114230870	+	156	TRUE	44	44	1	105	105	1	42	42	1	114	114	1	51	50	0.980392	150	149	0.993333
Acacb	42	chr5:114232846-114232969	chr5	114232846	114232969	+	123	TRUE	44	44	1	105	105	1	42	42	1	114	114	1	51	50	0.980392	150	149	0.993333
Acacb	43	chr5:114233082-114233352	chr5	114233082	114233352	+	270	TRUE	44	44	1	105	105	1	42	42	1	114	114	1	51	50	0.980392	150	149	0.993333
Acacb	44	chr5:114235452-114235550	chr5	114235452	114235550	+	98	TRUE	44	44	1	105	105	1	42	42	1	114	114	1	51	50	0.980392	150	149	0.993333
Acacb	45	chr5:114236506-114236627	chr5	114236506	114236627	+	121	TRUE	44	44	1	105	105	1	42	42	1	114	114	1	51	50	0.980392	150	149	0.993333
Acacb	46	chr5:114238617-114238728	chr5	114238617	114238728	+	111	TRUE	44	44	1	105	105	1	42	42	1	114	114	1	51	50	0.980392	150	149	0.993333
Acacb	47	chr5:114239691-114239835	chr5	114239691	114239835	+	144	TRUE	44	44	1	105	105	1	42	42	1	114	114	1	51	49	0.960784	150	148	0.986667
Acacb	48	chr5:114240543-114240664	chr5	114240543	114240664	+	121	TRUE	44	44	1	105	105	1	42	42	1	114	114	1	51	50	0.980392	150	149	0.993333
Acacb	49	chr5:114241922-114242019	chr5	114241922	114242019	+	97	TRUE	44	44	1	105	105	1	42	42	1	114	114	1	51	50	0.980392	150	149	0.993333
Acacb	50	chr5:114244485-114244582	chr5	114244485	114244582	+	97	TRUE	44	44	1	105	105	1	42	42	1	114	114	1	51	50	0.980392	150	149	0.993333
Acacb	51	chr5:114245087-114245223	chr5	114245087	114245223	+	136	TRUE	44	44	1	105	105	1	41	41	1	113	113	1	51	50	0.980392	150	149	0.993333
Acacb	52	chr5:114245877-114246055	chr5	114245877	114246055	+	178	TRUE	44	44	1	105	105	1	41	41	1	113	113	1	51	50	0.980392	150	149	0.993333
Acacb	53	chr5:114246430-114246543	chr5	114246430	114246543	+	113	TRUE	44	44	1	105	105	1	41	41	1	113	113	1	51	50	0.980392	150	149	0.993333
Acacb	54	chr5:114248163-114248318	chr5	114248163	114248318	+	155	TRUE	44	44	1	105	105	1	41	41	1	113	113	1	51	51	1	150	150	1
Acacb	55	chr5:114248332-114248583	chr5	114248332	114248583	+	251	TRUE	44	0	0	105	0	0	41	0	0	113	0	0	51	0	0	150	0	0
Acacb	56	chr5:114248583-114248754	chr5	114248583	114248754	+	171	TRUE	44	44	1	105	105	1	41	41	1	113	113	1	51	51	1	150	150	1
Acacb	57	chr5:114248874-114248958	chr5	114248874	114248958	+	84	TRUE	44	44	1	105	105	1	41	41	1	113	113	1	51	51	1	150	150	1
Acacb	58	chr5:114248958-114249011	chr5	114248958	114249011	+	53	TRUE	44	44	1	105	105	1	41	41	1	113	113	1	51	51	1	150	150	1
Acacb	59	chr5:114249493-114250755	chr5	114249493	114250755	+	1262	TRUE	44	44	1	105	105	1	41	41	1	113	113	1	51	51	1	150	150	1
Acacb	60	chr5:114250755-114250759	chr5	114250755	114250759	+	4	TRUE	5	5	1	13	13	1	1	1	1	1	1	1	1	1	1	2	2	1
Acacb	61	chr5:114250759-114250761	chr5	114250759	114250761	+	2	TRUE	0	0	NA	0	0	NA	0	0	NA	0	0	NA	0	0	NA	0	0	NA
Acacb	u-001	chr5:114207555-114207708	chr5	114207555	114207708	+	153	FALSE	27	1	0.037037	61	1	0.0163934	31	0	0	87	0	0	34	0	0	99	0	0
Acacb	u-002	chr5:114211633-114211700	chr5	114211633	114211700	+	67	FALSE	38	9	0.236842	82	18	0.219512	36	7	0.194444	103	14	0.135922	44	15	0.340909	133	39	0.293233
Acap2	1	chr16:31092412-31096446	chr16	31092412	31096446	-	4034	TRUE	11	11	1	36	36	1	12	12	1	29	29	1	10	10	1	20	20	1
Acap2	2	chr16:31101824-31101886	chr16	31101824	31101886	-	62	TRUE	11	11	1	36	36	1	11	11	1	28	28	1	9	9	1	19	19	1
Acap2	3	chr16:31103498-31103609	chr16	31103498	31103609	-	111	TRUE	11	11	1	36	36	1	11	11	1	28	28	1	9	9	1	19	19	1
Acap2	4	chr16:31104844-31104954	chr16	31104844	31104954	-	110	TRUE	11	11	1	36	36	1	11	11	1	28	28	1	9	9	1	19	19	1
Acap2	5	chr16:31105484-31105672	chr16	31105484	31105672	-	188	TRUE	11	11	1	36	36	1	11	11	1	28	28	1	9	9	1	19	19	1
Acap2	6	chr16:31107049-31107142	chr16	31107049	31107142	-	93	TRUE	11	11	1	36	36	1	11	11	1	28	28	1	9	9	1	19	19	1
Acap2	7	chr16:31108026-31108187	chr16	31108026	31108187	-	161	TRUE	11	11	1	36	36	1	11	11	1	28	28	1	9	9	1	19	19	1
Acap2	8	chr16:31109640-31109732	chr16	31109640	31109732	-	92	TRUE	11	11	1	36	36	1	11	11	1	28	28	1	9	9	1	19	19	1
Acap2	9	chr16:31110500-31110570	chr16	31110500	31110570	-	70	TRUE	11	11	1	36	36	1	11	11	1	28	28	1	9	9	1	19	19	1
Acap2	10	chr16:31110892-31111101	chr16	31110892	31111101	-	209	TRUE	11	11	1	36	36	1	11	11	1	28	28	1	9	9	1	19	19	1
Acap2	11	chr16:31116001-31116107	chr16	31116001	31116107	-	106	TRUE	10	10	1	35	35	1	10	10	1	27	27	1	8	8	1	18	18	1
Acap2	12	chr16:31117257-31117358	chr16	31117257	31117358	-	101	TRUE	10	10	1	35	35	1	10	10	1	27	27	1	8	8	1	18	18	1
Acap2	13	chr16:31119395-31119447	chr16	31119395	31119447	-	52	TRUE	10	10	1	35	35	1	10	10	1	27	27	1	8	8	1	18	18	1
Acap2	14	chr16:31127320-31127433	chr16	31127320	31127433	-	113	TRUE	10	10	1	35	35	1	10	10	1	27	27	1	8	8	1	18	18	1
Acap2	15	chr16:31131259-31131334	chr16	31131259	31131334	-	75	TRUE	10	10	1	35	35	1	9	9	1	26	26	1	8	8	1	18	18	1
Acap2	16	chr16:31133528-31133624	chr16	31133528	31133624	-	96	TRUE	9	9	1	34	34	1	9	9	1	26	26	1	8	8	1	18	18	1
Acap2	17	chr16:31136536-31136581	chr16	31136536	31136581	-	45	TRUE	9	9	1	34	34	1	9	9	1	26	26	1	8	8	1	18	18	1
Acap2	18	chr16:31139470-31139654	chr16	31139470	31139654	-	184	TRUE	9	9	1	34	34	1	9	9	1	26	26	1	8	8	1	18	18	1
Acap2	19	chr16:31141738-31141797	chr16	31141738	31141797	-	59	TRUE	8	8	1	33	33	1	9	9	1	26	26	1	8	8	1	18	18	1
Acap2	20	chr16:31153705-31153759	chr16	31153705	31153759	-	54	TRUE	7	7	1	32	32	1	8	8	1	25	25	1	8	8	1	18	18	1
Acap2	21	chr16:31154572-31154692	chr16	31154572	31154692	-	120	TRUE	7	7	1	32	32	1	8	8	1	25	25	1	8	8	1	18	18	1
Acap2	22	chr16:31160330-31160388	chr16	31160330	31160388	-	58	TRUE	7	7	1	32	32	1	8	8	1	25	25	1	8	8	1	18	18	1
Acap2	23	chr16:31200938-31201238	chr16	31200938	31201238	-	300	TRUE	7	7	1	32	32	1	8	8	1	25	25	1	8	8	1	18	18	1
Acap2	u-001	chr16:31114485-31115291	chr16	31114485	31115291	-	806	FALSE	10	0	0	35	0	0	11	1	0.0909091	28	1	0.0357143	8	0	0	18	0	0
Acap2	u-002	chr16:31122620-31122644	chr16	31122620	31122644	-	24	FALSE	10	2	0.2	35	3	0.0857143	10	2	0.2	27	5	0.185185	8	3	0.375	18	5	0.277778
Actn2	1	chr13:12269425-12269434	chr13	12269425	12269434	-	9	TRUE	14	14	1	40	40	1	12	11	0.916667	42	41	0.97619	21	21	1	141	141	1
Actn2	2	chr13:12269434-12269652	chr13	12269434	12269652	-	218	TRUE	15	15	1	41	41	1	12	11	0.916667	42	41	0.97619	22	22	1	142	142	1
Actn2	3	chr13:12270777-12270936	chr13	12270777	12270936	-	159	TRUE	15	15	1	41	41	1	12	10	0.833333	42	40	0.952381	22	22	1	142	142	1
Actn2	4	chr13:12272698-12272764	chr13	12272698	12272764	-	66	TRUE	15	15	1	41	41	1	12	10	0.833333	42	40	0.952381	22	22	1	142	142	1
Actn2	5	chr13:12275077-12275224	chr13	12275077	12275224	-	147	TRUE	15	15	1	41	41	1	12	10	0.833333	42	40	0.952381	22	22	1	142	142	1
Actn2	6	chr13:12276362-12276542	chr13	12276362	12276542	-	180	TRUE	15	15	1	41	41	1	12	11	0.916667	42	41	0.97619	22	22	1	142	142	1
Actn2	7	chr13:12277398-12277533	chr13	12277398	12277533	-	135	TRUE	15	15	1	41	41	1	12	11	0.916667	42	41	0.97619	22	22	1	142	142	1
Actn2	8	chr13:12278793-12278976	chr13	12278793	12278976	-	183	TRUE	15	15	1	41	41	1	12	11	0.916667	42	41	0.97619	22	22	1	142	142	1
Actn2	9	chr13:12280428-12280569	chr13	12280428	12280569	-	141	TRUE	15	15	1	41	41	1	12	12	1	42	42	1	22	22	1	142	142	1
Actn2	10	chr13:12282514-12282623	chr13	12282514	12282623	-	109	TRUE	15	15	1	41	41	1	12	12	1	42	42	1	22	22	1	142	142	1
Actn2	11	chr13:12288506-12288657	chr13	12288506	12288657	-	151	TRUE	15	15	1	41	41	1	12	12	1	42	42	1	24	24	1	145	145	1
Actn2	12	chr13:12290673-12290821	chr13	12290673	12290821	-	148	TRUE	15	15	1	41	41	1	12	12	1	42	42	1	22	22	1	142	142	1
Actn2	13	chr13:12291659-12291890	chr13	12291659	12291890	-	231	TRUE	15	15	1	41	41	1	12	12	1	42	42	1	22	22	1	142	142	1
Actn2	14	chr13:12294309-12294402	chr13	12294309	12294402	-	93	TRUE	15	15	1	41	41	1	12	12	1	42	42	1	22	22	1	142	142	1
Actn2	15	chr13:12296474-12296560	chr13	12296474	12296560	-	86	TRUE	15	15	1	41	41	1	12	12	1	42	42	1	23	23	1	144	144	1
Actn2	16	chr13:12300934-12301016	chr13	12300934	12301016	-	82	TRUE	15	15	1	41	41	1	11	11	1	41	41	1	23	23	1	144	144	1
Actn2	17	chr13:12304313-12304392	chr13	12304313	12304392	-	79	TRUE	15	15	1	41	41	1	11	11	1	41	41	1	23	23	1	144	144	1
Actn2	18	chr13:12306273-12306361	chr13	12306273	12306361	-	88	TRUE	15	15	1	41	41	1	11	11	1	41	41	1	22	22	1	143	143	1
Actn2	19	chr13:12308218-12308899	chr13	12308218	12308899	-	681	TRUE	14	0	0	40	0	0	11	0	0	41	0	0	22	0	0	143	0	0
Actn2	20	chr13:12308899-12308986	chr13	12308899	12308986	-	87	TRUE	14	14	1	40	40	1	11	11	1	41	41	1	22	22	1	143	143	1
Actn2	21	chr13:12309594-12309714	chr13	12309594	12309714	-	120	TRUE	13	13	1	39	39	1	11	11	1	41	41	1	20	19	0.95	139	138	0.992806
Actn2	22	chr13:12310846-12310961	chr13	12310846	12310961	-	115	TRUE	11	11	1	37	37	1	10	10	1	40	40	1	18	17	0.944444	137	136	0.992701
Actn2	23	chr13:12340374-12340590	chr13	12340374	12340590	-	216	TRUE	11	11	1	37	37	1	10	10	1	40	40	1	15	14	0.933333	131	130	0.992366
Actn2	24	chr13:12340590-12340638	chr13	12340590	12340638	-	48	TRUE	9	9	1	35	35	1	8	8	1	38	38	1	13	13	1	129	129	1
Actn2	25	chr13:12340638-12340724	chr13	12340638	12340724	-	86	TRUE	9	9	1	35	35	1	8	8	1	38	38	1	13	13	1	129	129	1
Actn2	26	chr13:12340724-12340732	chr13	12340724	12340732	-	8	TRUE	8	8	1	33	33	1	5	5	1	35	35	1	9	9	1	121	121	1
Actn2	27	chr13:12340732-12340760	chr13	12340732	12340760	-	28	TRUE	2	2	1	13	13	1	3	3	1	17	17	1	5	5	1	28	28	1
Actn2	u-001	chr13:12266418-12269388	chr13	12266418	12269388	-	2970	FALSE	13	13	1	39	39	1	12	12	1	42	42	1	19	19	1	139	139	1
Actn2	u-002	chr13:12282907-12288315	chr13	12282907	12288315	-	5408	FALSE	15	0	0	41	0	0	12	0	0	42	0	0	26	4	0.153846	149	7	0.0469799
Acvr2a	1	chr2:48814108-48814826	chr2	48814108	48814826	+	718	TRUE	12	12	1	34	34	1	15	15	1	77	77	1	10	10	1	51	51	1
Acvr2a	2	chr2:48870288-48870496	chr2	48870288	48870496	+	208	TRUE	12	12	1	34	34	1	15	15	1	77	77	1	10	10	1	51	51	1
Acvr2a	3	chr2:48873056-48873166	chr2	48873056	48873166	+	110	TRUE	12	12	1	34	34	1	15	15	1	77	77	1	10	10	1	51	51	1
Acvr2a	4	chr2:48873318-48873473	chr2	48873318	48873473	+	155	TRUE	12	12	1	34	34	1	15	15	1	77	77	1	10	10	1	51	51	1
Acvr2a	5	chr2:48890297-48890388	chr2	48890297	48890388	+	91	TRUE	13	13	1	35	35	1	15	15	1	77	77	1	10	10	1	51	51	1
Acvr2a	6	chr2:48890388-48890441	chr2	48890388	48890441	+	53	TRUE	13	13	1	35	35	1	15	15	1	77	77	1	10	10	1	51	51	1
Acvr2a	7	chr2:48892128-48892272	chr2	48892128	48892272	+	144	TRUE	13	13	1	35	35	1	15	15	1	77	77	1	10	10	1	51	51	1
Acvr2a	8	chr2:48893506-48893652	chr2	48893506	48893652	+	146	TRUE	13	13	1	35	35	1	15	15	1	77	77	1	10	10	1	51	51	1
Acvr2a	9	chr2:48894665-48894780	chr2	48894665	48894780	+	115	TRUE	13	13	1	35	35	1	15	15	1	77	77	1	10	10	1	51	51	1
Acvr2a	10	chr2:48896971-48897110	chr2	48896971	48897110	+	139	TRUE	13	13	1	35	35	1	15	15	1	77	77	1	10	10	1	51	51	1
Acvr2a	11	chr2:48898477-48898608	chr2	48898477	48898608	+	131	TRUE	13	13	1	35	35	1	15	15	1	77	77	1	10	10	1	51	51	1
Acvr2a	12	chr2:48899593-48900248	chr2	48899593	48900248	+	655	TRUE	13	13	1	35	35	1	15	15	1	77	77	1	10	10	1	51	51	1
Acvr2a	13	chr2:48900248-48903269	chr2	48900248	48903269	+	3021	TRUE	13	13	1	35	35	1	15	15	1	77	77	1	10	10	1	51	51	1
Adcy6	1	chr15:98589993-98592475	chr15	98589993	98592475	-	2482	TRUE	19	19	1	64	64	1	2	2	1	2	2	1	2	2	1	3	3	1
Adcy6	2	chr15:98592672-98592797	chr15	98592672	98592797	-	125	TRUE	19	19	1	64	64	1	2	2	1	2	2	1	2	2	1	3	3	1
Adcy6	3	chr15:98593460-98593665	chr15	98593460	98593665	-	205	TRUE	19	19	1	64	64	1	2	2	1	2	2	1	2	2	1	3	3	1
Adcy6	4	chr15:98594330-98594594	chr15	98594330	98594594	-	264	TRUE	19	19	1	64	64	1	2	2	1	2	2	1	2	2	1	3	3	1
Adcy6	5	chr15:98594912-98595042	chr15	98594912	98595042	-	130	TRUE	19	19	1	64	64	1	2	2	1	2	2	1	2	2	1	3	3	1
Adcy6	6	chr15:98595126-98595162	chr15	98595126	98595162	-	36	TRUE	19	19	1	64	64	1	2	2	1	2	2	1	2	2	1	3	3	1
Adcy6	7	chr15:98596039-98596218	chr15	98596039	98596218	-	179	TRUE	19	19	1	64	64	1	2	2	1	2	2	1	2	2	1	3	3	1
Adcy6	8	chr15:98596516-98596675	chr15	98596516	98596675	-	159	TRUE	19	19	1	64	64	1	2	2	1	2	2	1	2	2	1	3	3	1
Adcy6	9	chr15:98596893-98597010	chr15	98596893	98597010	-	117	TRUE	19	19	1	64	64	1	2	2	1	2	2	1	2	2	1	3	3	1
Adcy6	10	chr15:98597163-98597251	chr15	98597163	98597251	-	88	TRUE	19	19	1	64	64	1	2	2	1	2	2	1	2	2	1	3	3	1
Adcy6	11	chr15:98597379-98597477	chr15	98597379	98597477	-	98	TRUE	19	19	1	64	64	1	2	2	1	2	2	1	2	2	1	3	3	1
Adcy6	12	chr15:98597726-98597874	chr15	98597726	98597874	-	148	TRUE	19	19	1	64	64	1	2	2	1	2	2	1	2	2	1	3	3	1
Adcy6	13	chr15:98598097-98598123	chr15	98598097	98598123	-	26	TRUE	19	19	1	64	64	1	2	2	1	2	2	1	2	2	1	3	3	1
Adcy6	14	chr15:98598356-98598485	chr15	98598356	98598485	-	129	TRUE	19	19	1	64	64	1	2	2	1	2	2	1	2	2	1	3	3	1
Adcy6	15	chr15:98598621-98598763	chr15	98598621	98598763	-	142	TRUE	18	18	1	63	63	1	2	2	1	2	2	1	2	2	1	3	3	1
Adcy6	16	chr15:98598857-98599016	chr15	98598857	98599016	-	159	TRUE	18	18	1	63	63	1	2	2	1	2	2	1	2	2	1	3	3	1
Adcy6	17	chr15:98599899-98600027	chr15	98599899	98600027	-	128	TRUE	18	18	1	63	63	1	2	2	1	2	2	1	2	2	1	3	3	1
Adcy6	18	chr15:98600171-98600289	chr15	98600171	98600289	-	118	TRUE	18	18	1	63	63	1	2	2	1	2	2	1	2	2	1	3	3	1
Adcy6	19	chr15:98600394-98600516	chr15	98600394	98600516	-	122	TRUE	18	18	1	63	63	1	2	2	1	2	2	1	2	2	1	3	3	1
Adcy6	20	chr15:98600910-98601060	chr15	98600910	98601060	-	150	TRUE	18	18	1	63	63	1	2	2	1	2	2	1	2	2	1	3	3	1
Adcy6	21	chr15:98603873-98604732	chr15	98603873	98604732	-	859	TRUE	18	18	1	63	63	1	2	2	1	2	2	1	2	2	1	3	3	1
Adcy6	22	chr15:98607480-98607633	chr15	98607480	98607633	-	153	TRUE	10	4	0.4	44	18	0.409091	1	1	1	1	1	1	1	0	0	2	0	0
Adcy6	u-001	chr15:98608811-98608924	chr15	98608811	98608924	-	113	FALSE	7	2	0.285714	28	4	0.142857	1	0	0	1	0	0	1	0	0	2	0	0
Adcy6	u-002	chr15:98608932-98609054	chr15	98608932	98609054	-	122	FALSE	5	2	0.4	24	8	0.333333	1	1	1	1	1	1	1	0	0	2	0	0
Adcy6	u-003	chr15:98609212-98609333	chr15	98609212	98609333	-	121	FALSE	3	1	0.333333	16	4	0.25	0	0	NaN	0	0	NaN	1	1	1	2	2	1
Adcy6	u-004	chr15:98610047-98610119	chr15	98610047	98610119	-	72	FALSE	2	1	0.5	12	10	0.833333	0	0	NaN	0	0	NaN	0	0	NaN	0	0	NaN
Adcy6	u-005	chr15:98862248-98862264	chr15	98862248	98862264	-	16	FALSE	1	1	1	2	2	1	0	0	NaN	0	0	NaN	0	0	NaN	0	0	NaN
Adgrf5	1	chr17:43389465-43389707	chr17	43389465	43389707	+	242	TRUE	64	40	0.625	203	103	0.507389	43	23	0.534884	98	62	0.632653	55	28	0.509091	161	82	0.509317
Adgrf5	2	chr17:43403917-43404043	chr17	43403917	43404043	+	126	TRUE	64	64	1	203	203	1	43	43	1	98	98	1	58	58	1	165	165	1
Adgrf5	3	chr17:43410501-43410556	chr17	43410501	43410556	+	55	TRUE	66	66	1	207	207	1	45	45	1	100	100	1	59	59	1	166	166	1
Adgrf5	4	chr17:43422497-43422656	chr17	43422497	43422656	+	159	TRUE	67	67	1	208	208	1	46	46	1	101	101	1	61	61	1	168	168	1
Adgrf5	5	chr17:43424414-43424591	chr17	43424414	43424591	+	177	TRUE	67	67	1	208	208	1	46	46	1	101	101	1	61	61	1	168	168	1
Adgrf5	6	chr17:43424713-43424823	chr17	43424713	43424823	+	110	TRUE	67	67	1	208	208	1	46	46	1	101	101	1	61	61	1	168	168	1
Adgrf5	7	chr17:43426284-43426343	chr17	43426284	43426343	+	59	TRUE	67	67	1	208	208	1	46	46	1	101	101	1	61	61	1	168	168	1
Adgrf5	8	chr17:43426938-43427084	chr17	43426938	43427084	+	146	TRUE	67	67	1	208	208	1	46	46	1	101	101	1	62	62	1	170	170	1
Adgrf5	9	chr17:43428444-43428666	chr17	43428444	43428666	+	222	TRUE	67	67	1	208	208	1	46	46	1	101	101	1	62	62	1	170	170	1
Adgrf5	10	chr17:43430503-43430707	chr17	43430503	43430707	+	204	TRUE	67	67	1	208	208	1	47	47	1	102	102	1	62	62	1	170	170	1
Adgrf5	11	chr17:43437515-43437686	chr17	43437515	43437686	+	171	TRUE	67	67	1	208	208	1	47	47	1	102	102	1	62	62	1	170	170	1
Adgrf5	12	chr17:43439950-43440160	chr17	43439950	43440160	+	210	TRUE	68	68	1	209	209	1	47	47	1	102	102	1	63	63	1	171	171	1
Adgrf5	13	chr17:43441783-43442002	chr17	43441783	43442002	+	219	TRUE	68	68	1	209	209	1	47	47	1	102	102	1	63	63	1	171	171	1
Adgrf5	14	chr17:43444986-43445139	chr17	43444986	43445139	+	153	TRUE	68	68	1	209	209	1	47	47	1	102	102	1	63	63	1	171	171	1
Adgrf5	15	chr17:43446003-43446212	chr17	43446003	43446212	+	209	TRUE	68	68	1	209	209	1	47	47	1	102	102	1	63	63	1	171	171	1
Adgrf5	16	chr17:43446872-43447052	chr17	43446872	43447052	+	180	TRUE	68	68	1	209	209	1	47	47	1	102	102	1	63	63	1	171	171	1
Adgrf5	17	chr17:43449791-43451195	chr17	43449791	43451195	+	1404	TRUE	68	68	1	209	209	1	47	47	1	102	102	1	64	64	1	172	172	1
Adgrf5	18	chr17:43452279-43452321	chr17	43452279	43452321	+	42	TRUE	68	68	1	209	209	1	47	47	1	102	102	1	64	64	1	172	172	1
Adgrf5	19	chr17:43452415-43452475	chr17	43452415	43452475	+	60	TRUE	68	68	1	209	209	1	47	47	1	102	102	1	64	64	1	172	172	1
Adgrf5	20	chr17:43453070-43453155	chr17	43453070	43453155	+	85	TRUE	68	68	1	209	209	1	47	47	1	102	102	1	64	64	1	172	172	1
Adgrf5	21	chr17:43455255-43459557	chr17	43455255	43459557	+	4302	TRUE	68	68	1	209	209	1	47	47	1	102	102	1	64	64	1	172	172	1
Adgrf5	u-001	chr17:43360327-43360597	chr17	43360327	43360597	+	270	FALSE	24	24	1	100	100	1	20	20	1	36	36	1	27	27	1	79	79	1
Adgrf5	u-002	chr17:43372052-43372161	chr17	43372052	43372161	+	109	FALSE	24	0	0	100	0	0	20	1	0.05	36	1	0.0277778	27	0	0	79	0	0
Adgrf5	u-003	chr17:43439675-43439801	chr17	43439675	43439801	+	126	FALSE	68	32	0.470588	209	82	0.392344	47	27	0.574468	102	57	0.558824	62	25	0.403226	170	65	0.382353
Adgrf5	u-004	chr17:43454587-43454654	chr17	43454587	43454654	+	67	FALSE	68	1	0.0147059	209	1	0.00478469	47	1	0.0212766	102	1	0.00980392	64	5	0.078125	172	10	0.0581395
Adgrl2	1	chr3:148815582-148815585	chr3	148815582	148815585	-	3	TRUE	0	0	NA	0	0	NA	0	0	NA	0	0	NA	0	0	NA	0	0	NA
Adgrl2	2	chr3:148815585-148815854	chr3	148815585	148815854	-	269	TRUE	0	0	NA	0	0	NA	0	0	NA	0	0	NA	0	0	NA	0	0	NA
Adgrl2	3	chr3:148815854-148815855	chr3	148815854	148815855	-	1	TRUE	0	0	NA	0	0	NA	0	0	NA	0	0	NA	0	0	NA	0	0	NA
Adgrl2	4	chr3:148815855-148816075	chr3	148815855	148816075	-	220	TRUE	10	10	1	13	13	1	6	6	1	6	6	1	4	4	1	4	4	1
Adgrl2	5	chr3:148816075-148816092	chr3	148816075	148816092	-	17	TRUE	10	10	1	13	13	1	6	6	1	6	6	1	4	4	1	4	4	1
Adgrl2	6	chr3:148816092-148816939	chr3	148816092	148816939	-	847	TRUE	19	19	1	24	24	1	13	13	1	14	14	1	6	6	1	6	6	1
Adgrl2	7	chr3:148816939-148817092	chr3	148816939	148817092	-	153	TRUE	19	19	1	24	24	1	13	13	1	14	14	1	6	6	1	6	6	1
Adgrl2	8	chr3:148817092-148817721	chr3	148817092	148817721	-	629	TRUE	19	19	1	24	24	1	13	13	1	14	14	1	6	6	1	6	6	1
Adgrl2	9	chr3:148817721-148817744	chr3	148817721	148817744	-	23	TRUE	19	19	1	24	24	1	13	13	1	14	14	1	6	6	1	6	6	1
Adgrl2	10	chr3:148817744-148817763	chr3	148817744	148817763	-	19	TRUE	19	19	1	24	24	1	13	13	1	14	14	1	6	6	1	6	6	1
Adgrl2	11	chr3:148817763-148817928	chr3	148817763	148817928	-	165	TRUE	19	19	1	24	24	1	13	13	1	14	14	1	6	6	1	6	6	1
Adgrl2	12	chr3:148818633-148818647	chr3	148818633	148818647	-	14	TRUE	19	0	0	24	0	0	13	0	0	14	0	0	6	0	0	6	0	0
Adgrl2	13	chr3:148818647-148818686	chr3	148818647	148818686	-	39	TRUE	19	0	0	24	0	0	13	0	0	14	0	0	6	0	0	6	0	0
Adgrl2	14	chr3:148820319-148820416	chr3	148820319	148820416	-	97	TRUE	19	0	0	24	0	0	13	0	0	14	0	0	6	0	0	6	0	0
Adgrl2	15	chr3:148820416-148820450	chr3	148820416	148820450	-	34	TRUE	19	0	0	24	0	0	13	0	0	14	0	0	6	0	0	6	0	0
Adgrl2	16	chr3:148820450-148820468	chr3	148820450	148820468	-	18	TRUE	19	0	0	24	0	0	13	0	0	14	0	0	6	0	0	6	0	0
Adgrl2	17	chr3:148820468-148820972	chr3	148820468	148820972	-	504	TRUE	19	0	0	24	0	0	13	0	0	14	0	0	6	0	0	6	0	0
Adgrl2	18	chr3:148820972-148821025	chr3	148820972	148821025	-	53	TRUE	19	2	0.105263	24	2	0.0833333	13	2	0.153846	14	2	0.142857	6	1	0.166667	6	1	0.166667
Adgrl2	19	chr3:148821025-148821054	chr3	148821025	148821054	-	29	TRUE	19	1	0.0526316	24	1	0.0416667	13	1	0.0769231	14	1	0.0714286	6	1	0.166667	6	1	0.166667
Adgrl2	20	chr3:148821054-148821279	chr3	148821054	148821279	-	225	TRUE	19	0	0	24	0	0	13	0	0	14	0	0	6	0	0	6	0	0
Adgrl2	21	chr3:148821279-148821408	chr3	148821279	148821408	-	129	TRUE	19	0	0	24	0	0	13	0	0	14	0	0	6	0	0	6	0	0
Adgrl2	22	chr3:148821408-148822954	chr3	148821408	148822954	-	1546	TRUE	19	1	0.0526316	24	1	0.0416667	13	0	0	14	0	0	6	0	0	6	0	0
Adgrl2	23	chr3:148822954-148822979	chr3	148822954	148822979	-	25	TRUE	19	17	0.894737	24	22	0.916667	13	12	0.923077	14	13	0.928571	6	6	1	6	6	1
Adgrl2	24	chr3:148822979-148822987	chr3	148822979	148822987	-	8	TRUE	19	17	0.894737	24	22	0.916667	13	12	0.923077	14	13	0.928571	6	6	1	6	6	1
Adgrl2	25	chr3:148822987-148823051	chr3	148822987	148823051	-	64	TRUE	19	19	1	24	24	1	13	13	1	14	14	1	6	6	1	6	6	1
Adgrl2	26	chr3:148823051-148823695	chr3	148823051	148823695	-	644	TRUE	19	0	0	24	0	0	13	0	0	14	0	0	6	0	0	6	0	0
Adgrl2	27	chr3:148823695-148823771	chr3	148823695	148823771	-	76	TRUE	19	19	1	24	24	1	13	13	1	14	14	1	6	6	1	6	6	1
Adgrl2	28	chr3:148823771-148823824	chr3	148823771	148823824	-	53	TRUE	19	19	1	24	24	1	13	13	1	14	14	1	6	6	1	6	6	1
Adgrl2	29	chr3:148823824-148825174	chr3	148823824	148825174	-	1350	TRUE	19	0	0	24	0	0	13	0	0	14	0	0	6	0	0	6	0	0
Adgrl2	30	chr3:148826364-148826396	chr3	148826364	148826396	-	32	TRUE	19	19	1	24	24	1	13	13	1	14	14	1	6	6	1	6	6	1
Adgrl2	31	chr3:148826396-148826533	chr3	148826396	148826533	-	137	TRUE	19	19	1	24	24	1	13	13	1	14	14	1	6	6	1	6	6	1
Adgrl2	32	chr3:148827171-148827211	chr3	148827171	148827211	-	40	TRUE	19	0	0	24	0	0	13	0	0	14	0	0	6	0	0	6	0	0
Adgrl2	33	chr3:148827211-148827238	chr3	148827211	148827238	-	27	TRUE	19	0	0	24	0	0	13	0	0	14	0	0	6	0	0	6	0	0
Adgrl2	34	chr3:148827238-148827540	chr3	148827238	148827540	-	302	TRUE	19	0	0	24	0	0	13	0	0	14	0	0	6	0	0	6	0	0
Adgrl2	35	chr3:148827540-148827585	chr3	148827540	148827585	-	45	TRUE	19	0	0	24	0	0	13	0	0	14	0	0	6	0	0	6	0	0
Adgrl2	36	chr3:148828476-148828548	chr3	148828476	148828548	-	72	TRUE	19	19	1	24	24	1	13	13	1	14	14	1	6	6	1	6	6	1
Adgrl2	37	chr3:148828548-148828568	chr3	148828548	148828568	-	20	TRUE	19	19	1	24	24	1	13	13	1	14	14	1	6	6	1	6	6	1
Adgrl2	38	chr3:148833861-148833928	chr3	148833861	148833928	-	67	TRUE	19	19	1	24	24	1	13	13	1	14	14	1	6	6	1	6	6	1
Adgrl2	39	chr3:148835303-148835391	chr3	148835303	148835391	-	88	TRUE	19	19	1	24	24	1	13	13	1	14	14	1	6	6	1	6	6	1
Adgrl2	40	chr3:148835391-148835524	chr3	148835391	148835524	-	133	TRUE	19	19	1	24	24	1	13	13	1	14	14	1	6	6	1	6	6	1
Adgrl2	41	chr3:148835524-148835525	chr3	148835524	148835525	-	1	TRUE	19	0	0	24	0	0	13	0	0	14	0	0	6	0	0	6	0	0
Adgrl2	42	chr3:148836351-148836561	chr3	148836351	148836561	-	210	TRUE	19	19	1	24	24	1	13	13	1	14	14	1	6	6	1	6	6	1
Adgrl2	43	chr3:148837563-148837737	chr3	148837563	148837737	-	174	TRUE	19	19	1	24	24	1	13	13	1	14	14	1	6	6	1	6	6	1
Adgrl2	44	chr3:148839108-148839314	chr3	148839108	148839314	-	206	TRUE	19	19	1	24	24	1	13	13	1	14	14	1	6	6	1	6	6	1
Adgrl2	45	chr3:148839644-148839770	chr3	148839644	148839770	-	126	TRUE	19	19	1	24	24	1	13	13	1	14	14	1	6	6	1	6	6	1
Adgrl2	46	chr3:148846848-148847032	chr3	148846848	148847032	-	184	TRUE	19	19	1	24	24	1	13	13	1	14	14	1	6	6	1	6	6	1
Adgrl2	47	chr3:148849765-148849804	chr3	148849765	148849804	-	39	TRUE	19	12	0.631579	24	16	0.666667	13	9	0.692308	14	10	0.714286	6	2	0.333333	6	2	0.333333
Adgrl2	48	chr3:148850835-148851021	chr3	148850835	148851021	-	186	TRUE	19	19	1	24	24	1	13	13	1	14	14	1	6	6	1	6	6	1
Adgrl2	49	chr3:148851894-148851998	chr3	148851894	148851998	-	104	TRUE	19	19	1	24	24	1	13	13	1	14	14	1	6	6	1	6	6	1
Adgrl2	50	chr3:148852566-148852662	chr3	148852566	148852662	-	96	TRUE	19	19	1	24	24	1	13	13	1	14	14	1	6	6	1	6	6	1
Adgrl2	51	chr3:148852662-148852860	chr3	148852662	148852860	-	198	TRUE	19	19	1	24	24	1	13	12	0.923077	14	13	0.928571	6	6	1	6	6	1
Adgrl2	52	chr3:148858732-148859533	chr3	148858732	148859533	-	801	TRUE	19	19	1	24	24	1	13	13	1	14	14	1	6	6	1	6	6	1
Adgrl2	53	chr3:148859533-148859541	chr3	148859533	148859541	-	8	TRUE	19	0	0	24	0	0	13	0	0	14	0	0	6	0	0	6	0	0
Adgrl2	54	chr3:148860426-148860438	chr3	148860426	148860438	-	12	TRUE	19	0	0	24	0	0	13	0	0	14	0	0	6	0	0	6	0	0
Adgrl2	55	chr3:148865595-148865599	chr3	148865595	148865599	-	4	TRUE	19	0	0	24	0	0	13	0	0	14	0	0	6	0	0	6	0	0
Adgrl2	56	chr3:148865599-148865709	chr3	148865599	148865709	-	110	TRUE	19	19	1	24	24	1	13	13	1	14	14	1	6	6	1	6	6	1
Adgrl2	57	chr3:148888940-148890411	chr3	148888940	148890411	-	1471	TRUE	19	0	0	24	0	0	12	0	0	13	0	0	5	0	0	5	0	0
Adgrl2	58	chr3:148890411-148890625	chr3	148890411	148890625	-	214	TRUE	19	19	1	24	24	1	12	12	1	13	13	1	5	5	1	5	5	1
Adgrl2	59	chr3:148953959-148954562	chr3	148953959	148954562	-	603	TRUE	19	0	0	24	0	0	12	0	0	13	0	0	5	0	0	5	0	0
Adgrl2	60	chr3:148954562-148954635	chr3	148954562	148954635	-	73	TRUE	19	19	1	24	24	1	12	12	1	13	13	1	5	5	1	5	5	1
Adgrl2	61	chr3:148954635-148954658	chr3	148954635	148954658	-	23	TRUE	19	19	1	24	24	1	12	12	1	13	13	1	5	5	1	5	5	1
Adgrl2	62	chr3:148954658-148954735	chr3	148954658	148954735	-	77	TRUE	19	19	1	24	24	1	12	12	1	13	13	1	5	5	1	5	5	1
Adgrl2	63	chr3:148954735-148954774	chr3	148954735	148954774	-	39	TRUE	19	1	0.0526316	24	1	0.0416667	12	0	0	13	0	0	5	1	0.2	5	1	0.2
Adgrl2	64	chr3:148954774-148954787	chr3	148954774	148954787	-	13	TRUE	19	0	0	24	0	0	12	0	0	13	0	0	5	0	0	5	0	0
Adgrl2	65	chr3:148988589-148989316	chr3	148988589	148989316	-	727	TRUE	19	0	0	24	0	0	10	0	0	11	0	0	4	0	0	4	0	0
Adgrl2	66	chr3:148989316-148989482	chr3	148989316	148989482	-	166	TRUE	19	0	0	24	0	0	10	0	0	11	0	0	4	0	0	4	0	0
Adgrl2	67	chr3:148990439-148990555	chr3	148990439	148990555	-	116	TRUE	13	8	0.615385	17	11	0.647059	5	5	1	5	5	1	3	3	1	3	3	1
Adgrl2	u-001	chr3:148959394-148959431	chr3	148959394	148959431	-	37	FALSE	19	0	0	24	0	0	12	1	0.0833333	13	1	0.0769231	5	0	0	5	0	0
Adgrl2	u-002	chr3:148959643-148959751	chr3	148959643	148959751	-	108	FALSE	19	0	0	24	0	0	11	1	0.0909091	12	1	0.0833333	5	0	0	5	0	0
Adgrl2	u-003	chr3:148986767-148986885	chr3	148986767	148986885	-	118	FALSE	19	0	0	24	0	0	10	0	0	11	0	0	5	1	0.2	5	1	0.2
Adgrl2	u-004	chr3:148989876-148990101	chr3	148989876	148990101	-	225	FALSE	19	6	0.315789	24	7	0.291667	10	4	0.4	11	5	0.454545	4	1	0.25	4	1	0.25
Adgrl2	u-005	chr3:148990108-148990239	chr3	148990108	148990239	-	131	FALSE	13	0	0	17	0	0	6	1	0.166667	6	1	0.166667	3	0	0	3	0	0
Adgrl2	u-006	chr3:149017966-149018008	chr3	149017966	149018008	-	42	FALSE	5	5	1	6	6	1	0	0	NaN	0	0	NaN	0	0	NaN	0	0	NaN
Adgrl2	u-007	chr3:149314733-149314821	chr3	149314733	149314821	-	88	FALSE	5	5	1	6	6	1	0	0	NaN	0	0	NaN	0	0	NaN	0	0	NaN
Adgrl2	u-008	chr3:149445101-149445400	chr3	149445101	149445400	-	299	FALSE	5	5	1	6	6	1	0	0	NaN	0	0	NaN	0	0	NaN	0	0	NaN
Adprhl1	1	chr8:13221662-13225698	chr8	13221662	13225698	-	4036	TRUE	12	12	1	15	15	1	11	11	1	17	17	1	17	17	1	26	26	1
Adprhl1	2	chr8:13235654-13235834	chr8	13235654	13235834	-	180	TRUE	7	0	0	10	0	0	8	0	0	14	0	0	9	0	0	17	0	0
Adprhl1	3	chr8:13235834-13235988	chr8	13235834	13235988	-	154	TRUE	7	7	1	10	10	1	8	8	1	14	14	1	9	9	1	17	17	1
Adprhl1	4	chr8:13242251-13242261	chr8	13242251	13242261	-	10	TRUE	7	7	1	10	10	1	8	8	1	14	14	1	9	9	1	17	17	1
Adprhl1	5	chr8:13242261-13242384	chr8	13242261	13242384	-	123	TRUE	7	7	1	10	10	1	8	8	1	14	14	1	9	9	1	17	17	1
Adprhl1	6	chr8:13242509-13242518	chr8	13242509	13242518	-	9	TRUE	7	0	0	10	0	0	7	0	0	13	0	0	9	0	0	17	0	0
Adprhl1	7	chr8:13242518-13242641	chr8	13242518	13242641	-	123	TRUE	7	7	1	10	10	1	7	7	1	13	13	1	9	9	1	17	17	1
Adprhl1	8	chr8:13242641-13242646	chr8	13242641	13242646	-	5	TRUE	6	6	1	8	8	1	6	6	1	12	12	1	9	9	1	17	17	1
Adprhl1	9	chr8:13242646-13243085	chr8	13242646	13243085	-	439	TRUE	6	0	0	8	0	0	6	0	0	12	0	0	9	0	0	17	0	0
Adprhl1	10	chr8:13245468-13245609	chr8	13245468	13245609	-	141	TRUE	6	6	1	8	8	1	6	6	1	12	12	1	9	9	1	17	17	1
Adprhl1	11	chr8:13246041-13246167	chr8	13246041	13246167	-	126	TRUE	6	6	1	8	8	1	6	6	1	12	12	1	9	9	1	17	17	1
Adprhl1	12	chr8:13248552-13248717	chr8	13248552	13248717	-	165	TRUE	6	6	1	8	8	1	6	6	1	12	12	1	8	8	1	16	16	1
Adprhl1	13	chr8:13253817-13254050	chr8	13253817	13254050	-	233	TRUE	5	5	1	7	7	1	6	6	1	12	12	1	8	8	1	16	16	1
Adprhl1	14	chr8:13254050-13254071	chr8	13254050	13254071	-	21	TRUE	3	3	1	4	4	1	5	5	1	11	11	1	7	7	1	15	15	1
Adprhl1	15	chr8:13254071-13254096	chr8	13254071	13254096	-	25	TRUE	3	3	1	4	4	1	5	5	1	11	11	1	7	7	1	15	15	1
Adprhl1	16	chr8:13254096-13254162	chr8	13254096	13254162	-	66	TRUE	2	2	1	3	3	1	4	4	1	10	10	1	5	5	1	9	9	1
Adprhl1	u-001	chr8:13227800-13227880	chr8	13227800	13227880	-	80	FALSE	7	0	0	10	0	0	9	1	0.111111	15	1	0.0666667	11	2	0.181818	20	3	0.15
Aff4	1	chr11:53350832-53351129	chr11	53350832	53351129	+	297	TRUE	0	0	NA	0	0	NA	0	0	NA	0	0	NA	0	0	NA	0	0	NA
Aff4	2	chr11:53368072-53368166	chr11	53368072	53368166	+	94	TRUE	0	0	NA	0	0	NA	0	0	NA	0	0	NA	0	0	NA	0	0	NA
Aff4	3	chr11:53368629-53368659	chr11	53368629	53368659	+	30	TRUE	0	0	NA	0	0	NA	0	0	NA	0	0	NA	0	0	NA	0	0	NA
Aff4	4	chr11:53368659-53368786	chr11	53368659	53368786	+	127	TRUE	0	0	NA	0	0	NA	0	0	NA	0	0	NA	0	0	NA	0	0	NA
Aff4	5	chr11:53372277-53372520	chr11	53372277	53372520	+	243	TRUE	0	0	NA	0	0	NA	0	0	NA	0	0	NA	0	0	NA	0	0	NA
Aff4	6	chr11:53372520-53372579	chr11	53372520	53372579	+	59	TRUE	0	0	NA	0	0	NA	0	0	NA	0	0	NA	0	0	NA	0	0	NA
Aff4	7	chr11:53372579-53372965	chr11	53372579	53372965	+	386	TRUE	0	0	NA	0	0	NA	0	0	NA	0	0	NA	0	0	NA	0	0	NA
Aff4	8	chr11:53372965-53372973	chr11	53372965	53372973	+	8	TRUE	0	0	NA	0	0	NA	0	0	NA	0	0	NA	0	0	NA	0	0	NA
Aff4	9	chr11:53372973-53373057	chr11	53372973	53373057	+	84	TRUE	0	0	NA	0	0	NA	0	0	NA	0	0	NA	0	0	NA	0	0	NA
Aff4	10	chr11:53373057-53375588	chr11	53373057	53375588	+	2531	TRUE	0	0	NA	0	0	NA	0	0	NA	0	0	NA	0	0	NA	0	0	NA
Aff4	11	chr11:53375588-53375633	chr11	53375588	53375633	+	45	TRUE	0	0	NA	0	0	NA	0	0	NA	0	0	NA	0	0	NA	0	0	NA
Aff4	12	chr11:53375633-53375710	chr11	53375633	53375710	+	77	TRUE	0	0	NA	0	0	NA	0	0	NA	0	0	NA	0	0	NA	0	0	NA
Aff4	13	chr11:53375710-53375938	chr11	53375710	53375938	+	228	TRUE	0	0	NA	0	0	NA	0	0	NA	0	0	NA	0	0	NA	0	0	NA
Aff4	14	chr11:53380585-53380672	chr11	53380585	53380672	+	87	TRUE	0	0	NA	0	0	NA	0	0	NA	0	0	NA	0	0	NA	0	0	NA
Aff4	15	chr11:53389754-53389791	chr11	53389754	53389791	+	37	TRUE	0	0	NA	0	0	NA	0	0	NA	0	0	NA	0	0	NA	0	0	NA
Aff4	16	chr11:53392770-53392816	chr11	53392770	53392816	+	46	TRUE	0	0	NA	0	0	NA	0	0	NA	0	0	NA	0	0	NA	0	0	NA
Aff4	17	chr11:53396538-53396593	chr11	53396538	53396593	+	55	TRUE	0	0	NA	0	0	NA	0	0	NA	0	0	NA	0	0	NA	0	0	NA
Aff4	18	chr11:53397831-53397869	chr11	53397831	53397869	+	38	TRUE	1	1	1	1	1	1	0	0	NA	0	0	NA	0	0	NA	0	0	NA
Aff4	19	chr11:53398236-53398399	chr11	53398236	53398399	+	163	TRUE	1	1	1	1	1	1	0	0	NA	0	0	NA	0	0	NA	0	0	NA
Aff4	20	chr11:53399588-53399625	chr11	53399588	53399625	+	37	TRUE	1	1	1	1	1	1	0	0	NA	0	0	NA	0	0	NA	0	0	NA
Aff4	21	chr11:53399625-53400506	chr11	53399625	53400506	+	881	TRUE	3	3	1	4	4	1	1	1	1	1	1	1	5	5	1	5	5	1
Aff4	22	chr11:53402477-53402566	chr11	53402477	53402566	+	89	TRUE	4	4	1	5	5	1	2	2	1	2	2	1	6	6	1	6	6	1
Aff4	23	chr11:53404355-53404546	chr11	53404355	53404546	+	191	TRUE	5	5	1	8	8	1	3	3	1	3	3	1	7	7	1	7	7	1
Aff4	24	chr11:53404546-53404602	chr11	53404546	53404602	+	56	TRUE	6	6	1	10	10	1	4	4	1	5	5	1	8	8	1	9	9	1
Aff4	25	chr11:53406580-53406675	chr11	53406580	53406675	+	95	TRUE	8	8	1	12	12	1	5	5	1	7	7	1	9	9	1	10	10	1
Aff4	26	chr11:53407879-53407943	chr11	53407879	53407943	+	64	TRUE	9	9	1	13	13	1	5	5	1	7	7	1	9	9	1	10	10	1
Aff4	27	chr11:53408056-53408193	chr11	53408056	53408193	+	137	TRUE	11	11	1	17	17	1	6	6	1	8	8	1	10	10	1	12	12	1
Aff4	28	chr11:53408398-53408470	chr11	53408398	53408470	+	72	TRUE	11	11	1	17	17	1	7	7	1	9	9	1	12	12	1	16	16	1
Aff4	29	chr11:53409267-53409361	chr11	53409267	53409361	+	94	TRUE	11	11	1	17	17	1	8	8	1	10	10	1	12	12	1	16	16	1
Aff4	30	chr11:53409361-53409530	chr11	53409361	53409530	+	169	TRUE	11	0	0	17	0	0	8	0	0	10	0	0	12	0	0	16	0	0
Aff4	31	chr11:53410693-53410915	chr11	53410693	53410915	+	222	TRUE	11	0	0	17	0	0	8	0	0	10	0	0	12	0	0	16	0	0
Aff4	32	chr11:53410915-53410959	chr11	53410915	53410959	+	44	TRUE	14	14	1	21	21	1	8	8	1	10	10	1	13	13	1	17	17	1
Aff4	33	chr11:53411835-53412056	chr11	53411835	53412056	+	221	TRUE	14	14	1	21	21	1	9	9	1	11	11	1	14	14	1	18	18	1
Aff4	34	chr11:53415387-53415833	chr11	53415387	53415833	+	446	TRUE	17	17	1	28	28	1	13	13	1	18	18	1	17	17	1	21	21	1
Aff4	35	chr11:53415833-53421830	chr11	53415833	53421830	+	5997	TRUE	19	19	1	30	30	1	16	16	1	21	21	1	21	21	1	25	25	1
Afg3l2	1	chr18:67404766-67405514	chr18	67404766	67405514	-	748	TRUE	15	15	1	40	40	1	11	11	1	33	33	1	8	8	1	13	13	1
Afg3l2	2	chr18:67407265-67407460	chr18	67407265	67407460	-	195	TRUE	15	15	1	40	40	1	11	11	1	33	33	1	8	8	1	13	13	1
Afg3l2	3	chr18:67409397-67409598	chr18	67409397	67409598	-	201	TRUE	15	15	1	40	40	1	10	10	1	32	32	1	9	9	1	14	14	1
Afg3l2	4	chr18:67414077-67414193	chr18	67414077	67414193	-	116	TRUE	15	15	1	40	40	1	10	10	1	32	32	1	9	9	1	14	14	1
Afg3l2	5	chr18:67415498-67415609	chr18	67415498	67415609	-	111	TRUE	15	15	1	40	40	1	10	10	1	32	32	1	9	9	1	14	14	1
Afg3l2	6	chr18:67420985-67421111	chr18	67420985	67421111	-	126	TRUE	14	14	1	39	39	1	10	10	1	32	32	1	8	8	1	13	13	1
Afg3l2	7	chr18:67421207-67421315	chr18	67421207	67421315	-	108	TRUE	14	14	1	39	39	1	10	10	1	32	32	1	8	8	1	13	13	1
Afg3l2	8	chr18:67422944-67423098	chr18	67422944	67423098	-	154	TRUE	14	14	1	39	39	1	9	9	1	30	30	1	8	8	1	13	13	1
Afg3l2	9	chr18:67425888-67426026	chr18	67425888	67426026	-	138	TRUE	13	13	1	37	37	1	7	7	1	26	26	1	7	7	1	12	12	1
Afg3l2	10	chr18:67428980-67429254	chr18	67428980	67429254	-	274	TRUE	13	13	1	37	37	1	7	7	1	26	26	1	7	7	1	12	12	1
Afg3l2	11	chr18:67431653-67431778	chr18	67431653	67431778	-	125	TRUE	13	13	1	37	37	1	6	6	1	25	25	1	6	6	1	10	10	1
Afg3l2	12	chr18:67434154-67434229	chr18	67434154	67434229	-	75	TRUE	11	11	1	34	34	1	6	6	1	25	25	1	6	6	1	10	10	1
Afg3l2	13	chr18:67440181-67440334	chr18	67440181	67440334	-	153	TRUE	11	11	1	34	34	1	6	6	1	25	25	1	6	6	1	10	10	1
Afg3l2	14	chr18:67440441-67440545	chr18	67440441	67440545	-	104	TRUE	10	10	1	33	33	1	6	6	1	25	25	1	6	6	1	10	10	1
Afg3l2	15	chr18:67442309-67442387	chr18	67442309	67442387	-	78	TRUE	9	8	0.888889	31	30	0.967742	6	6	1	25	25	1	6	6	1	10	10	1
Afg3l2	16	chr18:67442750-67442850	chr18	67442750	67442850	-	100	TRUE	9	8	0.888889	31	30	0.967742	6	6	1	25	25	1	6	6	1	10	10	1
Afg3l2	17	chr18:67448887-67449166	chr18	67448887	67449166	-	279	TRUE	8	8	1	30	30	1	6	6	1	25	25	1	6	6	1	10	10	1
Afg3l2	u-001	chr18:67484417-67484428	chr18	67484417	67484428	-	11	FALSE	0	0	NaN	0	0	NaN	0	0	NaN	0	0	NaN	1	1	1	2	2	1
Agbl1	1	chr7:76229886-76229937	chr7	76229886	76229937	+	51	TRUE	0	0	NA	0	0	NA	22	22	1	74	74	1	18	18	1	49	49	1
Agbl1	2	chr7:76318079-76318143	chr7	76318079	76318143	+	64	TRUE	0	0	NA	0	0	NA	22	22	1	74	74	1	18	18	1	49	49	1
Agbl1	3	chr7:76320112-76320259	chr7	76320112	76320259	+	147	TRUE	0	0	NA	0	0	NA	23	23	1	75	75	1	19	19	1	50	50	1
Agbl1	4	chr7:76325023-76325155	chr7	76325023	76325155	+	132	TRUE	0	0	NA	0	0	NA	23	23	1	75	75	1	19	19	1	50	50	1
Agbl1	5	chr7:76335230-76335324	chr7	76335230	76335324	+	94	TRUE	0	0	NA	0	0	NA	25	25	1	77	77	1	19	19	1	50	50	1
Agbl1	6	chr7:76385478-76385516	chr7	76385478	76385516	+	38	TRUE	0	0	NA	0	0	NA	25	25	1	77	77	1	19	19	1	50	50	1
Agbl1	7	chr7:76409149-76409358	chr7	76409149	76409358	+	209	TRUE	0	0	NA	0	0	NA	27	27	1	79	79	1	19	19	1	50	50	1
Agbl1	8	chr7:76411061-76411281	chr7	76411061	76411281	+	220	TRUE	0	0	NA	0	0	NA	27	0	0	79	0	0	20	1	0.05	51	1	0.0196078
Agbl1	9	chr7:76413525-76413691	chr7	76413525	76413691	+	166	TRUE	0	0	NA	0	0	NA	27	27	1	79	79	1	20	20	1	51	51	1
Agbl1	10	chr7:76414646-76414711	chr7	76414646	76414711	+	65	TRUE	0	0	NA	0	0	NA	27	27	1	79	79	1	20	20	1	51	51	1
Agbl1	11	chr7:76418653-76418770	chr7	76418653	76418770	+	117	TRUE	0	0	NA	0	0	NA	27	27	1	79	79	1	21	21	1	52	52	1
Agbl1	12	chr7:76419804-76420385	chr7	76419804	76420385	+	581	TRUE	0	0	NA	0	0	NA	28	28	1	81	81	1	23	23	1	54	54	1
Agbl1	13	chr7:76421839-76421923	chr7	76421839	76421923	+	84	TRUE	0	0	NA	0	0	NA	28	28	1	81	81	1	23	23	1	54	54	1
Agbl1	14	chr7:76422148-76422235	chr7	76422148	76422235	+	87	TRUE	0	0	NA	0	0	NA	28	28	1	81	81	1	23	23	1	54	54	1
Agbl1	15	chr7:76424654-76424803	chr7	76424654	76424803	+	149	TRUE	0	0	NA	0	0	NA	28	28	1	81	81	1	23	23	1	54	54	1
Agbl1	16	chr7:76425839-76425927	chr7	76425839	76425927	+	88	TRUE	0	0	NA	0	0	NA	28	28	1	81	81	1	23	23	1	54	54	1
Agbl1	17	chr7:76433352-76433497	chr7	76433352	76433497	+	145	TRUE	0	0	NA	0	0	NA	28	28	1	81	81	1	23	23	1	54	54	1
Agbl1	18	chr7:76444839-76444993	chr7	76444839	76444993	+	154	TRUE	0	0	NA	0	0	NA	28	28	1	81	81	1	23	23	1	54	54	1
Agbl1	19	chr7:76589368-76589549	chr7	76589368	76589549	+	181	TRUE	0	0	NA	0	0	NA	28	28	1	81	81	1	23	23	1	54	54	1
Agbl1	20	chr7:76698708-76698838	chr7	76698708	76698838	+	130	TRUE	0	0	NA	0	0	NA	27	27	1	80	80	1	23	23	1	54	54	1
Agbl1	21	chr7:76698838-76700123	chr7	76698838	76700123	+	1285	TRUE	0	0	NA	0	0	NA	27	0	0	80	0	0	23	0	0	54	0	0
Agbl1	22	chr7:76720080-76720212	chr7	76720080	76720212	+	132	TRUE	0	0	NA	0	0	NA	27	27	1	80	80	1	23	23	1	54	54	1
Agbl1	23	chr7:76766290-76766467	chr7	76766290	76766467	+	177	TRUE	0	0	NA	0	0	NA	27	27	1	80	80	1	23	23	1	54	54	1
Agbl1	24	chr7:76766467-76766608	chr7	76766467	76766608	+	141	TRUE	0	0	NA	0	0	NA	27	0	0	80	0	0	23	0	0	54	0	0
Agbl1	25	chr7:76886092-76886250	chr7	76886092	76886250	+	158	TRUE	0	0	NA	0	0	NA	27	27	1	80	80	1	23	23	1	54	54	1
Agbl1	26	chr7:77124478-77124698	chr7	77124478	77124698	+	220	TRUE	0	0	NA	0	0	NA	27	27	1	80	80	1	23	23	1	54	54	1
Agbl1	u-001	chr7:76231234-76231409	chr7	76231234	76231409	+	175	FALSE	0	0	NaN	0	0	NaN	22	4	0.181818	74	4	0.0540541	18	1	0.0555556	49	2	0.0408163
Agbl1	u-002	chr7:76610881-76616072	chr7	76610881	76616072	+	5191	FALSE	0	0	NaN	0	0	NaN	27	0	0	80	0	0	24	1	0.0416667	55	1	0.0181818
Agl	1	chr3:116739998-116742506	chr3	116739998	116742506	-	2508	TRUE	0	0	NA	0	0	NA	0	0	NA	0	0	NA	0	0	NA	0	0	NA
Agl	2	chr3:116742506-116743050	chr3	116742506	116743050	-	544	TRUE	2	2	1	2	2	1	8	8	1	14	14	1	2	2	1	4	4	1
Agl	3	chr3:116743050-116744935	chr3	116743050	116744935	-	1885	TRUE	57	57	1	238	238	1	135	135	1	1404	1404	1	59	59	1	246	246	1
Agl	4	chr3:116744935-116746379	chr3	116744935	116746379	-	1444	TRUE	57	2	0.0350877	238	4	0.0168067	135	9	0.0666667	1404	11	0.00783476	59	4	0.0677966	246	6	0.0243902
Agl	5	chr3:116746379-116746513	chr3	116746379	116746513	-	134	TRUE	57	57	1	238	238	1	135	134	0.992593	1404	1403	0.999288	59	59	1	246	246	1
Agl	6	chr3:116746616-116746704	chr3	116746616	116746704	-	88	TRUE	57	56	0.982456	238	237	0.995798	135	135	1	1404	1404	1	59	59	1	246	246	1
Agl	7	chr3:116748081-116749043	chr3	116748081	116749043	-	962	TRUE	57	0	0	238	0	0	136	1	0.00735294	1405	1	0.000711744	59	0	0	246	0	0
Agl	8	chr3:116750397-116750495	chr3	116750397	116750495	-	98	TRUE	57	57	1	238	238	1	136	136	1	1405	1405	1	59	59	1	246	246	1
Agl	9	chr3:116751984-116752196	chr3	116751984	116752196	-	212	TRUE	57	57	1	238	238	1	136	136	1	1405	1405	1	59	59	1	246	246	1
Agl	10	chr3:116753250-116753363	chr3	116753250	116753363	-	113	TRUE	57	57	1	238	238	1	136	136	1	1405	1405	1	59	59	1	246	246	1
Agl	11	chr3:116754534-116754872	chr3	116754534	116754872	-	338	TRUE	57	0	0	238	0	0	136	1	0.00735294	1405	2	0.00142349	59	0	0	246	0	0
Agl	12	chr3:116754872-116755008	chr3	116754872	116755008	-	136	TRUE	57	57	1	238	238	1	136	136	1	1405	1405	1	59	59	1	246	246	1
Agl	13	chr3:116758238-116758350	chr3	116758238	116758350	-	112	TRUE	57	57	1	238	238	1	136	136	1	1405	1405	1	59	59	1	246	246	1
Agl	14	chr3:116758690-116758916	chr3	116758690	116758916	-	226	TRUE	57	57	1	238	238	1	136	136	1	1405	1405	1	59	59	1	246	246	1
Agl	15	chr3:116768785-116768888	chr3	116768785	116768888	-	103	TRUE	57	57	1	238	238	1	138	138	1	1407	1407	1	59	59	1	246	246	1
Agl	16	chr3:116771339-116771515	chr3	116771339	116771515	-	176	TRUE	57	57	1	238	238	1	138	138	1	1407	1407	1	59	59	1	246	246	1
Agl	17	chr3:116772386-116772520	chr3	116772386	116772520	-	134	TRUE	57	57	1	238	238	1	138	138	1	1407	1407	1	59	59	1	246	246	1
Agl	18	chr3:116772763-116772900	chr3	116772763	116772900	-	137	TRUE	57	57	1	238	238	1	138	138	1	1407	1407	1	59	59	1	246	246	1
Agl	19	chr3:116776528-116776659	chr3	116776528	116776659	-	131	TRUE	57	57	1	238	238	1	138	138	1	1407	1407	1	59	59	1	246	246	1
Agl	20	chr3:116778618-116778753	chr3	116778618	116778753	-	135	TRUE	57	57	1	238	238	1	137	137	1	1406	1406	1	59	59	1	246	246	1
Agl	21	chr3:116779054-116779167	chr3	116779054	116779167	-	113	TRUE	57	57	1	238	238	1	137	137	1	1406	1406	1	59	59	1	246	246	1
Agl	22	chr3:116779255-116779380	chr3	116779255	116779380	-	125	TRUE	57	57	1	238	238	1	137	137	1	1406	1406	1	59	59	1	246	246	1
Agl	23	chr3:116780012-116780725	chr3	116780012	116780725	-	713	TRUE	57	0	0	238	0	0	137	0	0	1406	0	0	59	0	0	246	0	0
Agl	24	chr3:116780725-116780876	chr3	116780725	116780876	-	151	TRUE	57	57	1	238	238	1	137	137	1	1406	1406	1	59	59	1	246	246	1
Agl	25	chr3:116780991-116781147	chr3	116780991	116781147	-	156	TRUE	57	57	1	238	238	1	137	137	1	1406	1406	1	59	59	1	246	246	1
Agl	26	chr3:116781242-116781250	chr3	116781242	116781250	-	8	TRUE	57	57	1	238	238	1	137	137	1	1406	1406	1	59	59	1	246	246	1
Agl	27	chr3:116781250-116781344	chr3	116781250	116781344	-	94	TRUE	57	57	1	238	238	1	137	137	1	1406	1406	1	59	59	1	246	246	1
Agl	28	chr3:116781587-116781750	chr3	116781587	116781750	-	163	TRUE	57	57	1	238	238	1	137	137	1	1406	1406	1	59	59	1	246	246	1
Agl	29	chr3:116781750-116781751	chr3	116781750	116781751	-	1	TRUE	57	57	1	238	238	1	137	137	1	1406	1406	1	59	59	1	246	246	1
Agl	30	chr3:116782519-116782643	chr3	116782519	116782643	-	124	TRUE	57	57	1	238	238	1	137	137	1	1406	1406	1	59	59	1	246	246	1
Agl	31	chr3:116784452-116784640	chr3	116784452	116784640	-	188	TRUE	57	57	1	238	238	1	135	135	1	1402	1402	1	59	59	1	246	246	1
Agl	32	chr3:116785059-116785103	chr3	116785059	116785103	-	44	TRUE	57	57	1	238	238	1	135	135	1	1402	1402	1	59	59	1	246	246	1
Agl	33	chr3:116785103-116785199	chr3	116785103	116785199	-	96	TRUE	57	57	1	238	238	1	135	135	1	1402	1402	1	59	59	1	246	246	1
Agl	34	chr3:116786529-116786627	chr3	116786529	116786627	-	98	TRUE	57	57	1	238	238	1	135	135	1	1402	1402	1	59	59	1	246	246	1
Agl	35	chr3:116786718-116786821	chr3	116786718	116786821	-	103	TRUE	57	57	1	238	238	1	135	135	1	1402	1402	1	58	58	1	243	243	1
Agl	36	chr3:116787229-116787353	chr3	116787229	116787353	-	124	TRUE	56	55	0.982143	236	235	0.995763	132	132	1	1388	1388	1	58	58	1	243	243	1
Agl	37	chr3:116788270-116788382	chr3	116788270	116788382	-	112	TRUE	55	54	0.981818	235	234	0.995745	128	128	1	1377	1377	1	57	57	1	241	241	1
Agl	38	chr3:116788525-116788707	chr3	116788525	116788707	-	182	TRUE	54	53	0.981481	233	232	0.995708	124	124	1	1363	1363	1	56	56	1	240	240	1
Agl	39	chr3:116789770-116789875	chr3	116789770	116789875	-	105	TRUE	53	0	0	231	0	0	119	0	0	1346	0	0	55	0	0	237	0	0
Agl	40	chr3:116790779-116791005	chr3	116790779	116791005	-	226	TRUE	53	0	0	231	0	0	119	0	0	1346	0	0	55	0	0	237	0	0
Agl	41	chr3:116791005-116791209	chr3	116791005	116791209	-	204	TRUE	53	51	0.962264	231	229	0.991342	119	119	1	1346	1346	1	55	55	1	237	237	1
Agl	42	chr3:116792017-116792127	chr3	116792017	116792127	-	110	TRUE	51	49	0.960784	229	227	0.991266	115	115	1	1334	1334	1	54	54	1	235	235	1
Agl	43	chr3:116792127-116792184	chr3	116792127	116792184	-	57	TRUE	49	47	0.959184	227	225	0.991189	113	113	1	1327	1327	1	52	52	1	230	230	1
Agl	44	chr3:116793611-116793822	chr3	116793611	116793822	-	211	TRUE	49	47	0.959184	227	225	0.991189	112	112	1	1324	1324	1	52	52	1	230	230	1
Agl	45	chr3:116807267-116807417	chr3	116807267	116807417	-	150	TRUE	47	47	1	225	225	1	110	110	1	1321	1321	1	49	49	1	226	226	1
Agl	46	chr3:116807417-116807547	chr3	116807417	116807547	-	130	TRUE	46	0	0	224	0	0	105	2	0.0190476	1314	3	0.00228311	47	0	0	222	0	0
Agl	47	chr3:116807547-116807851	chr3	116807547	116807851	-	304	TRUE	46	18	0.391304	224	60	0.267857	105	61	0.580952	1314	728	0.554033	47	19	0.404255	222	54	0.243243
Agl	48	chr3:116807851-116808027	chr3	116807851	116808027	-	176	TRUE	39	11	0.282051	207	43	0.207729	64	20	0.3125	844	258	0.305687	36	8	0.222222	184	16	0.0869565
Agl	49	chr3:116808027-116808031	chr3	116808027	116808031	-	4	TRUE	29	29	1	177	177	1	45	45	1	595	595	1	29	29	1	174	174	1
Agl	50	chr3:116808031-116808042	chr3	116808031	116808042	-	11	TRUE	29	29	1	177	177	1	45	45	1	595	595	1	29	29	1	174	174	1
Agl	51	chr3:116808042-116808129	chr3	116808042	116808129	-	87	TRUE	29	29	1	177	177	1	43	43	1	582	582	1	28	28	1	168	168	1
Agl	52	chr3:116808129-116808166	chr3	116808129	116808166	-	37	TRUE	7	7	1	33	33	1	6	6	1	44	44	1	6	6	1	8	8	1
Agl	u-001	chr3:116759399-116761019	chr3	116759399	116761019	-	1620	FALSE	57	0	0	238	0	0	137	1	0.00729927	1406	1	0.000711238	59	0	0	246	0	0
Ago2	1	chr15:73095843-73107016	chr15	73095843	73107016	-	11173	TRUE	3	3	1	3	3	1	11	11	1	12	12	1	11	11	1	12	12	1
Ago2	2	chr15:73107164-73107364	chr15	73107164	73107364	-	200	TRUE	0	0	NA	0	0	NA	0	0	NA	0	0	NA	0	0	NA	0	0	NA
Ago2	3	chr15:73108371-73108473	chr15	73108371	73108473	-	102	TRUE	0	0	NA	0	0	NA	0	0	NA	0	0	NA	0	0	NA	0	0	NA
Ago2	4	chr15:73111686-73111821	chr15	73111686	73111821	-	135	TRUE	0	0	NA	0	0	NA	0	0	NA	0	0	NA	0	0	NA	0	0	NA
Ago2	5	chr15:73113707-73113902	chr15	73113707	73113902	-	195	TRUE	0	0	NA	0	0	NA	0	0	NA	0	0	NA	0	0	NA	0	0	NA
Ago2	6	chr15:73116302-73116393	chr15	73116302	73116393	-	91	TRUE	0	0	NA	0	0	NA	1	1	1	1	1	1	0	0	NA	0	0	NA
Ago2	7	chr15:73119336-73119496	chr15	73119336	73119496	-	160	TRUE	0	0	NA	0	0	NA	1	1	1	1	1	1	0	0	NA	0	0	NA
Ago2	8	chr15:73121063-73121248	chr15	73121063	73121248	-	185	TRUE	0	0	NA	0	0	NA	0	0	NA	0	0	NA	0	0	NA	0	0	NA
Ago2	9	chr15:73123322-73123456	chr15	73123322	73123456	-	134	TRUE	0	0	NA	0	0	NA	0	0	NA	0	0	NA	0	0	NA	0	0	NA
Ago2	10	chr15:73123876-73123999	chr15	73123876	73123999	-	123	TRUE	0	0	NA	0	0	NA	0	0	NA	0	0	NA	0	0	NA	0	0	NA
Ago2	11	chr15:73124129-73124249	chr15	73124129	73124249	-	120	TRUE	0	0	NA	0	0	NA	0	0	NA	0	0	NA	0	0	NA	0	0	NA
Ago2	12	chr15:73125163-73125311	chr15	73125163	73125311	-	148	TRUE	0	0	NA	0	0	NA	0	0	NA	0	0	NA	0	0	NA	0	0	NA
Ago2	13	chr15:73126446-73126534	chr15	73126446	73126534	-	88	TRUE	0	0	NA	0	0	NA	0	0	NA	0	0	NA	0	0	NA	0	0	NA
Ago2	14	chr15:73126953-73127088	chr15	73126953	73127088	-	135	TRUE	0	0	NA	0	0	NA	0	0	NA	0	0	NA	0	0	NA	0	0	NA
Ago2	15	chr15:73128323-73128460	chr15	73128323	73128460	-	137	TRUE	0	0	NA	0	0	NA	0	0	NA	0	0	NA	0	0	NA	0	0	NA
Ago2	16	chr15:73130860-73131042	chr15	73130860	73131042	-	182	TRUE	0	0	NA	0	0	NA	0	0	NA	0	0	NA	0	0	NA	0	0	NA
Ago2	17	chr15:73137992-73138113	chr15	73137992	73138113	-	121	TRUE	0	0	NA	0	0	NA	0	0	NA	0	0	NA	0	0	NA	0	0	NA
Ago2	18	chr15:73146369-73146565	chr15	73146369	73146565	-	196	TRUE	0	0	NA	0	0	NA	0	0	NA	0	0	NA	0	0	NA	0	0	NA
Ago2	19	chr15:73184760-73184840	chr15	73184760	73184840	-	80	TRUE	0	0	NA	0	0	NA	0	0	NA	0	0	NA	0	0	NA	0	0	NA
Agpat3	1	chr10:78269177-78271562	chr10	78269177	78271562	-	2385	TRUE	10	10	1	27	27	1	10	10	1	14	14	1	12	12	1	29	29	1
Agpat3	2	chr10:78271562-78273610	chr10	78271562	78273610	-	2048	TRUE	10	10	1	27	27	1	10	10	1	14	14	1	12	12	1	29	29	1
Agpat3	3	chr10:78273610-78273613	chr10	78273610	78273613	-	3	TRUE	10	10	1	27	27	1	10	10	1	14	14	1	12	12	1	29	29	1
Agpat3	4	chr10:78273613-78273775	chr10	78273613	78273775	-	162	TRUE	10	10	1	27	27	1	10	10	1	14	14	1	12	12	1	29	29	1
Agpat3	5	chr10:78274071-78274270	chr10	78274071	78274270	-	199	TRUE	10	10	1	27	27	1	10	10	1	14	14	1	12	12	1	29	29	1
Agpat3	6	chr10:78278009-78278085	chr10	78278009	78278085	-	76	TRUE	10	10	1	27	27	1	10	10	1	14	14	1	12	12	1	29	29	1
Agpat3	7	chr10:78278085-78278436	chr10	78278085	78278436	-	351	TRUE	10	1	0.1	27	1	0.037037	10	0	0	14	0	0	12	0	0	29	0	0
Agpat3	8	chr10:78282373-78282476	chr10	78282373	78282476	-	103	TRUE	10	10	1	27	27	1	10	10	1	14	14	1	12	12	1	29	29	1
Agpat3	9	chr10:78283094-78283248	chr10	78283094	78283248	-	154	TRUE	10	10	1	27	27	1	10	10	1	14	14	1	12	12	1	29	29	1
Agpat3	10	chr10:78284188-78284266	chr10	78284188	78284266	-	78	TRUE	10	10	1	27	27	1	10	10	1	14	14	1	12	12	1	29	29	1
Agpat3	11	chr10:78284266-78284312	chr10	78284266	78284312	-	46	TRUE	10	10	1	27	27	1	10	10	1	14	14	1	11	11	1	28	28	1
Agpat3	12	chr10:78284312-78284350	chr10	78284312	78284350	-	38	TRUE	10	10	1	27	27	1	10	10	1	14	14	1	11	11	1	28	28	1
Agpat3	13	chr10:78284994-78285164	chr10	78284994	78285164	-	170	TRUE	10	10	1	27	27	1	10	10	1	14	14	1	11	11	1	28	28	1
Agpat3	14	chr10:78287846-78287854	chr10	78287846	78287854	-	8	TRUE	10	10	1	27	27	1	9	9	1	12	12	1	11	11	1	28	28	1
Agpat3	15	chr10:78287854-78287865	chr10	78287854	78287865	-	11	TRUE	10	10	1	27	27	1	9	9	1	12	12	1	11	11	1	28	28	1
Agpat3	16	chr10:78287865-78288073	chr10	78287865	78288073	-	208	TRUE	10	10	1	27	27	1	9	9	1	12	12	1	11	11	1	28	28	1
Agpat3	17	chr10:78295334-78295394	chr10	78295334	78295394	-	60	TRUE	10	0	0	27	0	0	9	0	0	12	0	0	11	0	0	28	0	0
Agpat3	18	chr10:78297824-78298198	chr10	78297824	78298198	-	374	TRUE	10	7	0.7	27	24	0.888889	9	4	0.444444	12	5	0.416667	10	7	0.7	27	23	0.851852
Agpat3	19	chr10:78307276-78307550	chr10	78307276	78307550	-	274	TRUE	3	0	0	3	0	0	5	0	0	7	0	0	3	0	0	4	0	0
Agpat3	20	chr10:78320658-78320690	chr10	78320658	78320690	-	32	TRUE	3	0	0	3	0	0	5	0	0	7	0	0	3	0	0	4	0	0
Agpat3	21	chr10:78329275-78329336	chr10	78329275	78329336	-	61	TRUE	3	3	1	3	3	1	5	5	1	7	7	1	3	3	1	4	4	1
Agpat3	22	chr10:78351626-78351647	chr10	78351626	78351647	-	21	TRUE	3	3	1	3	3	1	5	5	1	7	7	1	3	2	0.666667	4	2	0.5
Agpat3	23	chr10:78351647-78351700	chr10	78351647	78351700	-	53	TRUE	3	3	1	3	3	1	5	5	1	7	7	1	3	2	0.666667	4	2	0.5
Agpat3	24	chr10:78351700-78351711	chr10	78351700	78351711	-	11	TRUE	3	3	1	3	3	1	5	5	1	7	7	1	3	2	0.666667	4	2	0.5
Agpat3	25	chr10:78351802-78351822	chr10	78351802	78351822	-	20	TRUE	3	0	0	3	0	0	5	0	0	7	0	0	3	0	0	4	0	0
Agpat3	26	chr10:78351822-78351865	chr10	78351822	78351865	-	43	TRUE	3	0	0	3	0	0	5	0	0	7	0	0	3	0	0	4	0	0
Agpat3	27	chr10:78351865-78352053	chr10	78351865	78352053	-	188	TRUE	3	0	0	3	0	0	5	0	0	7	0	0	3	0	0	4	0	0
Agpat3	28	chr10:78352089-78352212	chr10	78352089	78352212	-	123	TRUE	3	0	0	3	0	0	5	0	0	7	0	0	3	1	0.333333	4	1	0.25
Agpat3	29	chr10:78352212-78352442	chr10	78352212	78352442	-	230	TRUE	3	3	1	3	3	1	5	5	1	7	7	1	3	3	1	4	4	1
Agpat3	30	chr10:78352442-78352489	chr10	78352442	78352489	-	47	TRUE	0	0	NA	0	0	NA	0	0	NA	0	0	NA	0	0	NA	0	0	NA
Agpat3	u-001	chr10:78296350-78296582	chr10	78296350	78296582	-	232	FALSE	10	0	0	27	0	0	9	0	0	12	0	0	11	1	0.0909091	28	1	0.0357143
Agps	1	chr2:75832176-75832188	chr2	75832176	75832188	+	12	TRUE	1	1	1	1	1	1	0	0	NA	0	0	NA	0	0	NA	0	0	NA
Agps	2	chr2:75832188-75832504	chr2	75832188	75832504	+	316	TRUE	8	8	1	48	48	1	10	10	1	57	57	1	6	6	1	25	25	1
Agps	3	chr2:75832504-75832511	chr2	75832504	75832511	+	7	TRUE	8	8	1	48	48	1	10	10	1	57	57	1	6	6	1	25	25	1
Agps	4	chr2:75832511-75832591	chr2	75832511	75832591	+	80	TRUE	8	0	0	48	0	0	10	0	0	57	0	0	6	0	0	25	0	0
Agps	5	chr2:75851493-75851583	chr2	75851493	75851583	+	90	TRUE	8	8	1	48	48	1	11	11	1	58	58	1	7	7	1	26	26	1
Agps	6	chr2:75852721-75852812	chr2	75852721	75852812	+	91	TRUE	9	9	1	49	49	1	11	11	1	58	58	1	8	8	1	27	27	1
Agps	7	chr2:75854169-75854290	chr2	75854169	75854290	+	121	TRUE	9	9	1	49	49	1	11	11	1	58	58	1	8	8	1	27	27	1
Agps	8	chr2:75854530-75854605	chr2	75854530	75854605	+	75	TRUE	9	9	1	49	49	1	11	11	1	58	58	1	8	8	1	27	27	1
Agps	9	chr2:75857016-75857088	chr2	75857016	75857088	+	72	TRUE	9	9	1	49	49	1	11	10	0.909091	58	57	0.982759	8	8	1	27	27	1
Agps	10	chr2:75858898-75858978	chr2	75858898	75858978	+	80	TRUE	9	9	1	49	49	1	11	11	1	58	58	1	8	8	1	27	27	1
Agps	11	chr2:75861933-75862014	chr2	75861933	75862014	+	81	TRUE	9	9	1	49	49	1	11	11	1	58	58	1	8	8	1	27	27	1
Agps	12	chr2:75866746-75866872	chr2	75866746	75866872	+	126	TRUE	9	9	1	49	49	1	11	11	1	58	58	1	8	8	1	27	27	1
Agps	13	chr2:75868304-75868382	chr2	75868304	75868382	+	78	TRUE	9	9	1	49	49	1	11	11	1	58	58	1	8	8	1	27	27	1
Agps	14	chr2:75868382-75868413	chr2	75868382	75868413	+	31	TRUE	9	9	1	49	49	1	11	11	1	58	58	1	8	8	1	27	27	1
Agps	15	chr2:75873955-75874091	chr2	75873955	75874091	+	136	TRUE	9	0	0	49	0	0	11	0	0	58	0	0	8	0	0	27	0	0
Agps	16	chr2:75877470-75877598	chr2	75877470	75877598	+	128	TRUE	9	9	1	49	49	1	11	11	1	58	58	1	8	8	1	27	27	1
Agps	17	chr2:75877598-75877963	chr2	75877598	75877963	+	365	TRUE	9	0	0	49	0	0	11	0	0	58	0	0	8	0	0	27	0	0
Agps	18	chr2:75888115-75888167	chr2	75888115	75888167	+	52	TRUE	9	9	1	49	49	1	11	11	1	58	58	1	8	8	1	27	27	1
Agps	19	chr2:75891791-75891793	chr2	75891791	75891793	+	2	TRUE	9	9	1	49	49	1	11	11	1	58	58	1	8	8	1	27	27	1
Agps	20	chr2:75891793-75891868	chr2	75891793	75891868	+	75	TRUE	9	9	1	49	49	1	11	11	1	58	58	1	8	8	1	27	27	1
Agps	21	chr2:75894044-75894108	chr2	75894044	75894108	+	64	TRUE	9	9	1	49	49	1	11	11	1	58	58	1	8	8	1	27	27	1
Agps	22	chr2:75894108-75894157	chr2	75894108	75894157	+	49	TRUE	9	9	1	49	49	1	11	11	1	58	58	1	8	8	1	27	27	1
Agps	23	chr2:75894157-75895208	chr2	75894157	75895208	+	1051	TRUE	9	0	0	49	0	0	11	0	0	58	0	0	8	0	0	27	0	0
Agps	24	chr2:75900181-75900251	chr2	75900181	75900251	+	70	TRUE	9	9	1	49	49	1	11	11	1	58	58	1	8	8	1	27	27	1
Agps	25	chr2:75902917-75902979	chr2	75902917	75902979	+	62	TRUE	9	9	1	49	49	1	11	11	1	58	58	1	8	8	1	27	27	1
Agps	26	chr2:75904858-75904948	chr2	75904858	75904948	+	90	TRUE	9	9	1	49	49	1	11	11	1	58	58	1	8	8	1	27	27	1
Agps	27	chr2:75909170-75909600	chr2	75909170	75909600	+	430	TRUE	9	0	0	49	0	0	11	0	0	58	0	0	8	0	0	27	0	0
Agps	28	chr2:75909600-75909700	chr2	75909600	75909700	+	100	TRUE	9	9	1	49	49	1	11	11	1	58	58	1	8	8	1	27	27	1
Agps	29	chr2:75911620-75911669	chr2	75911620	75911669	+	49	TRUE	9	9	1	49	49	1	11	11	1	58	58	1	8	8	1	27	27	1
Agps	30	chr2:75911669-75911678	chr2	75911669	75911678	+	9	TRUE	9	9	1	49	49	1	11	11	1	58	58	1	8	8	1	27	27	1
Agps	31	chr2:75925921-75926078	chr2	75925921	75926078	+	157	TRUE	9	9	1	49	49	1	11	11	1	58	58	1	8	8	1	27	27	1
Agps	32	chr2:75926078-75926148	chr2	75926078	75926148	+	70	TRUE	9	9	1	49	49	1	11	11	1	58	58	1	8	8	1	27	27	1
Agps	33	chr2:75926148-75931350	chr2	75926148	75931350	+	5202	TRUE	9	9	1	49	49	1	11	11	1	58	58	1	8	8	1	27	27	1
Agps	u-001	chr2:75912901-75913007	chr2	75912901	75913007	+	106	FALSE	9	0	0	49	0	0	11	1	0.0909091	58	2	0.0344828	8	0	0	27	0	0
Ahdc1	1	chr4:133011259-133011505	chr4	133011259	133011505	+	246	TRUE	0	0	NA	0	0	NA	1	1	1	2	2	1	1	1	1	1	1	1
Ahdc1	2	chr4:133011505-133011523	chr4	133011505	133011523	+	18	TRUE	0	0	NA	0	0	NA	1	1	1	2	2	1	1	1	1	1	1	1
Ahdc1	3	chr4:133011542-133011564	chr4	133011542	133011564	+	22	TRUE	0	0	NA	0	0	NA	2	1	0.5	3	1	0.333333	2	1	0.5	3	2	0.666667
Ahdc1	4	chr4:133011564-133011625	chr4	133011564	133011625	+	61	TRUE	0	0	NA	0	0	NA	2	1	0.5	3	1	0.333333	2	1	0.5	3	2	0.666667
Ahdc1	5	chr4:133011625-133011837	chr4	133011625	133011837	+	212	TRUE	1	1	1	1	1	1	2	0	0	3	0	0	2	1	0.5	3	2	0.666667
Ahdc1	6	chr4:133011837-133011958	chr4	133011837	133011958	+	121	TRUE	1	1	1	1	1	1	2	0	0	3	0	0	3	2	0.666667	5	4	0.8
Ahdc1	7	chr4:133012049-133012091	chr4	133012049	133012091	+	42	TRUE	1	0	0	1	0	0	2	0	0	3	0	0	3	0	0	5	0	0
Ahdc1	8	chr4:133012091-133012189	chr4	133012091	133012189	+	98	TRUE	1	0	0	1	0	0	2	0	0	3	0	0	3	1	0.333333	5	2	0.4
Ahdc1	9	chr4:133012189-133012192	chr4	133012189	133012192	+	3	TRUE	1	0	0	1	0	0	2	1	0.5	3	2	0.666667	3	1	0.333333	5	2	0.4
Ahdc1	10	chr4:133012192-133012203	chr4	133012192	133012203	+	11	TRUE	1	1	1	1	1	1	2	1	0.5	3	2	0.666667	3	3	1	5	5	1
Ahdc1	11	chr4:133012203-133012287	chr4	133012203	133012287	+	84	TRUE	1	1	1	1	1	1	2	1	0.5	3	2	0.666667	3	3	1	5	5	1
Ahdc1	12	chr4:133039492-133039786	chr4	133039492	133039786	+	294	TRUE	1	0	0	1	0	0	2	0	0	3	0	0	3	0	0	5	0	0
Ahdc1	13	chr4:133055012-133055083	chr4	133055012	133055083	+	71	TRUE	1	1	1	1	1	1	2	1	0.5	3	2	0.666667	4	4	1	6	6	1
Ahdc1	14	chr4:133055083-133055159	chr4	133055083	133055159	+	76	TRUE	1	1	1	1	1	1	3	2	0.666667	4	3	0.75	5	5	1	7	7	1
Ahdc1	15	chr4:133055159-133055203	chr4	133055159	133055203	+	44	TRUE	1	1	1	1	1	1	3	2	0.666667	4	3	0.75	5	5	1	7	7	1
Ahdc1	16	chr4:133055294-133055505	chr4	133055294	133055505	+	211	TRUE	1	0	0	1	0	0	3	0	0	4	0	0	5	0	0	7	0	0
Ahdc1	17	chr4:133060661-133060675	chr4	133060661	133060675	+	14	TRUE	1	0	0	1	0	0	3	0	0	4	0	0	5	0	0	7	0	0
Ahdc1	18	chr4:133060675-133060780	chr4	133060675	133060780	+	105	TRUE	1	1	1	1	1	1	3	0	0	4	0	0	5	0	0	7	0	0
Ahdc1	19	chr4:133060780-133060820	chr4	133060780	133060820	+	40	TRUE	1	1	1	1	1	1	4	3	0.75	5	4	0.8	6	6	1	8	8	1
Ahdc1	20	chr4:133060820-133060822	chr4	133060820	133060822	+	2	TRUE	1	1	1	1	1	1	4	3	0.75	5	4	0.8	6	6	1	8	8	1
Ahdc1	21	chr4:133060822-133060892	chr4	133060822	133060892	+	70	TRUE	1	1	1	1	1	1	4	3	0.75	5	4	0.8	6	6	1	8	8	1
Ahdc1	22	chr4:133061026-133061028	chr4	133061026	133061028	+	2	TRUE	1	1	1	1	1	1	4	3	0.75	5	4	0.8	6	6	1	8	8	1
Ahdc1	23	chr4:133061028-133061064	chr4	133061028	133061064	+	36	TRUE	1	1	1	1	1	1	4	3	0.75	5	4	0.8	6	6	1	8	8	1
Ahdc1	24	chr4:133061064-133061111	chr4	133061064	133061111	+	47	TRUE	1	0	0	1	0	0	4	0	0	5	0	0	6	0	0	8	0	0
Ahdc1	25	chr4:133061375-133061526	chr4	133061375	133061526	+	151	TRUE	2	2	1	2	2	1	7	6	0.857143	9	8	0.888889	9	9	1	11	11	1
Ahdc1	26	chr4:133061526-133061714	chr4	133061526	133061714	+	188	TRUE	3	3	1	4	4	1	7	6	0.857143	9	8	0.888889	11	11	1	15	15	1
Ahdc1	27	chr4:133061714-133061776	chr4	133061714	133061776	+	62	TRUE	3	3	1	4	4	1	7	7	1	9	9	1	11	11	1	15	15	1
Ahdc1	28	chr4:133061776-133062687	chr4	133061776	133062687	+	911	TRUE	3	3	1	4	4	1	8	8	1	11	11	1	11	11	1	15	15	1
Ahdc1	29	chr4:133062687-133066248	chr4	133062687	133066248	+	3561	TRUE	3	3	1	4	4	1	8	8	1	11	11	1	11	11	1	15	15	1
Ahdc1	30	chr4:133066248-133066277	chr4	133066248	133066277	+	29	TRUE	3	3	1	4	4	1	8	8	1	11	11	1	11	11	1	15	15	1
Ahdc1	31	chr4:133071575-133072063	chr4	133071575	133072063	+	488	TRUE	2	0	0	3	0	0	7	0	0	10	0	0	9	0	0	13	0	0
Ahdc1	32	chr4:133076986-133077049	chr4	133076986	133077049	+	63	TRUE	2	2	1	3	3	1	7	7	1	10	10	1	9	9	1	13	13	1
Ahdc1	33	chr4:133077049-133077242	chr4	133077049	133077242	+	193	TRUE	2	2	1	3	3	1	7	7	1	10	10	1	9	9	1	13	13	1
Ahdc1	34	chr4:133077242-133077628	chr4	133077242	133077628	+	386	TRUE	2	2	1	3	3	1	6	6	1	9	9	1	9	9	1	13	13	1
Ahdc1	35	chr4:133077628-133077645	chr4	133077628	133077645	+	17	TRUE	0	0	NA	0	0	NA	0	0	NA	0	0	NA	0	0	NA	0	0	NA
Ahdc1	36	chr4:133077645-133077863	chr4	133077645	133077863	+	218	TRUE	0	0	NA	0	0	NA	0	0	NA	0	0	NA	0	0	NA	0	0	NA
Ahdc1	37	chr4:133077863-133078110	chr4	133077863	133078110	+	247	TRUE	0	0	NA	0	0	NA	0	0	NA	0	0	NA	0	0	NA	0	0	NA
Ahnak	1	chr19:8989283-8989429	chr19	8989283	8989429	+	146	TRUE	0	0	NA	0	0	NA	1	1	1	1	1	1	0	0	NA	0	0	NA
Ahnak	2	chr19:8999661-8999772	chr19	8999661	8999772	+	111	TRUE	0	0	NA	0	0	NA	1	1	1	1	1	1	0	0	NA	0	0	NA
Ahnak	3	chr19:9000099-9000256	chr19	9000099	9000256	+	157	TRUE	0	0	NA	0	0	NA	1	1	1	1	1	1	0	0	NA	0	0	NA
Ahnak	4	chr19:9000675-9000863	chr19	9000675	9000863	+	188	TRUE	0	0	NA	0	0	NA	1	1	1	1	1	1	0	0	NA	0	0	NA
Ahnak	5	chr19:9001698-9019195	chr19	9001698	9019195	+	17497	TRUE	46	46	1	170	170	1	40	40	1	118	118	1	27	27	1	66	66	1
Ahnak	6	chr19:9037158-9037258	chr19	9037158	9037258	+	100	TRUE	0	0	NA	0	0	NA	0	0	NA	0	0	NA	0	0	NA	0	0	NA
Ahnak	7	chr19:9076575-9076919	chr19	9076575	9076919	+	344	TRUE	0	0	NA	0	0	NA	0	0	NA	0	0	NA	0	0	NA	0	0	NA
Akap12	1	chr10:4266328-4266668	chr10	4266328	4266668	+	340	TRUE	4	4	1	25	25	1	4	4	1	14	14	1	2	2	1	9	9	1
Akap12	2	chr10:4313742-4313857	chr10	4313742	4313857	+	115	TRUE	4	4	1	25	25	1	4	4	1	14	14	1	2	2	1	9	9	1
Akap12	3	chr10:4353141-4357939	chr10	4353141	4357939	+	4798	TRUE	15	15	1	81	81	1	12	12	1	47	47	1	12	12	1	39	39	1
Akap12	4	chr10:4358477-4359468	chr10	4358477	4359468	+	991	TRUE	15	15	1	81	81	1	12	12	1	47	47	1	12	12	1	39	39	1
Akap12	u-001	chr10:4334521-4334709	chr10	4334521	4334709	+	188	FALSE	9	5	0.555556	66	41	0.621212	7	3	0.428571	41	27	0.658537	6	4	0.666667	31	22	0.709677
Akap13	1	chr7:75455533-75455556	chr7	75455533	75455556	+	23	TRUE	2	2	1	2	2	1	2	2	1	3	3	1	1	1	1	1	1	1
Akap13	2	chr7:75455556-75455748	chr7	75455556	75455748	+	192	TRUE	15	15	1	42	42	1	6	6	1	9	9	1	2	2	1	3	3	1
Akap13	3	chr7:75455867-75456095	chr7	75455867	75456095	+	228	TRUE	15	0	0	42	0	0	6	0	0	9	0	0	2	0	0	3	0	0
Akap13	4	chr7:75534807-75534851	chr7	75534807	75534851	+	44	TRUE	17	17	1	44	44	1	6	6	1	9	9	1	2	2	1	3	3	1
Akap13	5	chr7:75569883-75570031	chr7	75569883	75570031	+	148	TRUE	17	17	1	44	44	1	6	6	1	9	9	1	2	2	1	3	3	1
Akap13	6	chr7:75579501-75579798	chr7	75579501	75579798	+	297	TRUE	17	17	1	44	44	1	6	6	1	9	9	1	2	2	1	3	3	1
Akap13	7	chr7:75579798-75580376	chr7	75579798	75580376	+	578	TRUE	17	0	0	44	0	0	6	0	0	9	0	0	2	0	0	3	0	0
Akap13	8	chr7:75586156-75586340	chr7	75586156	75586340	+	184	TRUE	17	17	1	44	44	1	6	6	1	9	9	1	2	2	1	3	3	1
Akap13	9	chr7:75602785-75602978	chr7	75602785	75602978	+	193	TRUE	17	17	1	44	44	1	6	6	1	9	9	1	2	2	1	3	3	1
Akap13	10	chr7:75602978-75603301	chr7	75602978	75603301	+	323	TRUE	17	0	0	44	0	0	6	0	0	9	0	0	2	0	0	3	0	0
Akap13	11	chr7:75608484-75610038	chr7	75608484	75610038	+	1554	TRUE	17	17	1	44	44	1	7	7	1	10	10	1	2	2	1	3	3	1
Akap13	12	chr7:75610038-75611102	chr7	75610038	75611102	+	1064	TRUE	17	17	1	44	44	1	7	7	1	10	10	1	2	2	1	3	3	1
Akap13	13	chr7:75611102-75611548	chr7	75611102	75611548	+	446	TRUE	17	17	1	44	44	1	7	7	1	10	10	1	2	2	1	3	3	1
Akap13	14	chr7:75611548-75611560	chr7	75611548	75611560	+	12	TRUE	17	1	0.0588235	44	1	0.0227273	7	2	0.285714	10	2	0.2	2	0	0	3	0	0
Akap13	15	chr7:75611832-75611839	chr7	75611832	75611839	+	7	TRUE	17	1	0.0588235	44	1	0.0227273	7	2	0.285714	10	2	0.2	2	0	0	3	0	0
Akap13	16	chr7:75611839-75612283	chr7	75611839	75612283	+	444	TRUE	17	1	0.0588235	44	1	0.0227273	8	3	0.375	11	3	0.272727	3	1	0.333333	4	1	0.25
Akap13	17	chr7:75612283-75612440	chr7	75612283	75612440	+	157	TRUE	17	1	0.0588235	44	1	0.0227273	8	3	0.375	11	3	0.272727	3	1	0.333333	4	1	0.25
Akap13	18	chr7:75612440-75613294	chr7	75612440	75613294	+	854	TRUE	17	1	0.0588235	44	1	0.0227273	8	2	0.25	11	2	0.181818	3	0	0	4	0	0
Akap13	19	chr7:75614687-75614920	chr7	75614687	75614920	+	233	TRUE	16	0	0	43	0	0	6	0	0	9	0	0	3	0	0	4	0	0
Akap13	20	chr7:75614920-75615048	chr7	75614920	75615048	+	128	TRUE	16	15	0.9375	43	42	0.976744	6	6	1	9	9	1	3	3	1	4	4	1
Akap13	21	chr7:75643318-75643464	chr7	75643318	75643464	+	146	TRUE	16	0	0	43	0	0	7	1	0.142857	10	1	0.1	3	0	0	4	0	0
Akap13	22	chr7:75644184-75644216	chr7	75644184	75644216	+	32	TRUE	16	0	0	43	0	0	7	0	0	10	0	0	3	0	0	4	0	0
Akap13	23	chr7:75663411-75663487	chr7	75663411	75663487	+	76	TRUE	16	16	1	43	43	1	7	7	1	10	10	1	3	3	1	4	4	1
Akap13	24	chr7:75666511-75666648	chr7	75666511	75666648	+	137	TRUE	16	16	1	43	43	1	7	7	1	10	10	1	3	3	1	4	4	1
Akap13	25	chr7:75677105-75677146	chr7	75677105	75677146	+	41	TRUE	16	16	1	43	43	1	7	7	1	10	10	1	3	3	1	4	4	1
Akap13	26	chr7:75677146-75677330	chr7	75677146	75677330	+	184	TRUE	16	16	1	43	43	1	7	7	1	10	10	1	3	3	1	4	4	1
Akap13	27	chr7:75677330-75677479	chr7	75677330	75677479	+	149	TRUE	16	16	1	43	43	1	7	7	1	10	10	1	3	3	1	4	4	1
Akap13	28	chr7:75677479-75677562	chr7	75677479	75677562	+	83	TRUE	16	0	0	43	0	0	7	0	0	10	0	0	3	0	0	4	0	0
Akap13	29	chr7:75679819-75679873	chr7	75679819	75679873	+	54	TRUE	16	13	0.8125	43	37	0.860465	7	6	0.857143	10	9	0.9	3	3	1	4	4	1
Akap13	30	chr7:75683393-75683459	chr7	75683393	75683459	+	66	TRUE	16	13	0.8125	43	37	0.860465	7	7	1	10	10	1	3	3	1	4	4	1
Akap13	31	chr7:75685116-75685173	chr7	75685116	75685173	+	57	TRUE	16	16	1	43	43	1	7	7	1	10	10	1	3	3	1	4	4	1
Akap13	32	chr7:75685173-75685309	chr7	75685173	75685309	+	136	TRUE	16	16	1	43	43	1	7	7	1	10	10	1	3	3	1	4	4	1
Akap13	33	chr7:75687212-75687321	chr7	75687212	75687321	+	109	TRUE	16	16	1	43	43	1	7	7	1	10	10	1	3	3	1	4	4	1
Akap13	34	chr7:75695477-75695623	chr7	75695477	75695623	+	146	TRUE	16	0	0	43	0	0	7	0	0	10	0	0	3	0	0	4	0	0
Akap13	35	chr7:75695623-75695666	chr7	75695623	75695666	+	43	TRUE	16	16	1	43	43	1	7	7	1	10	10	1	3	3	1	4	4	1
Akap13	36	chr7:75695666-75697301	chr7	75695666	75697301	+	1635	TRUE	16	0	0	43	0	0	7	0	0	10	0	0	3	0	0	4	0	0
Akap13	37	chr7:75697301-75697343	chr7	75697301	75697343	+	42	TRUE	16	16	1	43	43	1	7	7	1	10	10	1	3	3	1	4	4	1
Akap13	38	chr7:75697343-75697434	chr7	75697343	75697434	+	91	TRUE	15	15	1	41	41	1	7	7	1	10	10	1	3	3	1	4	4	1
Akap13	39	chr7:75697434-75698610	chr7	75697434	75698610	+	1176	TRUE	8	0	0	27	0	0	5	0	0	8	0	0	1	0	0	1	0	0
Akap13	40	chr7:75700863-75701991	chr7	75700863	75701991	+	1128	TRUE	8	0	0	27	0	0	5	0	0	8	0	0	1	0	0	1	0	0
Akap13	41	chr7:75701991-75701996	chr7	75701991	75701996	+	5	TRUE	8	0	0	27	0	0	5	0	0	8	0	0	1	0	0	1	0	0
Akap13	42	chr7:75701996-75702152	chr7	75701996	75702152	+	156	TRUE	8	0	0	27	0	0	5	0	0	8	0	0	1	0	0	1	0	0
Akap13	43	chr7:75702152-75702924	chr7	75702152	75702924	+	772	TRUE	8	0	0	27	0	0	5	0	0	8	0	0	1	0	0	1	0	0
Akap13	44	chr7:75704364-75704422	chr7	75704364	75704422	+	58	TRUE	8	8	1	27	27	1	5	5	1	8	8	1	1	1	1	1	1	1
Akap13	45	chr7:75704422-75704539	chr7	75704422	75704539	+	117	TRUE	3	3	1	3	3	1	3	3	1	3	3	1	1	1	1	1	1	1
Akap13	46	chr7:75717769-75717837	chr7	75717769	75717837	+	68	TRUE	3	3	1	3	3	1	2	2	1	2	2	1	1	1	1	1	1	1
Akap13	47	chr7:75717837-75718039	chr7	75717837	75718039	+	202	TRUE	3	1	0.333333	3	1	0.333333	2	0	0	2	0	0	1	0	0	1	0	0
Akap13	48	chr7:75720128-75720195	chr7	75720128	75720195	+	67	TRUE	2	2	1	2	2	1	2	2	1	2	2	1	1	1	1	1	1	1
Akap13	49	chr7:75723784-75723920	chr7	75723784	75723920	+	136	TRUE	2	2	1	2	2	1	2	2	1	2	2	1	1	1	1	1	1	1
Akap13	50	chr7:75725299-75725412	chr7	75725299	75725412	+	113	TRUE	2	2	1	2	2	1	2	2	1	2	2	1	1	1	1	1	1	1
Akap13	51	chr7:75725967-75726120	chr7	75725967	75726120	+	153	TRUE	2	2	1	2	2	1	3	3	1	5	5	1	4	4	1	6	6	1
Akap13	52	chr7:75726969-75727220	chr7	75726969	75727220	+	251	TRUE	2	2	1	2	2	1	3	3	1	5	5	1	4	4	1	6	6	1
Akap13	53	chr7:75728795-75728921	chr7	75728795	75728921	+	126	TRUE	2	2	1	2	2	1	5	5	1	7	7	1	5	5	1	8	8	1
Akap13	54	chr7:75729033-75729151	chr7	75729033	75729151	+	118	TRUE	2	2	1	2	2	1	5	5	1	7	7	1	5	5	1	8	8	1
Akap13	55	chr7:75730362-75730611	chr7	75730362	75730611	+	249	TRUE	8	8	1	9	9	1	9	9	1	13	13	1	11	11	1	18	18	1
Akap13	56	chr7:75735712-75735789	chr7	75735712	75735789	+	77	TRUE	8	8	1	9	9	1	9	9	1	13	13	1	11	11	1	18	18	1
Akap13	57	chr7:75736285-75736467	chr7	75736285	75736467	+	182	TRUE	11	11	1	12	12	1	11	11	1	17	17	1	13	13	1	23	23	1
Akap13	58	chr7:75736607-75736639	chr7	75736607	75736639	+	32	TRUE	11	11	1	12	12	1	11	11	1	17	17	1	14	14	1	24	24	1
Akap13	59	chr7:75736639-75736690	chr7	75736639	75736690	+	51	TRUE	9	9	1	10	10	1	13	13	1	19	19	1	15	15	1	27	27	1
Akap13	60	chr7:75739365-75739560	chr7	75739365	75739560	+	195	TRUE	10	10	1	11	11	1	13	13	1	19	19	1	16	16	1	30	30	1
Akap13	61	chr7:75742635-75742797	chr7	75742635	75742797	+	162	TRUE	10	10	1	11	11	1	14	14	1	20	20	1	16	16	1	30	30	1
Akap13	62	chr7:75743465-75743536	chr7	75743465	75743536	+	71	TRUE	10	10	1	11	11	1	14	14	1	20	20	1	16	16	1	30	30	1
Akap13	63	chr7:75743964-75744009	chr7	75743964	75744009	+	45	TRUE	10	10	1	11	11	1	14	14	1	20	20	1	16	16	1	30	30	1
Akap13	64	chr7:75746759-75746810	chr7	75746759	75746810	+	51	TRUE	10	10	1	11	11	1	14	14	1	20	20	1	16	16	1	30	30	1
Akap13	65	chr7:75747577-75748027	chr7	75747577	75748027	+	450	TRUE	10	10	1	11	11	1	14	14	1	20	20	1	16	16	1	30	30	1
Akap13	66	chr7:75749179-75749510	chr7	75749179	75749510	+	331	TRUE	10	10	1	11	11	1	14	14	1	20	20	1	16	16	1	30	30	1
Akap13	67	chr7:75750573-75754609	chr7	75750573	75754609	+	4036	TRUE	10	10	1	11	11	1	13	13	1	19	19	1	16	16	1	30	30	1
Akap13	u-001	chr7:75498843-75498905	chr7	75498843	75498905	+	62	FALSE	16	1	0.0625	43	1	0.0232558	6	0	0	9	0	0	2	0	0	3	0	0
Akap13	u-002	chr7:75500424-75500474	chr7	75500424	75500474	+	50	FALSE	17	1	0.0588235	44	1	0.0227273	6	0	0	9	0	0	2	0	0	3	0	0
Akap6	1	chr12:52699382-52699442	chr12	52699382	52699442	+	60	TRUE	0	0	NA	0	0	NA	0	0	NA	0	0	NA	0	0	NA	0	0	NA
Akap6	2	chr12:52795836-52796200	chr12	52795836	52796200	+	364	TRUE	0	0	NA	0	0	NA	0	0	NA	0	0	NA	0	0	NA	0	0	NA
Akap6	3	chr12:52880638-52880890	chr12	52880638	52880890	+	252	TRUE	15	15	1	46	46	1	11	11	1	38	38	1	1	1	1	1	1	1
Akap6	4	chr12:52886308-52888063	chr12	52886308	52888063	+	1755	TRUE	21	21	1	53	53	1	14	14	1	41	41	1	7	7	1	7	7	1
Akap6	5	chr12:52911800-52911923	chr12	52911800	52911923	+	123	TRUE	21	21	1	53	53	1	13	13	1	39	39	1	7	7	1	7	7	1
Akap6	6	chr12:52937134-52937231	chr12	52937134	52937231	+	97	TRUE	21	21	1	53	53	1	13	13	1	39	39	1	7	7	1	7	7	1
Akap6	7	chr12:52938342-52938506	chr12	52938342	52938506	+	164	TRUE	21	21	1	53	53	1	14	14	1	40	40	1	9	9	1	9	9	1
Akap6	8	chr12:53010473-53010622	chr12	53010473	53010622	+	149	TRUE	21	21	1	53	53	1	16	16	1	42	42	1	9	9	1	9	9	1
Akap6	9	chr12:53025720-53025841	chr12	53025720	53025841	+	121	TRUE	22	22	1	54	54	1	16	16	1	42	42	1	9	9	1	9	9	1
Akap6	10	chr12:53069106-53069253	chr12	53069106	53069253	+	147	TRUE	22	22	1	54	54	1	17	17	1	43	43	1	10	10	1	10	10	1
Akap6	11	chr12:53072289-53072511	chr12	53072289	53072511	+	222	TRUE	22	22	1	54	54	1	18	18	1	44	44	1	11	11	1	11	11	1
Akap6	12	chr12:53104514-53104730	chr12	53104514	53104730	+	216	TRUE	22	22	1	54	54	1	18	18	1	44	44	1	14	14	1	15	15	1
Akap6	13	chr12:53139380-53142768	chr12	53139380	53142768	+	3388	TRUE	27	27	1	63	63	1	23	23	1	51	51	1	22	22	1	27	27	1
Akap6	14	chr12:53147810-53151015	chr12	53147810	53151015	+	3205	TRUE	16	16	1	21	21	1	14	14	1	16	16	1	22	22	1	27	27	1
Akap6	u-001	chr12:52854628-52854991	chr12	52854628	52854991	+	363	FALSE	14	14	1	45	45	1	11	11	1	38	38	1	1	1	1	1	1	1
Akap9	1	chr5:3928053-3928177	chr5	3928053	3928177	+	124	TRUE	0	0	NA	0	0	NA	0	0	NA	0	0	NA	0	0	NA	0	0	NA
Akap9	2	chr5:3928177-3928273	chr5	3928177	3928273	+	96	TRUE	0	0	NA	0	0	NA	0	0	NA	0	0	NA	0	0	NA	0	0	NA
Akap9	3	chr5:3928273-3928342	chr5	3928273	3928342	+	69	TRUE	0	0	NA	0	0	NA	2	2	1	2	2	1	0	0	NA	0	0	NA
Akap9	4	chr5:3928342-3928425	chr5	3928342	3928425	+	83	TRUE	0	0	NA	0	0	NA	2	2	1	2	2	1	0	0	NA	0	0	NA
Akap9	5	chr5:3928425-3928490	chr5	3928425	3928490	+	65	TRUE	0	0	NA	0	0	NA	2	2	1	2	2	1	0	0	NA	0	0	NA
Akap9	6	chr5:3948680-3948896	chr5	3948680	3948896	+	216	TRUE	0	0	NA	0	0	NA	2	2	1	2	2	1	0	0	NA	0	0	NA
Akap9	7	chr5:3948896-3948954	chr5	3948896	3948954	+	58	TRUE	0	0	NA	0	0	NA	2	0	0	2	0	0	0	0	NA	0	0	NA
Akap9	8	chr5:3951289-3951300	chr5	3951289	3951300	+	11	TRUE	0	0	NA	0	0	NA	2	0	0	2	0	0	0	0	NA	0	0	NA
Akap9	9	chr5:3951300-3951432	chr5	3951300	3951432	+	132	TRUE	0	0	NA	0	0	NA	2	0	0	2	0	0	0	0	NA	0	0	NA
Akap9	10	chr5:3951432-3951689	chr5	3951432	3951689	+	257	TRUE	0	0	NA	0	0	NA	2	0	0	2	0	0	0	0	NA	0	0	NA
Akap9	11	chr5:3951689-3951734	chr5	3951689	3951734	+	45	TRUE	0	0	NA	0	0	NA	2	2	1	2	2	1	0	0	NA	0	0	NA
Akap9	12	chr5:3951734-3951881	chr5	3951734	3951881	+	147	TRUE	0	0	NA	0	0	NA	2	0	0	2	0	0	0	0	NA	0	0	NA
Akap9	13	chr5:3951881-3954396	chr5	3951881	3954396	+	2515	TRUE	0	0	NA	0	0	NA	2	0	0	2	0	0	0	0	NA	0	0	NA
Akap9	14	chr5:3954396-3954450	chr5	3954396	3954450	+	54	TRUE	0	0	NA	0	0	NA	2	2	1	2	2	1	0	0	NA	0	0	NA
Akap9	15	chr5:3954450-3954714	chr5	3954450	3954714	+	264	TRUE	0	0	NA	0	0	NA	2	0	0	2	0	0	0	0	NA	0	0	NA
Akap9	16	chr5:3954714-3954765	chr5	3954714	3954765	+	51	TRUE	0	0	NA	0	0	NA	2	0	0	2	0	0	0	0	NA	0	0	NA
Akap9	17	chr5:3954765-3954791	chr5	3954765	3954791	+	26	TRUE	0	0	NA	0	0	NA	2	0	0	2	0	0	0	0	NA	0	0	NA
Akap9	18	chr5:3954791-3954962	chr5	3954791	3954962	+	171	TRUE	0	0	NA	0	0	NA	2	2	1	2	2	1	0	0	NA	0	0	NA
Akap9	19	chr5:3956156-3956312	chr5	3956156	3956312	+	156	TRUE	0	0	NA	0	0	NA	2	2	1	2	2	1	0	0	NA	0	0	NA
Akap9	20	chr5:3957623-3957654	chr5	3957623	3957654	+	31	TRUE	0	0	NA	0	0	NA	2	2	1	2	2	1	0	0	NA	0	0	NA
Akap9	21	chr5:3957654-3957710	chr5	3957654	3957710	+	56	TRUE	0	0	NA	0	0	NA	2	2	1	2	2	1	0	0	NA	0	0	NA
Akap9	22	chr5:3957710-3957800	chr5	3957710	3957800	+	90	TRUE	0	0	NA	0	0	NA	2	2	1	2	2	1	0	0	NA	0	0	NA
Akap9	23	chr5:3960111-3960989	chr5	3960111	3960989	+	878	TRUE	1	1	1	1	1	1	4	4	1	4	4	1	0	0	NA	0	0	NA
Akap9	24	chr5:3960989-3962457	chr5	3960989	3962457	+	1468	TRUE	2	2	1	2	2	1	6	6	1	6	6	1	0	0	NA	0	0	NA
Akap9	25	chr5:3968579-3968793	chr5	3968579	3968793	+	214	TRUE	3	3	1	3	3	1	6	6	1	6	6	1	0	0	NA	0	0	NA
Akap9	26	chr5:3970663-3970737	chr5	3970663	3970737	+	74	TRUE	3	3	1	3	3	1	6	6	1	6	6	1	0	0	NA	0	0	NA
Akap9	27	chr5:3971901-3971971	chr5	3971901	3971971	+	70	TRUE	3	3	1	3	3	1	7	7	1	7	7	1	0	0	NA	0	0	NA
Akap9	28	chr5:3971971-3972037	chr5	3971971	3972037	+	66	TRUE	3	3	1	3	3	1	7	7	1	7	7	1	0	0	NA	0	0	NA
Akap9	29	chr5:3972755-3972841	chr5	3972755	3972841	+	86	TRUE	4	4	1	4	4	1	7	7	1	7	7	1	0	0	NA	0	0	NA
Akap9	30	chr5:3975598-3975615	chr5	3975598	3975615	+	17	TRUE	4	4	1	4	4	1	7	7	1	7	7	1	0	0	NA	0	0	NA
Akap9	31	chr5:3975615-3975710	chr5	3975615	3975710	+	95	TRUE	4	4	1	4	4	1	7	7	1	7	7	1	0	0	NA	0	0	NA
Akap9	32	chr5:3976127-3976326	chr5	3976127	3976326	+	199	TRUE	4	4	1	4	4	1	7	7	1	7	7	1	0	0	NA	0	0	NA
Akap9	33	chr5:3976326-3976531	chr5	3976326	3976531	+	205	TRUE	4	0	0	4	0	0	7	0	0	7	0	0	0	0	NA	0	0	NA
Akap9	34	chr5:3981117-3981214	chr5	3981117	3981214	+	97	TRUE	4	4	1	4	4	1	7	7	1	7	7	1	0	0	NA	0	0	NA
Akap9	35	chr5:3981214-3981324	chr5	3981214	3981324	+	110	TRUE	4	0	0	4	0	0	7	0	0	7	0	0	0	0	NA	0	0	NA
Akap9	36	chr5:3992045-3992138	chr5	3992045	3992138	+	93	TRUE	4	4	1	4	4	1	7	7	1	7	7	1	0	0	NA	0	0	NA
Akap9	37	chr5:4001404-4001758	chr5	4001404	4001758	+	354	TRUE	4	1	0.25	4	1	0.25	7	5	0.714286	7	5	0.714286	0	0	NA	0	0	NA
Akap9	38	chr5:4003560-4003782	chr5	4003560	4003782	+	222	TRUE	4	4	1	4	4	1	7	7	1	7	7	1	0	0	NA	0	0	NA
Akap9	39	chr5:4004802-4004943	chr5	4004802	4004943	+	141	TRUE	4	3	0.75	4	3	0.75	7	7	1	7	7	1	0	0	NA	0	0	NA
Akap9	40	chr5:4005409-4005513	chr5	4005409	4005513	+	104	TRUE	4	4	1	4	4	1	7	7	1	7	7	1	1	1	1	1	1	1
Akap9	41	chr5:4008343-4008549	chr5	4008343	4008549	+	206	TRUE	4	4	1	4	4	1	7	7	1	7	7	1	1	1	1	1	1	1
Akap9	42	chr5:4013849-4014079	chr5	4013849	4014079	+	230	TRUE	5	5	1	5	5	1	8	8	1	8	8	1	1	1	1	1	1	1
Akap9	43	chr5:4028373-4028536	chr5	4028373	4028536	+	163	TRUE	5	5	1	5	5	1	13	13	1	15	15	1	3	3	1	3	3	1
Akap9	44	chr5:4029839-4030052	chr5	4029839	4030052	+	213	TRUE	8	8	1	8	8	1	15	15	1	17	17	1	6	6	1	8	8	1
Akap9	45	chr5:4032680-4032913	chr5	4032680	4032913	+	233	TRUE	9	9	1	10	10	1	17	17	1	21	21	1	7	7	1	9	9	1
Akap9	46	chr5:4033758-4034747	chr5	4033758	4034747	+	989	TRUE	9	0	0	10	0	0	17	0	0	21	0	0	7	0	0	9	0	0
Akap9	47	chr5:4034747-4034867	chr5	4034747	4034867	+	120	TRUE	9	9	1	10	10	1	18	18	1	23	23	1	10	10	1	12	12	1
Akap9	48	chr5:4034867-4036081	chr5	4034867	4036081	+	1214	TRUE	9	0	0	10	0	0	18	0	0	23	0	0	10	0	0	12	0	0
Akap9	49	chr5:4038528-4038705	chr5	4038528	4038705	+	177	TRUE	12	12	1	13	13	1	19	19	1	24	24	1	10	10	1	12	12	1
Akap9	50	chr5:4039238-4039343	chr5	4039238	4039343	+	105	TRUE	12	12	1	13	13	1	19	19	1	24	24	1	10	10	1	12	12	1
Akap9	51	chr5:4043917-4044070	chr5	4043917	4044070	+	153	TRUE	12	12	1	13	13	1	19	19	1	24	24	1	12	12	1	16	16	1
Akap9	52	chr5:4044798-4044978	chr5	4044798	4044978	+	180	TRUE	13	13	1	15	15	1	20	20	1	25	25	1	12	12	1	16	16	1
Akap9	53	chr5:4045897-4046941	chr5	4045897	4046941	+	1044	TRUE	13	13	1	15	15	1	17	17	1	22	22	1	12	12	1	16	16	1
Akap9	54	chr5:4050154-4050643	chr5	4050154	4050643	+	489	TRUE	12	12	1	14	14	1	16	16	1	21	21	1	12	12	1	16	16	1
Akap9	55	chr5:4051035-4051099	chr5	4051035	4051099	+	64	TRUE	11	11	1	13	13	1	15	15	1	20	20	1	12	12	1	16	16	1
Akap9	56	chr5:4051209-4051310	chr5	4051209	4051310	+	101	TRUE	11	11	1	13	13	1	15	15	1	20	20	1	12	12	1	16	16	1
Akap9	57	chr5:4055160-4055352	chr5	4055160	4055352	+	192	TRUE	10	10	1	12	12	1	14	14	1	19	19	1	12	12	1	16	16	1
Akap9	58	chr5:4055591-4055768	chr5	4055591	4055768	+	177	TRUE	10	10	1	12	12	1	14	14	1	19	19	1	12	12	1	16	16	1
Akap9	59	chr5:4058435-4058580	chr5	4058435	4058580	+	145	TRUE	10	10	1	12	12	1	14	14	1	19	19	1	12	12	1	16	16	1
Akap9	60	chr5:4059249-4060281	chr5	4059249	4060281	+	1032	TRUE	10	0	0	12	0	0	14	0	0	19	0	0	12	0	0	16	0	0
Akap9	61	chr5:4060281-4060495	chr5	4060281	4060495	+	214	TRUE	10	10	1	12	12	1	14	14	1	19	19	1	12	12	1	16	16	1
Akap9	62	chr5:4060495-4060925	chr5	4060495	4060925	+	430	TRUE	10	0	0	12	0	0	14	0	0	19	0	0	12	0	0	16	0	0
Akap9	63	chr5:4061137-4061288	chr5	4061137	4061288	+	151	TRUE	10	10	1	12	12	1	14	14	1	19	19	1	12	12	1	16	16	1
Akap9	64	chr5:4064070-4064373	chr5	4064070	4064373	+	303	TRUE	10	10	1	12	12	1	14	14	1	19	19	1	12	12	1	16	16	1
Akap9	65	chr5:4064373-4064495	chr5	4064373	4064495	+	122	TRUE	10	10	1	12	12	1	14	14	1	19	19	1	12	12	1	16	16	1
Akap9	66	chr5:4064495-4064739	chr5	4064495	4064739	+	244	TRUE	10	10	1	12	12	1	14	14	1	19	19	1	12	12	1	16	16	1
Akap9	67	chr5:4064739-4064772	chr5	4064739	4064772	+	33	TRUE	10	0	0	12	0	0	14	0	0	19	0	0	12	0	0	16	0	0
Akap9	68	chr5:4064772-4064974	chr5	4064772	4064974	+	202	TRUE	10	0	0	12	0	0	14	0	0	19	0	0	12	0	0	16	0	0
Akap9	69	chr5:4065180-4065295	chr5	4065180	4065295	+	115	TRUE	10	10	1	12	12	1	14	14	1	19	19	1	12	12	1	16	16	1
Akap9	70	chr5:4065295-4065376	chr5	4065295	4065376	+	81	TRUE	10	10	1	12	12	1	14	14	1	19	19	1	12	12	1	16	16	1
Akap9	71	chr5:4065376-4065386	chr5	4065376	4065386	+	10	TRUE	10	10	1	12	12	1	14	14	1	19	19	1	12	12	1	16	16	1
Akap9	72	chr5:4065804-4065811	chr5	4065804	4065811	+	7	TRUE	10	10	1	12	12	1	14	14	1	19	19	1	12	12	1	16	16	1
Akap9	73	chr5:4065811-4065910	chr5	4065811	4065910	+	99	TRUE	10	10	1	12	12	1	14	14	1	19	19	1	12	12	1	16	16	1
Akap9	74	chr5:4067472-4067739	chr5	4067472	4067739	+	267	TRUE	10	0	0	12	0	0	14	0	0	19	0	0	12	0	0	16	0	0
Akap9	75	chr5:4067739-4067922	chr5	4067739	4067922	+	183	TRUE	10	10	1	12	12	1	14	14	1	19	19	1	12	12	1	16	16	1
Akap9	76	chr5:4067922-4067932	chr5	4067922	4067932	+	10	TRUE	10	0	0	12	0	0	14	0	0	19	0	0	12	0	0	16	0	0
Akap9	77	chr5:4069006-4069207	chr5	4069006	4069207	+	201	TRUE	10	10	1	12	12	1	14	14	1	19	19	1	12	12	1	16	16	1
Akap9	78	chr5:4070298-4070442	chr5	4070298	4070442	+	144	TRUE	10	10	1	12	12	1	14	14	1	19	19	1	12	12	1	16	16	1
Akap9	79	chr5:4070442-4070531	chr5	4070442	4070531	+	89	TRUE	10	10	1	12	12	1	14	14	1	19	19	1	12	12	1	16	16	1
Akap9	80	chr5:4072614-4072700	chr5	4072614	4072700	+	86	TRUE	10	10	1	12	12	1	14	14	1	19	19	1	12	12	1	16	16	1
Akap9	81	chr5:4077185-4077315	chr5	4077185	4077315	+	130	TRUE	10	10	1	12	12	1	14	14	1	19	19	1	12	12	1	16	16	1
Akap9	82	chr5:4077827-4077967	chr5	4077827	4077967	+	140	TRUE	10	10	1	12	12	1	14	14	1	19	19	1	12	12	1	16	16	1
Akap9	83	chr5:4079658-4081310	chr5	4079658	4081310	+	1652	TRUE	10	10	1	12	12	1	14	14	1	19	19	1	12	12	1	16	16	1
Akap9	u-001	chr5:4023348-4024172	chr5	4023348	4024172	+	824	FALSE	5	0	0	5	0	0	13	5	0.384615	15	7	0.466667	3	2	0.666667	3	2	0.666667
Akap9	u-002	chr5:4031110-4031149	chr5	4031110	4031149	+	39	FALSE	8	7	0.875	8	7	0.875	16	16	1	19	19	1	6	6	1	8	8	1
Alpk2	1	chr18:65265528-65266290	chr18	65265528	65266290	-	762	TRUE	27	27	1	78	78	1	29	29	1	73	73	1	29	29	1	169	169	1
Alpk2	2	chr18:65274742-65274988	chr18	65274742	65274988	-	246	TRUE	27	0	0	78	0	0	29	0	0	73	0	0	29	0	0	169	0	0
Alpk2	3	chr18:65276645-65276694	chr18	65276645	65276694	-	49	TRUE	27	26	0.962963	78	77	0.987179	29	28	0.965517	73	71	0.972603	29	24	0.827586	169	163	0.964497
Alpk2	4	chr18:65280877-65281095	chr18	65280877	65281095	-	218	TRUE	27	27	1	78	78	1	29	29	1	73	73	1	29	27	0.931034	169	167	0.988166
Alpk2	5	chr18:65289677-65289766	chr18	65289677	65289766	-	89	TRUE	27	27	1	78	78	1	29	29	1	73	73	1	29	29	1	169	169	1
Alpk2	6	chr18:65291255-65291530	chr18	65291255	65291530	-	275	TRUE	27	27	1	78	78	1	29	29	1	73	73	1	29	29	1	169	169	1
Alpk2	7	chr18:65294079-65294115	chr18	65294079	65294115	-	36	TRUE	27	27	1	78	78	1	29	29	1	73	73	1	29	29	1	169	169	1
Alpk2	8	chr18:65294211-65294339	chr18	65294211	65294339	-	128	TRUE	28	28	1	79	79	1	29	28	0.965517	73	71	0.972603	29	27	0.931034	169	167	0.988166
Alpk2	9	chr18:65300013-65300161	chr18	65300013	65300161	-	148	TRUE	28	28	1	79	79	1	31	31	1	75	75	1	29	29	1	169	169	1
Alpk2	10	chr18:65304449-65307813	chr18	65304449	65307813	-	3364	TRUE	29	29	1	80	80	1	35	35	1	79	79	1	29	29	1	169	169	1
Alpk2	11	chr18:65349027-65349534	chr18	65349027	65349534	-	507	TRUE	29	29	1	80	80	1	33	30	0.909091	77	74	0.961039	29	29	1	169	169	1
Alpk2	12	chr18:65349534-65350708	chr18	65349534	65350708	-	1174	TRUE	21	21	1	62	62	1	27	23	0.851852	67	63	0.940299	19	19	1	143	143	1
Alpk2	13	chr18:65363048-65363334	chr18	65363048	65363334	-	286	TRUE	12	0	0	45	0	0	17	0	0	46	0	0	1	0	0	2	0	0
Alpk2	14	chr18:65372720-65372838	chr18	65372720	65372838	-	118	TRUE	12	12	1	45	45	1	17	16	0.941176	46	45	0.978261	1	1	1	2	2	1
Alpk2	15	chr18:65378015-65378142	chr18	65378015	65378142	-	127	TRUE	12	12	1	45	45	1	17	16	0.941176	46	45	0.978261	1	1	1	2	2	1
Alpk2	16	chr18:65393633-65393887	chr18	65393633	65393887	-	254	TRUE	12	12	1	45	45	1	17	17	1	46	46	1	1	1	1	2	2	1
Alpk2	17	chr18:65393887-65393888	chr18	65393887	65393888	-	1	TRUE	6	6	1	32	32	1	6	6	1	32	32	1	0	0	NA	0	0	NA
Alpk2	u-001	chr18:65351007-65351195	chr18	65351007	65351195	-	188	FALSE	12	0	0	45	0	0	17	0	0	46	0	0	3	2	0.666667	4	2	0.5
Alpk3	1	chr7:81057599-81057772	chr7	81057599	81057772	+	173	TRUE	7	7	1	18	18	1	19	19	1	82	82	1	17	17	1	115	115	1
Alpk3	2	chr7:81063948-81063987	chr7	81063948	81063987	+	39	TRUE	7	5	0.714286	18	16	0.888889	19	6	0.315789	82	44	0.536585	18	3	0.166667	117	3	0.025641
Alpk3	3	chr7:81067878-81068000	chr7	81067878	81068000	+	122	TRUE	7	6	0.857143	18	17	0.944444	21	15	0.714286	85	75	0.882353	24	21	0.875	134	131	0.977612
Alpk3	4	chr7:81076872-81076990	chr7	81076872	81076990	+	118	TRUE	7	5	0.714286	18	16	0.888889	22	15	0.681818	86	75	0.872093	26	22	0.846154	143	139	0.972028
Alpk3	5	chr7:81077545-81078833	chr7	81077545	81078833	+	1288	TRUE	18	18	1	35	35	1	40	40	1	128	128	1	56	56	1	323	323	1
Alpk3	6	chr7:81092146-81094184	chr7	81092146	81094184	+	2038	TRUE	18	18	1	35	35	1	40	40	1	128	128	1	56	56	1	323	323	1
Alpk3	7	chr7:81094830-81094906	chr7	81094830	81094906	+	76	TRUE	18	0	0	35	0	0	40	0	0	128	0	0	56	0	0	323	0	0
Alpk3	8	chr7:81094906-81095054	chr7	81094906	81095054	+	148	TRUE	18	18	1	35	35	1	40	40	1	128	128	1	56	56	1	323	323	1
Alpk3	9	chr7:81095401-81095529	chr7	81095401	81095529	+	128	TRUE	18	18	1	35	35	1	40	40	1	128	128	1	57	57	1	324	324	1
Alpk3	10	chr7:81095657-81095693	chr7	81095657	81095693	+	36	TRUE	18	18	1	35	35	1	40	40	1	128	128	1	57	57	1	324	324	1
Alpk3	11	chr7:81098746-81098818	chr7	81098746	81098818	+	72	TRUE	18	18	1	35	35	1	40	40	1	128	128	1	61	61	1	330	330	1
Alpk3	12	chr7:81098818-81099021	chr7	81098818	81099021	+	203	TRUE	18	18	1	35	35	1	40	40	1	128	128	1	61	61	1	330	330	1
Alpk3	13	chr7:81100170-81100259	chr7	81100170	81100259	+	89	TRUE	18	18	1	35	35	1	40	40	1	128	128	1	61	61	1	330	330	1
Alpk3	14	chr7:81100907-81101131	chr7	81100907	81101131	+	224	TRUE	18	18	1	35	35	1	40	40	1	128	128	1	61	61	1	330	330	1
Alpk3	15	chr7:81103344-81103393	chr7	81103344	81103393	+	49	TRUE	18	18	1	35	35	1	40	40	1	128	128	1	61	61	1	330	330	1
Alpk3	16	chr7:81103970-81105612	chr7	81103970	81105612	+	1642	TRUE	18	18	1	35	35	1	40	40	1	128	128	1	61	61	1	330	330	1
Alpk3	u-001	chr7:81058755-81058935	chr7	81058755	81058935	+	180	FALSE	7	0	0	18	0	0	19	0	0	82	0	0	18	1	0.0555556	117	2	0.017094
Alpk3	u-002	chr7:81079082-81084367	chr7	81079082	81084367	+	5285	FALSE	18	0	0	35	0	0	40	0	0	128	0	0	57	1	0.0175439	324	1	0.00308642
Amot	1	chrX:145446424-145450098	chrX	145446424	145450098	-	3674	TRUE	8	8	1	8	8	1	35	35	1	74	74	1	23	23	1	42	42	1
Amot	2	chrX:145450430-145451303	chrX	145450430	145451303	-	873	TRUE	8	8	1	8	8	1	35	35	1	74	74	1	23	23	1	42	42	1
Amot	3	chrX:145451867-145452394	chrX	145451867	145452394	-	527	TRUE	8	0	0	8	0	0	34	0	0	73	0	0	23	0	0	42	0	0
Amot	4	chrX:145452394-145452627	chrX	145452394	145452627	-	233	TRUE	8	8	1	8	8	1	34	32	0.941176	73	71	0.972603	23	21	0.913043	42	40	0.952381
Amot	5	chrX:145453351-145453474	chrX	145453351	145453474	-	123	TRUE	8	7	0.875	8	7	0.875	34	32	0.941176	73	71	0.972603	23	21	0.913043	42	40	0.952381
Amot	6	chrX:145459747-145459998	chrX	145459747	145459998	-	251	TRUE	8	0	0	8	0	0	34	0	0	73	0	0	23	0	0	42	0	0
Amot	7	chrX:145459998-145460189	chrX	145459998	145460189	-	191	TRUE	8	7	0.875	8	7	0.875	34	32	0.941176	73	71	0.972603	23	22	0.956522	42	41	0.97619
Amot	8	chrX:145461735-145461885	chrX	145461735	145461885	-	150	TRUE	8	7	0.875	8	7	0.875	34	32	0.941176	73	71	0.972603	23	22	0.956522	42	41	0.97619
Amot	9	chrX:145461885-145461912	chrX	145461885	145461912	-	27	TRUE	7	0	0	7	0	0	33	0	0	72	0	0	23	0	0	42	0	0
Amot	10	chrX:145471417-145471563	chrX	145471417	145471563	-	146	TRUE	7	6	0.857143	7	6	0.857143	33	31	0.939394	72	70	0.972222	23	22	0.956522	42	41	0.97619
Amot	11	chrX:145475719-145475812	chrX	145475719	145475812	-	93	TRUE	6	5	0.833333	6	5	0.833333	31	28	0.903226	67	64	0.955224	22	22	1	40	40	1
Amot	12	chrX:145476194-145476339	chrX	145476194	145476339	-	145	TRUE	6	5	0.833333	6	5	0.833333	27	25	0.925926	61	59	0.967213	22	22	1	40	40	1
Amot	13	chrX:145480004-145480458	chrX	145480004	145480458	-	454	TRUE	6	5	0.833333	6	5	0.833333	27	25	0.925926	61	59	0.967213	19	19	1	29	29	1
Amot	14	chrX:145486764-145487046	chrX	145486764	145487046	-	282	TRUE	5	2	0.4	5	2	0.4	25	13	0.52	57	31	0.54386	13	6	0.461538	22	6	0.272727
Amot	15	chrX:145487046-145487094	chrX	145487046	145487094	-	48	TRUE	5	2	0.4	5	2	0.4	22	10	0.454545	52	26	0.5	13	6	0.461538	22	6	0.272727
Amot	16	chrX:145487094-145487639	chrX	145487094	145487639	-	545	TRUE	5	2	0.4	5	2	0.4	22	11	0.5	52	27	0.519231	12	5	0.416667	21	5	0.238095
Amot	17	chrX:145487639-145487656	chrX	145487639	145487656	-	17	TRUE	4	1	0.25	4	1	0.25	21	10	0.47619	51	26	0.509804	11	4	0.363636	20	4	0.2
Amot	18	chrX:145489823-145489972	chrX	145489823	145489972	-	149	TRUE	4	0	0	4	0	0	21	9	0.428571	51	25	0.490196	11	4	0.363636	20	4	0.2
Amot	19	chrX:145496988-145497051	chrX	145496988	145497051	-	63	TRUE	4	4	1	4	4	1	21	21	1	51	51	1	11	11	1	20	20	1
Amot	20	chrX:145504770-145505144	chrX	145504770	145505144	-	374	TRUE	3	3	1	3	3	1	21	21	1	51	51	1	11	11	1	20	20	1
Amot	21	chrX:145505144-145505181	chrX	145505144	145505181	-	37	TRUE	0	0	NA	0	0	NA	10	10	1	36	36	1	4	4	1	8	8	1
Amot	u-001	chrX:145497702-145497726	chrX	145497702	145497726	-	24	FALSE	4	1	0.25	4	1	0.25	21	0	0	51	0	0	11	0	0	20	0	0
Amotl1	1	chr9:14541965-14547898	chr9	14541965	14547898	-	5933	TRUE	22	22	1	32	32	1	61	61	1	312	312	1	95	95	1	474	474	1
Amotl1	2	chr9:14548530-14548806	chr9	14548530	14548806	-	276	TRUE	22	22	1	32	32	1	59	59	1	310	310	1	93	93	1	471	471	1
Amotl1	3	chr9:14550391-14550621	chr9	14550391	14550621	-	230	TRUE	22	22	1	32	32	1	59	59	1	310	310	1	93	93	1	471	471	1
Amotl1	4	chr9:14551621-14551747	chr9	14551621	14551747	-	126	TRUE	22	22	1	32	32	1	59	59	1	310	310	1	92	91	0.98913	469	468	0.997868
Amotl1	5	chr9:14555573-14555672	chr9	14555573	14555672	-	99	TRUE	21	21	1	31	31	1	59	59	1	310	310	1	92	90	0.978261	469	467	0.995736
Amotl1	6	chr9:14555672-14555764	chr9	14555672	14555764	-	92	TRUE	20	20	1	30	30	1	58	58	1	309	309	1	91	89	0.978022	466	464	0.995708
Amotl1	7	chr9:14558458-14558608	chr9	14558458	14558608	-	150	TRUE	20	20	1	30	30	1	57	57	1	308	308	1	89	87	0.977528	464	462	0.99569
Amotl1	8	chr9:14558608-14559051	chr9	14558608	14559051	-	443	TRUE	20	0	0	30	0	0	54	0	0	302	0	0	84	0	0	428	0	0
Amotl1	9	chr9:14562074-14562220	chr9	14562074	14562220	-	146	TRUE	20	20	1	30	30	1	54	54	1	302	302	1	84	81	0.964286	428	425	0.992991
Amotl1	10	chr9:14571622-14571712	chr9	14571622	14571712	-	90	TRUE	19	19	1	29	29	1	54	54	1	302	302	1	81	76	0.938272	413	408	0.987893
Amotl1	11	chr9:14572674-14572819	chr9	14572674	14572819	-	145	TRUE	19	19	1	29	29	1	54	54	1	302	302	1	77	72	0.935065	398	393	0.987437
Amotl1	12	chr9:14575150-14575439	chr9	14575150	14575439	-	289	TRUE	19	19	1	29	29	1	54	54	1	302	302	1	73	68	0.931507	362	357	0.986188
Amotl1	13	chr9:14592753-14593443	chr9	14592753	14593443	-	690	TRUE	19	19	1	29	29	1	50	50	1	293	293	1	63	62	0.984127	314	313	0.996815
Amotl1	14	chr9:14593443-14593477	chr9	14593443	14593477	-	34	TRUE	19	19	1	29	29	1	42	42	1	280	280	1	50	49	0.98	283	282	0.996466
Amotl1	15	chr9:14593477-14593711	chr9	14593477	14593711	-	234	TRUE	18	18	1	28	28	1	42	42	1	280	280	1	50	49	0.98	283	282	0.996466
Amotl1	16	chr9:14596450-14596600	chr9	14596450	14596600	-	150	TRUE	17	17	1	27	27	1	38	38	1	268	268	1	45	44	0.977778	272	271	0.996324
Amotl1	17	chr9:14614471-14614586	chr9	14614471	14614586	-	115	TRUE	16	0	0	26	0	0	32	0	0	258	0	0	43	0	0	269	0	0
Amotl1	18	chr9:14614733-14615000	chr9	14614733	14615000	-	267	TRUE	16	13	0.8125	26	23	0.884615	32	12	0.375	258	134	0.51938	43	3	0.0697674	269	5	0.0185874
Amotl1	19	chr9:14615000-14615006	chr9	14615000	14615006	-	6	TRUE	8	5	0.625	10	7	0.7	22	2	0.0909091	172	48	0.27907	41	0	0	267	0	0
Amotl1	20	chr9:14615200-14615483	chr9	14615200	14615483	-	283	TRUE	3	3	1	3	3	1	20	0	0	124	0	0	41	0	0	267	0	0
Amotl1	u-001	chr9:14596757-14596872	chr9	14596757	14596872	-	115	FALSE	16	0	0	26	0	0	35	1	0.0285714	261	1	0.00383142	43	0	0	269	0	0
Amotl1	u-002	chr9:14608462-14608606	chr9	14608462	14608606	-	144	FALSE	16	0	0	26	0	0	34	2	0.0588235	260	2	0.00769231	43	0	0	269	0	0
Amotl1	u-003	chr9:14633893-14633991	chr9	14633893	14633991	-	98	FALSE	0	0	NaN	0	0	NaN	20	20	1	124	124	1	41	39	0.95122	267	265	0.992509
Amotl1	u-004	chr9:14644912-14645047	chr9	14644912	14645047	-	135	FALSE	0	0	NaN	0	0	NaN	20	12	0.6	124	101	0.814516	41	28	0.682927	267	200	0.749064
Amotl1	u-005	chr9:14662770-14663117	chr9	14662770	14663117	-	347	FALSE	0	0	NaN	0	0	NaN	20	20	1	124	124	1	37	37	1	263	263	1
Anapc1	1	chr2:128610103-128613063	chr2	128610103	128613063	-	2960	TRUE	25	25	1	85	85	1	20	20	1	46	46	1	22	22	1	83	83	1
Anapc1	2	chr2:128615369-128615402	chr2	128615369	128615402	-	33	TRUE	25	25	1	85	85	1	20	20	1	46	46	1	22	22	1	83	83	1
Anapc1	3	chr2:128615402-128615504	chr2	128615402	128615504	-	102	TRUE	25	25	1	85	85	1	20	20	1	46	46	1	22	22	1	83	83	1
Anapc1	4	chr2:128617553-128617572	chr2	128617553	128617572	-	19	TRUE	25	25	1	85	85	1	20	20	1	46	46	1	22	22	1	83	83	1
Anapc1	5	chr2:128617572-128617752	chr2	128617572	128617752	-	180	TRUE	25	25	1	85	85	1	20	20	1	46	46	1	22	22	1	83	83	1
Anapc1	6	chr2:128617752-128618142	chr2	128617752	128618142	-	390	TRUE	25	1	0.04	85	1	0.0117647	20	0	0	46	0	0	22	0	0	83	0	0
Anapc1	7	chr2:128619253-128619349	chr2	128619253	128619349	-	96	TRUE	25	25	1	85	85	1	20	20	1	46	46	1	22	22	1	83	83	1
Anapc1	8	chr2:128619893-128619980	chr2	128619893	128619980	-	87	TRUE	25	25	1	85	85	1	20	20	1	46	46	1	22	22	1	83	83	1
Anapc1	9	chr2:128622372-128622374	chr2	128622372	128622374	-	2	TRUE	25	25	1	85	85	1	20	20	1	46	46	1	22	22	1	83	83	1
Anapc1	10	chr2:128622374-128622511	chr2	128622374	128622511	-	137	TRUE	25	25	1	85	85	1	20	20	1	46	46	1	22	22	1	83	83	1
Anapc1	11	chr2:128622511-128622845	chr2	128622511	128622845	-	334	TRUE	25	0	0	85	0	0	20	0	0	46	0	0	22	0	0	83	0	0
Anapc1	12	chr2:128623495-128623563	chr2	128623495	128623563	-	68	TRUE	25	25	1	85	85	1	20	20	1	46	46	1	22	22	1	83	83	1
Anapc1	13	chr2:128623739-128623877	chr2	128623739	128623877	-	138	TRUE	25	0	0	85	0	0	20	0	0	46	0	0	22	0	0	83	0	0
Anapc1	14	chr2:128623877-128623955	chr2	128623877	128623955	-	78	TRUE	25	25	1	85	85	1	20	20	1	46	46	1	22	22	1	83	83	1
Anapc1	15	chr2:128624857-128624975	chr2	128624857	128624975	-	118	TRUE	25	25	1	85	85	1	20	20	1	46	46	1	22	22	1	83	83	1
Anapc1	16	chr2:128627120-128627207	chr2	128627120	128627207	-	87	TRUE	25	25	1	85	85	1	20	20	1	46	46	1	22	22	1	83	83	1
Anapc1	17	chr2:128627207-128627461	chr2	128627207	128627461	-	254	TRUE	25	0	0	85	0	0	20	0	0	46	0	0	22	0	0	83	0	0
Anapc1	18	chr2:128628496-128628542	chr2	128628496	128628542	-	46	TRUE	25	25	1	85	85	1	20	20	1	46	46	1	22	22	1	83	83	1
Anapc1	19	chr2:128628542-128628639	chr2	128628542	128628639	-	97	TRUE	25	25	1	85	85	1	20	20	1	46	46	1	22	22	1	83	83	1
Anapc1	20	chr2:128628639-128628690	chr2	128628639	128628690	-	51	TRUE	25	25	1	85	85	1	20	20	1	46	46	1	22	22	1	83	83	1
Anapc1	21	chr2:128629516-128629570	chr2	128629516	128629570	-	54	TRUE	25	25	1	85	85	1	20	20	1	46	46	1	22	22	1	83	83	1
Anapc1	22	chr2:128629570-128629679	chr2	128629570	128629679	-	109	TRUE	25	0	0	85	0	0	20	0	0	46	0	0	22	0	0	83	0	0
Anapc1	23	chr2:128629679-128629770	chr2	128629679	128629770	-	91	TRUE	25	25	1	85	85	1	20	20	1	46	46	1	22	22	1	83	83	1
Anapc1	24	chr2:128629770-128630035	chr2	128629770	128630035	-	265	TRUE	25	0	0	85	0	0	20	0	0	46	0	0	22	0	0	83	0	0
Anapc1	25	chr2:128630227-128630304	chr2	128630227	128630304	-	77	TRUE	26	26	1	86	86	1	21	21	1	47	47	1	22	22	1	83	83	1
Anapc1	26	chr2:128632597-128632672	chr2	128632597	128632672	-	75	TRUE	26	26	1	86	86	1	21	21	1	47	47	1	22	22	1	83	83	1
Anapc1	27	chr2:128633336-128633415	chr2	128633336	128633415	-	79	TRUE	26	26	1	86	86	1	21	21	1	47	47	1	22	22	1	83	83	1
Anapc1	28	chr2:128634432-128634515	chr2	128634432	128634515	-	83	TRUE	26	26	1	86	86	1	21	21	1	47	47	1	22	22	1	83	83	1
Anapc1	29	chr2:128634637-128634772	chr2	128634637	128634772	-	135	TRUE	26	26	1	86	86	1	21	21	1	47	47	1	22	22	1	83	83	1
Anapc1	30	chr2:128637107-128637199	chr2	128637107	128637199	-	92	TRUE	26	26	1	86	86	1	21	21	1	47	47	1	22	22	1	83	83	1
Anapc1	31	chr2:128641341-128641576	chr2	128641341	128641576	-	235	TRUE	26	26	1	86	86	1	21	21	1	47	47	1	22	22	1	83	83	1
Anapc1	32	chr2:128642076-128642445	chr2	128642076	128642445	-	369	TRUE	26	0	0	86	0	0	21	1	0.047619	47	1	0.0212766	22	1	0.0454545	83	1	0.0120482
Anapc1	33	chr2:128642445-128642717	chr2	128642445	128642717	-	272	TRUE	26	26	1	86	86	1	21	21	1	47	47	1	22	22	1	83	83	1
Anapc1	34	chr2:128645133-128645252	chr2	128645133	128645252	-	119	TRUE	26	26	1	86	86	1	21	21	1	47	47	1	22	22	1	83	83	1
Anapc1	35	chr2:128648304-128648519	chr2	128648304	128648519	-	215	TRUE	26	26	1	86	86	1	21	21	1	47	47	1	22	22	1	83	83	1
Anapc1	36	chr2:128650195-128650374	chr2	128650195	128650374	-	179	TRUE	26	26	1	86	86	1	21	21	1	47	47	1	21	21	1	82	82	1
Anapc1	37	chr2:128652695-128652766	chr2	128652695	128652766	-	71	TRUE	25	25	1	85	85	1	19	19	1	42	42	1	19	19	1	80	80	1
Anapc1	38	chr2:128652851-128652888	chr2	128652851	128652888	-	37	TRUE	24	24	1	84	84	1	19	19	1	42	42	1	19	19	1	80	80	1
Anapc1	39	chr2:128653166-128653245	chr2	128653166	128653245	-	79	TRUE	23	23	1	83	83	1	19	19	1	42	42	1	18	18	1	79	79	1
Anapc1	40	chr2:128657125-128657274	chr2	128657125	128657274	-	149	TRUE	21	21	1	81	81	1	19	19	1	42	42	1	18	18	1	79	79	1
Anapc1	41	chr2:128657720-128658247	chr2	128657720	128658247	-	527	TRUE	19	0	0	78	0	0	18	0	0	41	0	0	17	0	0	77	0	0
Anapc1	42	chr2:128658247-128658339	chr2	128658247	128658339	-	92	TRUE	19	19	1	78	78	1	18	18	1	41	41	1	17	17	1	77	77	1
Anapc1	43	chr2:128659599-128659736	chr2	128659599	128659736	-	137	TRUE	18	0	0	76	0	0	16	0	0	36	0	0	17	0	0	77	0	0
Anapc1	44	chr2:128659736-128660005	chr2	128659736	128660005	-	269	TRUE	18	18	1	76	76	1	16	16	1	36	36	1	17	17	1	77	77	1
Anapc1	45	chr2:128660804-128660879	chr2	128660804	128660879	-	75	TRUE	17	17	1	75	75	1	13	13	1	33	33	1	15	15	1	73	73	1
Anapc1	46	chr2:128660879-128663177	chr2	128660879	128663177	-	2298	TRUE	17	0	0	75	0	0	13	0	0	33	0	0	15	0	0	73	0	0
Anapc1	47	chr2:128663874-128664020	chr2	128663874	128664020	-	146	TRUE	17	17	1	75	75	1	13	13	1	33	33	1	15	15	1	73	73	1
Anapc1	48	chr2:128664020-128664062	chr2	128664020	128664062	-	42	TRUE	17	17	1	75	75	1	13	13	1	33	33	1	13	13	1	69	69	1
Anapc1	49	chr2:128665447-128665508	chr2	128665447	128665508	-	61	TRUE	17	17	1	75	75	1	13	13	1	33	33	1	12	12	1	68	68	1
Anapc1	50	chr2:128666564-128666705	chr2	128666564	128666705	-	141	TRUE	17	17	1	75	75	1	13	13	1	33	33	1	12	12	1	68	68	1
Anapc1	51	chr2:128668924-128669059	chr2	128668924	128669059	-	135	TRUE	17	17	1	75	75	1	13	13	1	33	33	1	12	12	1	68	68	1
Anapc1	52	chr2:128669649-128669715	chr2	128669649	128669715	-	66	TRUE	16	16	1	74	74	1	13	12	0.923077	33	32	0.969697	12	12	1	68	68	1
Anapc1	53	chr2:128669822-128669913	chr2	128669822	128669913	-	91	TRUE	16	16	1	74	74	1	13	12	0.923077	33	32	0.969697	12	12	1	68	68	1
Anapc1	54	chr2:128672061-128672157	chr2	128672061	128672157	-	96	TRUE	16	16	1	74	74	1	13	13	1	33	33	1	12	12	1	68	68	1
Anapc1	55	chr2:128674550-128674760	chr2	128674550	128674760	-	210	TRUE	16	16	1	74	74	1	13	13	1	33	33	1	12	12	1	68	68	1
Anapc1	56	chr2:128675670-128675891	chr2	128675670	128675891	-	221	TRUE	15	15	1	73	73	1	13	13	1	33	33	1	11	11	1	67	67	1
Anapc1	57	chr2:128676101-128676247	chr2	128676101	128676247	-	146	TRUE	15	15	1	73	73	1	13	13	1	33	33	1	11	11	1	67	67	1
Anapc1	58	chr2:128677126-128678210	chr2	128677126	128678210	-	1084	TRUE	13	0	0	70	0	0	13	0	0	33	0	0	11	0	0	67	0	0
Anapc1	59	chr2:128678210-128678284	chr2	128678210	128678284	-	74	TRUE	13	13	1	70	70	1	13	13	1	33	33	1	11	11	1	67	67	1
Anapc1	60	chr2:128679519-128679602	chr2	128679519	128679602	-	83	TRUE	11	11	1	68	68	1	13	13	1	33	33	1	11	11	1	67	67	1
Anapc1	61	chr2:128680108-128680209	chr2	128680108	128680209	-	101	TRUE	10	10	1	67	67	1	13	12	0.923077	33	32	0.969697	10	10	1	66	66	1
Anapc1	62	chr2:128680393-128680445	chr2	128680393	128680445	-	52	TRUE	10	10	1	67	67	1	13	13	1	33	33	1	10	10	1	66	66	1
Anapc1	63	chr2:128684501-128684663	chr2	128684501	128684663	-	162	TRUE	10	10	1	67	67	1	13	13	1	33	33	1	9	9	1	64	64	1
Anapc1	64	chr2:128685048-128685823	chr2	128685048	128685823	-	775	TRUE	7	0	0	61	0	0	13	0	0	33	0	0	9	0	0	64	0	0
Anapc1	65	chr2:128685823-128686060	chr2	128685823	128686060	-	237	TRUE	7	7	1	61	61	1	13	13	1	33	33	1	9	9	1	64	64	1
Anapc1	66	chr2:128686060-128687152	chr2	128686060	128687152	-	1092	TRUE	7	0	0	61	0	0	12	0	0	32	0	0	9	0	0	64	0	0
Anapc1	67	chr2:128687152-128687354	chr2	128687152	128687354	-	202	TRUE	7	7	1	61	61	1	12	12	1	32	32	1	9	9	1	64	64	1
Anapc1	68	chr2:128687354-128687375	chr2	128687354	128687375	-	21	TRUE	6	6	1	60	60	1	10	10	1	30	30	1	8	8	1	61	61	1
Anapc1	69	chr2:128687375-128687376	chr2	128687375	128687376	-	1	TRUE	4	4	1	58	58	1	7	7	1	20	20	1	6	6	1	45	45	1
Anapc1	70	chr2:128687376-128687391	chr2	128687376	128687391	-	15	TRUE	4	4	1	58	58	1	7	7	1	20	20	1	6	6	1	45	45	1
Ank3	1	chr10:69533771-69533814	chr10	69533771	69533814	+	43	TRUE	1	1	1	1	1	1	2	2	1	2	2	1	1	1	1	1	1	1
Ank3	2	chr10:69533814-69533842	chr10	69533814	69533842	+	28	TRUE	1	1	1	1	1	1	2	2	1	2	2	1	1	1	1	1	1	1
Ank3	3	chr10:69533842-69533846	chr10	69533842	69533846	+	4	TRUE	1	1	1	1	1	1	2	2	1	2	2	1	1	1	1	1	1	1
Ank3	4	chr10:69533846-69534064	chr10	69533846	69534064	+	218	TRUE	1	1	1	1	1	1	3	3	1	3	3	1	3	3	1	3	3	1
Ank3	5	chr10:69534064-69534207	chr10	69534064	69534207	+	143	TRUE	1	1	1	1	1	1	5	4	0.8	5	4	0.8	3	3	1	3	3	1
Ank3	6	chr10:69534207-69534221	chr10	69534207	69534221	+	14	TRUE	1	1	1	1	1	1	5	4	0.8	5	4	0.8	3	3	1	3	3	1
Ank3	7	chr10:69534221-69534284	chr10	69534221	69534284	+	63	TRUE	1	1	1	1	1	1	5	4	0.8	5	4	0.8	3	3	1	3	3	1
Ank3	8	chr10:69595049-69595659	chr10	69595049	69595659	+	610	TRUE	1	0	0	1	0	0	5	0	0	5	0	0	3	0	0	3	0	0
Ank3	9	chr10:69706295-69706369	chr10	69706295	69706369	+	74	TRUE	1	0	0	1	0	0	5	0	0	5	0	0	3	0	0	3	0	0
Ank3	10	chr10:69706369-69706473	chr10	69706369	69706473	+	104	TRUE	1	0	0	1	0	0	5	0	0	5	0	0	3	0	0	3	0	0
Ank3	11	chr10:69706473-69706477	chr10	69706473	69706477	+	4	TRUE	1	0	0	1	0	0	5	0	0	5	0	0	3	0	0	3	0	0
Ank3	12	chr10:69706477-69706925	chr10	69706477	69706925	+	448	TRUE	1	0	0	1	0	0	6	1	0.166667	6	1	0.166667	3	0	0	3	0	0
Ank3	13	chr10:69706925-69710476	chr10	69706925	69710476	+	3551	TRUE	1	0	0	1	0	0	6	0	0	6	0	0	3	0	0	3	0	0
Ank3	14	chr10:69720798-69720860	chr10	69720798	69720860	+	62	TRUE	1	0	0	1	0	0	6	0	0	6	0	0	3	0	0	3	0	0
Ank3	15	chr10:69785513-69785524	chr10	69785513	69785524	+	11	TRUE	2	1	0.5	2	1	0.5	6	0	0	6	0	0	3	0	0	3	0	0
Ank3	16	chr10:69785524-69785672	chr10	69785524	69785672	+	148	TRUE	3	2	0.666667	3	2	0.666667	6	0	0	6	0	0	3	0	0	3	0	0
Ank3	17	chr10:69787455-69787604	chr10	69787455	69787604	+	149	TRUE	3	0	0	3	0	0	7	1	0.142857	7	1	0.142857	6	1	0.166667	6	1	0.166667
Ank3	18	chr10:69808415-69808517	chr10	69808415	69808517	+	102	TRUE	3	3	1	3	3	1	7	6	0.857143	7	6	0.857143	6	6	1	6	6	1
Ank3	19	chr10:69808872-69808971	chr10	69808872	69808971	+	99	TRUE	3	3	1	3	3	1	7	6	0.857143	7	6	0.857143	6	6	1	6	6	1
Ank3	20	chr10:69809170-69809269	chr10	69809170	69809269	+	99	TRUE	3	3	1	3	3	1	7	6	0.857143	7	6	0.857143	6	6	1	6	6	1
Ank3	21	chr10:69809269-69810465	chr10	69809269	69810465	+	1196	TRUE	3	0	0	3	0	0	7	0	0	7	0	0	6	0	0	6	0	0
Ank3	22	chr10:69815694-69815793	chr10	69815694	69815793	+	99	TRUE	3	3	1	3	3	1	7	6	0.857143	7	6	0.857143	6	6	1	6	6	1
Ank3	23	chr10:69822207-69822393	chr10	69822207	69822393	+	186	TRUE	3	3	1	3	3	1	7	6	0.857143	7	6	0.857143	6	6	1	6	6	1
Ank3	24	chr10:69822393-69822635	chr10	69822393	69822635	+	242	TRUE	3	0	0	3	0	0	7	0	0	7	0	0	6	0	0	6	0	0
Ank3	25	chr10:69823077-69823101	chr10	69823077	69823101	+	24	TRUE	3	0	0	3	0	0	7	0	0	7	0	0	6	0	0	6	0	0
Ank3	26	chr10:69824317-69824416	chr10	69824317	69824416	+	99	TRUE	3	3	1	3	3	1	7	6	0.857143	7	6	0.857143	6	6	1	6	6	1
Ank3	27	chr10:69824416-69825081	chr10	69824416	69825081	+	665	TRUE	3	0	0	3	0	0	7	0	0	7	0	0	6	0	0	6	0	0
Ank3	28	chr10:69850105-69850148	chr10	69850105	69850148	+	43	TRUE	3	3	1	3	3	1	8	7	0.875	8	7	0.875	6	6	1	6	6	1
Ank3	29	chr10:69850148-69850204	chr10	69850148	69850204	+	56	TRUE	3	3	1	3	3	1	8	7	0.875	8	7	0.875	6	6	1	6	6	1
Ank3	30	chr10:69850204-69850727	chr10	69850204	69850727	+	523	TRUE	3	0	0	3	0	0	8	0	0	8	0	0	6	0	0	6	0	0
Ank3	31	chr10:69858219-69858521	chr10	69858219	69858521	+	302	TRUE	3	0	0	3	0	0	8	0	0	8	0	0	6	0	0	6	0	0
Ank3	32	chr10:69867384-69867483	chr10	69867384	69867483	+	99	TRUE	5	5	1	5	5	1	8	7	0.875	8	7	0.875	6	6	1	6	6	1
Ank3	33	chr10:69867483-69871001	chr10	69867483	69871001	+	3518	TRUE	5	0	0	5	0	0	8	0	0	8	0	0	6	0	0	6	0	0
Ank3	34	chr10:69871001-69871199	chr10	69871001	69871199	+	198	TRUE	6	6	1	7	7	1	9	8	0.888889	9	8	0.888889	7	7	1	7	7	1
Ank3	35	chr10:69871199-69872460	chr10	69871199	69872460	+	1261	TRUE	6	0	0	7	0	0	9	0	0	9	0	0	7	0	0	7	0	0
Ank3	36	chr10:69874789-69874888	chr10	69874789	69874888	+	99	TRUE	6	6	1	7	7	1	9	8	0.888889	9	8	0.888889	8	8	1	8	8	1
Ank3	37	chr10:69877829-69877928	chr10	69877829	69877928	+	99	TRUE	6	6	1	7	7	1	10	9	0.9	10	9	0.9	8	8	1	8	8	1
Ank3	38	chr10:69879892-69879991	chr10	69879892	69879991	+	99	TRUE	6	6	1	7	7	1	10	9	0.9	10	9	0.9	8	8	1	8	8	1
Ank3	39	chr10:69882360-69882558	chr10	69882360	69882558	+	198	TRUE	6	6	1	7	7	1	11	10	0.909091	11	10	0.909091	8	8	1	8	8	1
Ank3	40	chr10:69884746-69884845	chr10	69884746	69884845	+	99	TRUE	6	6	1	7	7	1	11	10	0.909091	11	10	0.909091	8	8	1	8	8	1
Ank3	41	chr10:69885138-69885237	chr10	69885138	69885237	+	99	TRUE	6	0	0	7	0	0	11	5	0.454545	11	5	0.454545	8	6	0.75	8	6	0.75
Ank3	42	chr10:69892321-69892519	chr10	69892321	69892519	+	198	TRUE	6	6	1	7	7	1	11	11	1	11	11	1	8	8	1	8	8	1
Ank3	43	chr10:69893444-69893543	chr10	69893444	69893543	+	99	TRUE	6	6	1	7	7	1	11	11	1	11	11	1	8	8	1	8	8	1
Ank3	44	chr10:69898040-69898130	chr10	69898040	69898130	+	90	TRUE	6	6	1	7	7	1	11	11	1	11	11	1	8	8	1	8	8	1
Ank3	45	chr10:69898130-69898139	chr10	69898130	69898139	+	9	TRUE	6	6	1	7	7	1	11	11	1	11	11	1	8	8	1	8	8	1
Ank3	46	chr10:69898227-69898326	chr10	69898227	69898326	+	99	TRUE	6	6	1	7	7	1	11	11	1	11	11	1	8	8	1	8	8	1
Ank3	47	chr10:69898993-69899068	chr10	69898993	69899068	+	75	TRUE	6	6	1	7	7	1	11	11	1	11	11	1	8	8	1	8	8	1
Ank3	48	chr10:69899068-69899089	chr10	69899068	69899089	+	21	TRUE	6	6	1	7	7	1	11	11	1	11	11	1	8	8	1	8	8	1
Ank3	49	chr10:69904197-69904270	chr10	69904197	69904270	+	73	TRUE	6	6	1	7	7	1	11	11	1	11	11	1	8	8	1	8	8	1
Ank3	50	chr10:69904447-69904510	chr10	69904447	69904510	+	63	TRUE	6	1	0.166667	7	1	0.142857	11	2	0.181818	11	2	0.181818	8	0	0	8	0	0
Ank3	51	chr10:69914864-69914904	chr10	69914864	69914904	+	40	TRUE	6	0	0	7	0	0	10	0	0	10	0	0	8	0	0	8	0	0
Ank3	52	chr10:69920437-69920491	chr10	69920437	69920491	+	54	TRUE	6	0	0	7	0	0	10	0	0	10	0	0	8	0	0	8	0	0
Ank3	53	chr10:69925494-69925531	chr10	69925494	69925531	+	37	TRUE	6	0	0	7	0	0	10	0	0	10	0	0	15	7	0.466667	20	12	0.6
Ank3	54	chr10:69925531-69925772	chr10	69925531	69925772	+	241	TRUE	6	0	0	7	0	0	10	0	0	10	0	0	15	7	0.466667	20	12	0.6
Ank3	55	chr10:69925772-69925804	chr10	69925772	69925804	+	32	TRUE	6	0	0	7	0	0	10	0	0	10	0	0	15	7	0.466667	20	12	0.6
Ank3	56	chr10:69925804-69925818	chr10	69925804	69925818	+	14	TRUE	6	0	0	7	0	0	10	0	0	10	0	0	15	7	0.466667	20	12	0.6
Ank3	57	chr10:69925818-69925953	chr10	69925818	69925953	+	135	TRUE	6	0	0	7	0	0	11	1	0.0909091	11	1	0.0909091	16	8	0.5	22	14	0.636364
Ank3	58	chr10:69925953-69926079	chr10	69925953	69926079	+	126	TRUE	6	0	0	7	0	0	11	1	0.0909091	11	1	0.0909091	16	8	0.5	22	14	0.636364
Ank3	59	chr10:69926079-69926132	chr10	69926079	69926132	+	53	TRUE	6	0	0	7	0	0	11	1	0.0909091	11	1	0.0909091	16	8	0.5	22	14	0.636364
Ank3	60	chr10:69926132-69926191	chr10	69926132	69926191	+	59	TRUE	6	0	0	7	0	0	11	1	0.0909091	11	1	0.0909091	16	8	0.5	22	14	0.636364
Ank3	61	chr10:69926191-69926338	chr10	69926191	69926338	+	147	TRUE	6	0	0	7	0	0	11	0	0	11	0	0	16	1	0.0625	22	2	0.0909091
Ank3	62	chr10:69927694-69927818	chr10	69927694	69927818	+	124	TRUE	6	6	1	7	7	1	11	11	1	11	11	1	16	16	1	22	22	1
Ank3	63	chr10:69929446-69929458	chr10	69929446	69929458	+	12	TRUE	6	4	0.666667	7	4	0.571429	11	11	1	11	11	1	16	16	1	22	22	1
Ank3	64	chr10:69932393-69932408	chr10	69932393	69932408	+	15	TRUE	6	0	0	7	0	0	11	0	0	11	0	0	15	1	0.0666667	20	1	0.05
Ank3	65	chr10:69932408-69932496	chr10	69932408	69932496	+	88	TRUE	6	6	1	7	7	1	11	11	1	11	11	1	15	15	1	20	20	1
Ank3	66	chr10:69950951-69951058	chr10	69950951	69951058	+	107	TRUE	6	6	1	7	7	1	11	11	1	11	11	1	15	15	1	20	20	1
Ank3	67	chr10:69953439-69953472	chr10	69953439	69953472	+	33	TRUE	6	2	0.333333	7	2	0.285714	11	0	0	11	0	0	15	0	0	20	0	0
Ank3	68	chr10:69953472-69953526	chr10	69953472	69953526	+	54	TRUE	6	0	0	7	0	0	11	0	0	11	0	0	15	0	0	20	0	0
Ank3	69	chr10:69955925-69956150	chr10	69955925	69956150	+	225	TRUE	6	6	1	7	7	1	11	11	1	11	11	1	15	15	1	20	20	1
Ank3	70	chr10:69958917-69959072	chr10	69958917	69959072	+	155	TRUE	6	6	1	7	7	1	11	11	1	11	11	1	15	15	1	20	20	1
Ank3	71	chr10:69973721-69973798	chr10	69973721	69973798	+	77	TRUE	6	6	1	7	7	1	11	11	1	11	11	1	15	15	1	20	20	1
Ank3	72	chr10:69973798-69973887	chr10	69973798	69973887	+	89	TRUE	6	6	1	7	7	1	11	11	1	11	11	1	15	15	1	20	20	1
Ank3	73	chr10:69973887-69973933	chr10	69973887	69973933	+	46	TRUE	6	6	1	7	7	1	11	11	1	11	11	1	15	15	1	20	20	1
Ank3	74	chr10:69976047-69976255	chr10	69976047	69976255	+	208	TRUE	6	6	1	7	7	1	11	11	1	11	11	1	15	15	1	20	20	1
Ank3	75	chr10:69977712-69977809	chr10	69977712	69977809	+	97	TRUE	6	6	1	7	7	1	11	11	1	11	11	1	15	15	1	20	20	1
Ank3	76	chr10:69978470-69978699	chr10	69978470	69978699	+	229	TRUE	6	6	1	7	7	1	11	11	1	11	11	1	15	15	1	20	20	1
Ank3	77	chr10:69979317-69979361	chr10	69979317	69979361	+	44	TRUE	6	6	1	7	7	1	11	11	1	11	11	1	15	15	1	20	20	1
Ank3	78	chr10:69979361-69979443	chr10	69979361	69979443	+	82	TRUE	6	6	1	7	7	1	11	11	1	11	11	1	15	15	1	20	20	1
Ank3	79	chr10:69980271-69980322	chr10	69980271	69980322	+	51	TRUE	6	6	1	7	7	1	11	11	1	11	11	1	15	15	1	20	20	1
Ank3	80	chr10:69980322-69980394	chr10	69980322	69980394	+	72	TRUE	6	6	1	7	7	1	11	11	1	11	11	1	15	15	1	20	20	1
Ank3	81	chr10:69980823-69980850	chr10	69980823	69980850	+	27	TRUE	6	0	0	7	0	0	11	0	0	11	0	0	15	0	0	20	0	0
Ank3	82	chr10:69982115-69982123	chr10	69982115	69982123	+	8	TRUE	6	6	1	7	7	1	11	10	0.909091	11	10	0.909091	15	14	0.933333	20	19	0.95
Ank3	83	chr10:69982123-69982161	chr10	69982123	69982161	+	38	TRUE	6	6	1	7	7	1	11	11	1	11	11	1	15	15	1	20	20	1
Ank3	84	chr10:69982161-69982197	chr10	69982161	69982197	+	36	TRUE	6	0	0	7	0	0	11	1	0.0909091	11	1	0.0909091	15	1	0.0666667	20	1	0.05
Ank3	85	chr10:69982197-69982302	chr10	69982197	69982302	+	105	TRUE	6	0	0	7	0	0	11	0	0	11	0	0	15	0	0	20	0	0
Ank3	86	chr10:69986082-69986088	chr10	69986082	69986088	+	6	TRUE	6	0	0	7	0	0	11	0	0	11	0	0	15	0	0	20	0	0
Ank3	87	chr10:69986088-69986110	chr10	69986088	69986110	+	22	TRUE	6	0	0	7	0	0	11	0	0	11	0	0	15	0	0	20	0	0
Ank3	88	chr10:69986110-69987848	chr10	69986110	69987848	+	1738	TRUE	6	0	0	7	0	0	11	0	0	11	0	0	15	0	0	20	0	0
Ank3	89	chr10:69987848-69988632	chr10	69987848	69988632	+	784	TRUE	6	0	0	7	0	0	11	0	0	11	0	0	15	0	0	20	0	0
Ank3	90	chr10:69988632-69989934	chr10	69988632	69989934	+	1302	TRUE	6	0	0	7	0	0	11	0	0	11	0	0	15	0	0	20	0	0
Ank3	91	chr10:69989934-69992090	chr10	69989934	69992090	+	2156	TRUE	6	0	0	7	0	0	11	0	0	11	0	0	15	0	0	20	0	0
Ank3	92	chr10:69992090-69992475	chr10	69992090	69992475	+	385	TRUE	6	0	0	7	0	0	11	0	0	11	0	0	15	0	0	20	0	0
Ank3	93	chr10:69992475-69993544	chr10	69992475	69993544	+	1069	TRUE	6	0	0	7	0	0	11	0	0	11	0	0	15	0	0	20	0	0
Ank3	94	chr10:69993544-69993762	chr10	69993544	69993762	+	218	TRUE	6	0	0	7	0	0	11	0	0	11	0	0	15	0	0	20	0	0
Ank3	95	chr10:69994302-69994371	chr10	69994302	69994371	+	69	TRUE	6	0	0	7	0	0	11	0	0	11	0	0	15	0	0	20	0	0
Ank3	96	chr10:69994371-69994446	chr10	69994371	69994446	+	75	TRUE	6	6	1	7	7	1	11	11	1	11	11	1	15	15	1	20	20	1
Ank3	97	chr10:69994446-69994510	chr10	69994446	69994510	+	64	TRUE	6	0	0	7	0	0	11	0	0	11	0	0	15	0	0	20	0	0
Ank3	98	chr10:69994510-69995240	chr10	69994510	69995240	+	730	TRUE	6	0	0	7	0	0	11	0	0	11	0	0	15	0	0	20	0	0
Ank3	99	chr10:69998094-69998168	chr10	69998094	69998168	+	74	TRUE	6	6	1	7	7	1	11	11	1	11	11	1	15	15	1	20	20	1
Ank3	100	chr10:69998168-69998226	chr10	69998168	69998226	+	58	TRUE	6	6	1	7	7	1	11	11	1	11	11	1	15	15	1	20	20	1
Ank3	101	chr10:69999354-69999498	chr10	69999354	69999498	+	144	TRUE	6	6	1	7	7	1	11	11	1	11	11	1	15	15	1	20	20	1
Ank3	102	chr10:69999498-69999703	chr10	69999498	69999703	+	205	TRUE	6	0	0	7	0	0	11	0	0	11	0	0	15	0	0	20	0	0
Ank3	103	chr10:70001922-70002231	chr10	70001922	70002231	+	309	TRUE	6	3	0.5	7	4	0.571429	11	10	0.909091	11	10	0.909091	15	13	0.866667	20	18	0.9
Ank3	104	chr10:70002231-70002510	chr10	70002231	70002510	+	279	TRUE	6	3	0.5	7	4	0.571429	11	10	0.909091	11	10	0.909091	15	13	0.866667	20	18	0.9
Ank3	105	chr10:70002510-70002601	chr10	70002510	70002601	+	91	TRUE	6	6	1	7	7	1	11	11	1	11	11	1	15	15	1	20	20	1
Ank3	106	chr10:70004609-70004724	chr10	70004609	70004724	+	115	TRUE	6	6	1	7	7	1	11	11	1	11	11	1	15	15	1	20	20	1
Ank3	107	chr10:70004724-70004991	chr10	70004724	70004991	+	267	TRUE	6	6	1	7	7	1	11	11	1	11	11	1	15	15	1	20	20	1
Ank3	108	chr10:70006799-70006802	chr10	70006799	70006802	+	3	TRUE	6	0	0	7	0	0	12	1	0.0833333	12	1	0.0833333	15	3	0.2	20	7	0.35
Ank3	109	chr10:70006802-70006853	chr10	70006802	70006853	+	51	TRUE	6	0	0	7	0	0	12	9	0.75	12	9	0.75	15	14	0.933333	20	19	0.95
Ank3	110	chr10:70008777-70008864	chr10	70008777	70008864	+	87	TRUE	6	0	0	7	0	0	12	12	1	12	12	1	15	15	1	20	20	1
Ank3	111	chr10:70013971-70014055	chr10	70013971	70014055	+	84	TRUE	6	0	0	7	0	0	12	12	1	12	12	1	15	15	1	20	20	1
Ank3	112	chr10:70014189-70014246	chr10	70014189	70014246	+	57	TRUE	6	0	0	7	0	0	12	12	1	12	12	1	15	13	0.866667	20	18	0.9
Ank3	113	chr10:70015567-70015570	chr10	70015567	70015570	+	3	TRUE	6	5	0.833333	7	6	0.857143	12	12	1	12	12	1	15	15	1	20	20	1
Ank3	114	chr10:70015570-70015631	chr10	70015570	70015631	+	61	TRUE	6	6	1	7	7	1	12	12	1	12	12	1	15	15	1	20	20	1
Ank3	115	chr10:70015631-70015633	chr10	70015631	70015633	+	2	TRUE	6	6	1	7	7	1	12	12	1	12	12	1	15	15	1	20	20	1
Ank3	116	chr10:70015633-70015653	chr10	70015633	70015653	+	20	TRUE	6	6	1	7	7	1	12	12	1	12	12	1	15	15	1	20	20	1
Ank3	117	chr10:70015653-70015805	chr10	70015653	70015805	+	152	TRUE	6	1	0.166667	7	1	0.142857	12	1	0.0833333	12	1	0.0833333	15	1	0.0666667	20	1	0.05
Ank3	118	chr10:70023831-70023866	chr10	70023831	70023866	+	35	TRUE	5	5	1	6	6	1	11	11	1	11	11	1	14	14	1	19	19	1
Ank3	119	chr10:70023866-70023921	chr10	70023866	70023921	+	55	TRUE	5	5	1	6	6	1	11	11	1	11	11	1	14	14	1	19	19	1
Ank3	120	chr10:70023921-70023957	chr10	70023921	70023957	+	36	TRUE	5	5	1	6	6	1	11	11	1	11	11	1	14	14	1	19	19	1
Ank3	121	chr10:70023957-70023995	chr10	70023957	70023995	+	38	TRUE	5	5	1	6	6	1	11	11	1	11	11	1	14	14	1	19	19	1
Ank3	122	chr10:70023995-70024447	chr10	70023995	70024447	+	452	TRUE	5	5	1	6	6	1	11	11	1	11	11	1	14	14	1	19	19	1
Ank3	123	chr10:70024447-70024626	chr10	70024447	70024626	+	179	TRUE	5	5	1	6	6	1	10	10	1	10	10	1	14	14	1	19	19	1
Ank3	124	chr10:70024626-70024628	chr10	70024626	70024628	+	2	TRUE	0	0	NA	0	0	NA	4	4	1	4	4	1	6	6	1	11	11	1
Ank3	125	chr10:70024628-70024643	chr10	70024628	70024643	+	15	TRUE	0	0	NA	0	0	NA	4	4	1	4	4	1	6	6	1	11	11	1
Ank3	126	chr10:70024643-70024882	chr10	70024643	70024882	+	239	TRUE	0	0	NA	0	0	NA	4	4	1	4	4	1	6	6	1	11	11	1
Ank3	127	chr10:70024882-70024954	chr10	70024882	70024954	+	72	TRUE	0	0	NA	0	0	NA	2	2	1	2	2	1	3	3	1	5	5	1
Ank3	128	chr10:70024954-70027438	chr10	70024954	70027438	+	2484	TRUE	0	0	NA	0	0	NA	2	2	1	2	2	1	2	2	1	4	4	1
Ank3	u-001	chr10:69785798-69785859	chr10	69785798	69785859	+	61	FALSE	3	0	0	3	0	0	6	0	0	6	0	0	4	1	0.25	4	1	0.25
Ank3	u-002	chr10:69786094-69786203	chr10	69786094	69786203	+	109	FALSE	3	0	0	3	0	0	6	0	0	6	0	0	5	1	0.2	5	1	0.2
Ankfy1	1	chr11:72690005-72690034	chr11	72690005	72690034	+	29	TRUE	5	5	1	22	22	1	4	4	1	22	22	1	5	5	1	13	13	1
Ankfy1	2	chr11:72712156-72712349	chr11	72712156	72712349	+	193	TRUE	6	6	1	24	24	1	5	5	1	23	23	1	5	5	1	13	13	1
Ankfy1	3	chr11:72714364-72714483	chr11	72714364	72714483	+	119	TRUE	6	6	1	24	24	1	7	7	1	25	25	1	5	5	1	13	13	1
Ankfy1	4	chr11:72722627-72722763	chr11	72722627	72722763	+	136	TRUE	6	6	1	24	24	1	7	5	0.714286	25	23	0.92	5	5	1	13	13	1
Ankfy1	5	chr11:72722763-72725180	chr11	72722763	72725180	+	2417	TRUE	6	0	0	24	0	0	7	0	0	25	0	0	5	0	0	13	0	0
Ankfy1	6	chr11:72728760-72728884	chr11	72728760	72728884	+	124	TRUE	6	6	1	24	24	1	8	7	0.875	26	25	0.961538	5	5	1	13	13	1
Ankfy1	7	chr11:72730471-72730621	chr11	72730471	72730621	+	150	TRUE	6	6	1	24	24	1	8	7	0.875	26	25	0.961538	6	6	1	14	14	1
Ankfy1	8	chr11:72732247-72732413	chr11	72732247	72732413	+	166	TRUE	7	7	1	25	25	1	9	8	0.888889	27	26	0.962963	6	6	1	14	14	1
Ankfy1	9	chr11:72738251-72738456	chr11	72738251	72738456	+	205	TRUE	7	7	1	25	25	1	9	8	0.888889	27	26	0.962963	6	6	1	14	14	1
Ankfy1	10	chr11:72739988-72740057	chr11	72739988	72740057	+	69	TRUE	7	7	1	25	25	1	9	8	0.888889	27	26	0.962963	6	6	1	14	14	1
Ankfy1	11	chr11:72740057-72740106	chr11	72740057	72740106	+	49	TRUE	7	0	0	25	0	0	9	0	0	27	0	0	6	0	0	14	0	0
Ankfy1	12	chr11:72740401-72740601	chr11	72740401	72740601	+	200	TRUE	7	7	1	25	25	1	10	9	0.9	28	27	0.964286	7	7	1	15	15	1
Ankfy1	13	chr11:72746855-72746953	chr11	72746855	72746953	+	98	TRUE	8	8	1	26	26	1	10	9	0.9	28	27	0.964286	7	7	1	15	15	1
Ankfy1	14	chr11:72749299-72749528	chr11	72749299	72749528	+	229	TRUE	10	10	1	28	28	1	11	11	1	29	29	1	9	9	1	17	17	1
Ankfy1	15	chr11:72750079-72750178	chr11	72750079	72750178	+	99	TRUE	10	10	1	28	28	1	12	12	1	30	30	1	9	9	1	17	17	1
Ankfy1	16	chr11:72750400-72750554	chr11	72750400	72750554	+	154	TRUE	11	11	1	29	29	1	12	12	1	30	30	1	9	9	1	17	17	1
Ankfy1	17	chr11:72752064-72752233	chr11	72752064	72752233	+	169	TRUE	11	11	1	29	29	1	12	12	1	30	30	1	9	9	1	17	17	1
Ankfy1	18	chr11:72753599-72753718	chr11	72753599	72753718	+	119	TRUE	11	11	1	29	29	1	12	12	1	30	30	1	9	9	1	17	17	1
Ankfy1	19	chr11:72754336-72754493	chr11	72754336	72754493	+	157	TRUE	11	11	1	29	29	1	12	12	1	30	30	1	9	9	1	17	17	1
Ankfy1	20	chr11:72755689-72755890	chr11	72755689	72755890	+	201	TRUE	11	11	1	29	29	1	12	12	1	30	30	1	9	9	1	17	17	1
Ankfy1	21	chr11:72757292-72757469	chr11	72757292	72757469	+	177	TRUE	11	11	1	29	29	1	12	12	1	30	30	1	9	9	1	17	17	1
Ankfy1	22	chr11:72758452-72758600	chr11	72758452	72758600	+	148	TRUE	11	11	1	29	29	1	12	12	1	30	30	1	9	9	1	17	17	1
Ankfy1	23	chr11:72759915-72760006	chr11	72759915	72760006	+	91	TRUE	11	11	1	29	29	1	12	12	1	30	30	1	9	9	1	17	17	1
Ankfy1	24	chr11:72760239-72760364	chr11	72760239	72760364	+	125	TRUE	11	11	1	29	29	1	12	12	1	30	30	1	9	9	1	17	17	1
Ankfy1	25	chr11:72760364-72760890	chr11	72760364	72760890	+	526	TRUE	11	0	0	29	0	0	12	0	0	30	0	0	9	0	0	17	0	0
Ankfy1	26	chr11:72761362-72761509	chr11	72761362	72761509	+	147	TRUE	11	11	1	29	29	1	12	12	1	30	30	1	9	9	1	17	17	1
Ankfy1	27	chr11:72764466-72764776	chr11	72764466	72764776	+	310	TRUE	11	0	0	29	0	0	12	0	0	30	0	0	9	0	0	17	0	0
Ankfy1	28	chr11:72764776-72764867	chr11	72764776	72764867	+	91	TRUE	11	11	1	29	29	1	12	12	1	30	30	1	9	9	1	17	17	1
Ankfy1	29	chr11:72767512-72767588	chr11	72767512	72767588	+	76	TRUE	11	11	1	29	29	1	12	12	1	30	30	1	9	9	1	17	17	1
Ankfy1	30	chr11:72767588-72767753	chr11	72767588	72767753	+	165	TRUE	11	11	1	29	29	1	12	12	1	30	30	1	9	9	1	17	17	1
Ankfy1	31	chr11:72767753-72771221	chr11	72767753	72771221	+	3468	TRUE	11	11	1	29	29	1	12	12	1	30	30	1	9	9	1	17	17	1
Ankfy1	32	chr11:72771221-72772146	chr11	72771221	72772146	+	925	TRUE	1	1	1	2	2	1	1	1	1	7	7	1	1	1	1	1	1	1
Ankrd28	1	chr14:31700014-31702306	chr14	31700014	31702306	-	2292	TRUE	17	17	1	27	27	1	51	51	1	138	138	1	36	36	1	69	69	1
Ankrd28	2	chr14:31705264-31705356	chr14	31705264	31705356	-	92	TRUE	17	17	1	27	27	1	51	51	1	138	138	1	36	36	1	69	69	1
Ankrd28	3	chr14:31706789-31706872	chr14	31706789	31706872	-	83	TRUE	17	17	1	27	27	1	51	51	1	138	138	1	36	36	1	69	69	1
Ankrd28	4	chr14:31707203-31707286	chr14	31707203	31707286	-	83	TRUE	17	17	1	27	27	1	51	51	1	138	138	1	36	36	1	69	69	1
Ankrd28	5	chr14:31708002-31708148	chr14	31708002	31708148	-	146	TRUE	17	17	1	27	27	1	51	51	1	138	138	1	36	36	1	69	69	1
Ankrd28	6	chr14:31708749-31708833	chr14	31708749	31708833	-	84	TRUE	17	17	1	27	27	1	51	51	1	138	138	1	36	36	1	69	69	1
Ankrd28	7	chr14:31708917-31709005	chr14	31708917	31709005	-	88	TRUE	17	17	1	27	27	1	51	51	1	138	138	1	36	36	1	69	69	1
Ankrd28	8	chr14:31710751-31710971	chr14	31710751	31710971	-	220	TRUE	17	17	1	27	27	1	51	51	1	138	138	1	36	36	1	69	69	1
Ankrd28	9	chr14:31711058-31711176	chr14	31711058	31711176	-	118	TRUE	17	17	1	27	27	1	51	51	1	138	138	1	36	36	1	69	69	1
Ankrd28	10	chr14:31711928-31712016	chr14	31711928	31712016	-	88	TRUE	17	17	1	27	27	1	51	51	1	138	138	1	36	36	1	69	69	1
Ankrd28	11	chr14:31715233-31715435	chr14	31715233	31715435	-	202	TRUE	17	17	1	27	27	1	51	51	1	138	138	1	36	36	1	69	69	1
Ankrd28	12	chr14:31719340-31719415	chr14	31719340	31719415	-	75	TRUE	17	17	1	27	27	1	51	51	1	138	138	1	36	36	1	69	69	1
Ankrd28	13	chr14:31720105-31720132	chr14	31720105	31720132	-	27	TRUE	17	17	1	27	27	1	51	51	1	138	138	1	36	36	1	69	69	1
Ankrd28	14	chr14:31721845-31721957	chr14	31721845	31721957	-	112	TRUE	17	17	1	27	27	1	51	51	1	138	138	1	36	36	1	69	69	1
Ankrd28	15	chr14:31727634-31727775	chr14	31727634	31727775	-	141	TRUE	17	17	1	27	27	1	51	51	1	138	138	1	36	36	1	69	69	1
Ankrd28	16	chr14:31729884-31729953	chr14	31729884	31729953	-	69	TRUE	17	17	1	27	27	1	51	51	1	138	138	1	36	36	1	69	69	1
Ankrd28	17	chr14:31732028-31732092	chr14	31732028	31732092	-	64	TRUE	17	17	1	27	27	1	51	51	1	138	138	1	36	36	1	69	69	1
Ankrd28	18	chr14:31733683-31733766	chr14	31733683	31733766	-	83	TRUE	17	17	1	27	27	1	51	51	1	138	138	1	36	36	1	69	69	1
Ankrd28	19	chr14:31734971-31735086	chr14	31734971	31735086	-	115	TRUE	17	16	0.941176	27	26	0.962963	51	51	1	138	138	1	36	36	1	69	69	1
Ankrd28	20	chr14:31736759-31736838	chr14	31736759	31736838	-	79	TRUE	17	16	0.941176	27	26	0.962963	48	48	1	129	129	1	35	35	1	68	68	1
Ankrd28	21	chr14:31743222-31743435	chr14	31743222	31743435	-	213	TRUE	17	16	0.941176	27	26	0.962963	48	48	1	129	129	1	34	34	1	65	65	1
Ankrd28	22	chr14:31745220-31745363	chr14	31745220	31745363	-	143	TRUE	14	13	0.928571	24	23	0.958333	46	46	1	126	126	1	31	31	1	61	61	1
Ankrd28	23	chr14:31746912-31747000	chr14	31746912	31747000	-	88	TRUE	14	13	0.928571	24	23	0.958333	46	46	1	126	126	1	30	30	1	59	59	1
Ankrd28	24	chr14:31748642-31748843	chr14	31748642	31748843	-	201	TRUE	13	12	0.923077	23	22	0.956522	45	45	1	125	125	1	30	30	1	59	59	1
Ankrd28	25	chr14:31755732-31755803	chr14	31755732	31755803	-	71	TRUE	12	12	1	22	22	1	45	45	1	125	125	1	29	29	1	58	58	1
Ankrd28	26	chr14:31764253-31764332	chr14	31764253	31764332	-	79	TRUE	12	12	1	22	22	1	45	45	1	125	125	1	29	29	1	58	58	1
Ankrd28	27	chr14:31778921-31779005	chr14	31778921	31779005	-	84	TRUE	11	11	1	21	21	1	45	45	1	125	125	1	28	28	1	57	57	1
Ankrd28	28	chr14:31830326-31830415	chr14	31830326	31830415	-	89	TRUE	8	8	1	18	18	1	16	15	0.9375	62	60	0.967742	4	4	1	5	5	1
Ankrd28	u-001	chr14:31698775-31699725	chr14	31698775	31699725	-	950	FALSE	12	12	1	13	13	1	26	26	1	57	57	1	17	17	1	29	29	1
Ankrd28	u-002	chr14:31780157-31782016	chr14	31780157	31782016	-	1859	FALSE	11	3	0.272727	21	3	0.142857	44	29	0.659091	124	64	0.516129	28	24	0.857143	57	52	0.912281
Ankrd28	u-003	chr14:31791091-31791348	chr14	31791091	31791348	-	257	FALSE	8	0	0	18	0	0	16	1	0.0625	62	1	0.016129	4	0	0	5	0	0
Ankrd28	u-004	chr14:31805126-31805253	chr14	31805126	31805253	-	127	FALSE	8	0	0	18	0	0	16	2	0.125	62	2	0.0322581	4	0	0	5	0	0
Ankrd28	u-005	chr14:31830632-31830665	chr14	31830632	31830665	-	33	FALSE	1	1	1	2	2	1	2	1	0.5	6	4	0.666667	1	1	1	1	1	1
Ankrd28	u-006	chr14:31874707-31874715	chr14	31874707	31874715	-	8	FALSE	0	0	NaN	0	0	NaN	1	1	1	2	2	1	0	0	NaN	0	0	NaN
Ankrd33b	1	chr15:31291478-31291479	chr15	31291478	31291479	-	1	TRUE	2	2	1	2	2	1	7	7	1	14	14	1	7	7	1	8	8	1
Ankrd33b	2	chr15:31291479-31293185	chr15	31291479	31293185	-	1706	TRUE	9	9	1	10	10	1	20	20	1	46	46	1	16	16	1	33	33	1
Ankrd33b	3	chr15:31293185-31294094	chr15	31293185	31294094	-	909	TRUE	9	9	1	10	10	1	20	20	1	46	46	1	16	16	1	33	33	1
Ankrd33b	4	chr15:31294094-31297984	chr15	31294094	31297984	-	3890	TRUE	9	9	1	10	10	1	20	20	1	46	46	1	16	16	1	33	33	1
Ankrd33b	5	chr15:31304991-31305132	chr15	31304991	31305132	-	141	TRUE	5	5	1	6	6	1	14	14	1	37	37	1	8	8	1	22	22	1
Ankrd33b	6	chr15:31323841-31323938	chr15	31323841	31323938	-	97	TRUE	5	0	0	6	0	0	12	0	0	35	0	0	8	0	0	22	0	0
Ankrd33b	7	chr15:31323945-31325056	chr15	31323945	31325056	-	1111	TRUE	5	0	0	6	0	0	12	0	0	35	0	0	8	0	0	22	0	0
Ankrd33b	8	chr15:31325085-31325215	chr15	31325085	31325215	-	130	TRUE	5	5	1	6	6	1	12	12	1	35	35	1	8	8	1	22	22	1
Ankrd33b	9	chr15:31367038-31367065	chr15	31367038	31367065	-	27	TRUE	5	5	1	6	6	1	11	11	1	33	33	1	7	7	1	19	19	1
Ankrd33b	10	chr15:31367065-31367532	chr15	31367065	31367532	-	467	TRUE	5	5	1	6	6	1	11	11	1	33	33	1	6	6	1	18	18	1
Ankrd33b	11	chr15:31367532-31367568	chr15	31367532	31367568	-	36	TRUE	3	3	1	3	3	1	8	8	1	25	25	1	4	4	1	7	7	1
Ankrd33b	12	chr15:31367568-31367726	chr15	31367568	31367726	-	158	TRUE	2	2	1	2	2	1	4	4	1	9	9	1	2	2	1	4	4	1
Ankrd33b	13	chr15:31367726-31367759	chr15	31367726	31367759	-	33	TRUE	0	0	NA	0	0	NA	2	2	1	6	6	1	0	0	NA	0	0	NA
Ankrd50	1	chr3:38449258-38449650	chr3	38449258	38449650	-	392	TRUE	3	3	1	3	3	1	0	0	NA	0	0	NA	0	0	NA	0	0	NA
Ankrd50	2	chr3:38449650-38452078	chr3	38449650	38452078	-	2428	TRUE	10	10	1	12	12	1	1	1	1	1	1	1	3	3	1	3	3	1
Ankrd50	3	chr3:38452078-38452505	chr3	38452078	38452505	-	427	TRUE	17	17	1	25	25	1	4	4	1	4	4	1	7	7	1	10	10	1
Ankrd50	4	chr3:38454040-38455557	chr3	38454040	38455557	-	1517	TRUE	17	17	1	25	25	1	4	4	1	4	4	1	7	7	1	10	10	1
Ankrd50	5	chr3:38455557-38457585	chr3	38455557	38457585	-	2028	TRUE	17	17	1	25	25	1	4	4	1	4	4	1	7	7	1	10	10	1
Ankrd50	6	chr3:38462899-38463129	chr3	38462899	38463129	-	230	TRUE	11	11	1	18	18	1	4	4	1	4	4	1	6	6	1	9	9	1
Ankrd50	7	chr3:38482690-38483091	chr3	38482690	38483091	-	401	TRUE	11	11	1	18	18	1	3	3	1	3	3	1	6	6	1	9	9	1
Ankrd50	8	chr3:38483091-38483250	chr3	38483091	38483250	-	159	TRUE	11	11	1	18	18	1	3	3	1	3	3	1	5	5	1	8	8	1
Ankrd50	9	chr3:38483250-38483567	chr3	38483250	38483567	-	317	TRUE	11	11	1	18	18	1	3	3	1	3	3	1	5	5	1	8	8	1
Ankrd50	10	chr3:38483567-38483984	chr3	38483567	38483984	-	417	TRUE	11	7	0.636364	18	13	0.722222	3	2	0.666667	3	2	0.666667	4	3	0.75	7	6	0.857143
Ankrd50	11	chr3:38484670-38484815	chr3	38484670	38484815	-	145	TRUE	9	9	1	16	16	1	3	3	1	3	3	1	3	3	1	6	6	1
Ankrd50	12	chr3:38484815-38484844	chr3	38484815	38484844	-	29	TRUE	2	2	1	3	3	1	0	0	NA	0	0	NA	0	0	NA	0	0	NA
Ankrd50	u-001	chr3:38478712-38478837	chr3	38478712	38478837	-	125	FALSE	11	1	0.0909091	18	1	0.0555556	3	0	0	3	0	0	6	0	0	9	0	0
Anks1	1	chr17:27909339-27909371	chr17	27909339	27909371	+	32	TRUE	0	0	NA	0	0	NA	0	0	NA	0	0	NA	0	0	NA	0	0	NA
Anks1	2	chr17:27909371-27909646	chr17	27909371	27909646	+	275	TRUE	0	0	NA	0	0	NA	0	0	NA	0	0	NA	0	0	NA	0	0	NA
Anks1	3	chr17:27974904-27974985	chr17	27974904	27974985	+	81	TRUE	0	0	NA	0	0	NA	0	0	NA	0	0	NA	0	0	NA	0	0	NA
Anks1	4	chr17:27976560-27976717	chr17	27976560	27976717	+	157	TRUE	0	0	NA	0	0	NA	0	0	NA	0	0	NA	0	0	NA	0	0	NA
Anks1	5	chr17:27978426-27978489	chr17	27978426	27978489	+	63	TRUE	0	0	NA	0	0	NA	0	0	NA	0	0	NA	0	0	NA	0	0	NA
Anks1	6	chr17:27985065-27985362	chr17	27985065	27985362	+	297	TRUE	0	0	NA	0	0	NA	0	0	NA	0	0	NA	0	0	NA	0	0	NA
Anks1	7	chr17:27986251-27986327	chr17	27986251	27986327	+	76	TRUE	0	0	NA	0	0	NA	0	0	NA	0	0	NA	0	0	NA	0	0	NA
Anks1	8	chr17:27986550-27986652	chr17	27986550	27986652	+	102	TRUE	0	0	NA	0	0	NA	0	0	NA	0	0	NA	0	0	NA	0	0	NA
Anks1	9	chr17:27986744-27986846	chr17	27986744	27986846	+	102	TRUE	0	0	NA	0	0	NA	0	0	NA	0	0	NA	0	0	NA	0	0	NA
Anks1	10	chr17:27988719-27988916	chr17	27988719	27988916	+	197	TRUE	0	0	NA	0	0	NA	0	0	NA	0	0	NA	0	0	NA	0	0	NA
Anks1	11	chr17:27991307-27991400	chr17	27991307	27991400	+	93	TRUE	0	0	NA	0	0	NA	0	0	NA	0	0	NA	0	0	NA	0	0	NA
Anks1	12	chr17:27995933-27996054	chr17	27995933	27996054	+	121	TRUE	1	1	1	1	1	1	0	0	NA	0	0	NA	0	0	NA	0	0	NA
Anks1	13	chr17:28007584-28007848	chr17	28007584	28007848	+	264	TRUE	14	12	0.857143	47	45	0.957447	7	7	1	9	9	1	10	10	1	22	22	1
Anks1	14	chr17:28007848-28008432	chr17	28007848	28008432	+	584	TRUE	18	18	1	53	53	1	8	8	1	10	10	1	14	14	1	28	28	1
Anks1	15	chr17:28038079-28038146	chr17	28038079	28038146	+	67	TRUE	18	18	1	53	53	1	8	8	1	10	10	1	14	14	1	28	28	1
Anks1	16	chr17:28042569-28042676	chr17	28042569	28042676	+	107	TRUE	18	18	1	53	53	1	8	8	1	10	10	1	14	14	1	28	28	1
Anks1	17	chr17:28050565-28050664	chr17	28050565	28050664	+	99	TRUE	18	18	1	53	53	1	8	8	1	10	10	1	14	14	1	28	28	1
Anks1	18	chr17:28051496-28051649	chr17	28051496	28051649	+	153	TRUE	18	18	1	53	53	1	8	8	1	10	10	1	14	14	1	28	28	1
Anks1	19	chr17:28051724-28051832	chr17	28051724	28051832	+	108	TRUE	18	18	1	53	53	1	8	8	1	10	10	1	14	14	1	28	28	1
Anks1	20	chr17:28052638-28052803	chr17	28052638	28052803	+	165	TRUE	18	18	1	53	53	1	8	8	1	10	10	1	14	14	1	28	28	1
Anks1	21	chr17:28053889-28054015	chr17	28053889	28054015	+	126	TRUE	18	18	1	53	53	1	8	8	1	10	10	1	14	14	1	28	28	1
Anks1	22	chr17:28054291-28054363	chr17	28054291	28054363	+	72	TRUE	18	18	1	53	53	1	8	8	1	10	10	1	14	14	1	28	28	1
Anks1	23	chr17:28054669-28054756	chr17	28054669	28054756	+	87	TRUE	18	18	1	53	53	1	8	8	1	10	10	1	14	14	1	28	28	1
Anks1	24	chr17:28057326-28057464	chr17	28057326	28057464	+	138	TRUE	18	18	1	53	53	1	8	8	1	10	10	1	14	14	1	28	28	1
Anks1	25	chr17:28058289-28058460	chr17	28058289	28058460	+	171	TRUE	18	18	1	53	53	1	8	8	1	10	10	1	14	14	1	28	28	1
Anks1	26	chr17:28058747-28058846	chr17	28058747	28058846	+	99	TRUE	18	3	0.166667	53	4	0.0754717	8	1	0.125	10	1	0.1	14	2	0.142857	28	2	0.0714286
Anks1	27	chr17:28059293-28059391	chr17	28059293	28059391	+	98	TRUE	18	18	1	53	53	1	8	8	1	10	10	1	14	14	1	28	28	1
Anks1	28	chr17:28059391-28060561	chr17	28059391	28060561	+	1170	TRUE	18	18	1	53	53	1	8	8	1	10	10	1	14	14	1	28	28	1
Anks1	29	chr17:28060561-28062597	chr17	28060561	28062597	+	2036	TRUE	18	18	1	53	53	1	8	8	1	10	10	1	14	14	1	28	28	1
Anks1	30	chr17:28062597-28062599	chr17	28062597	28062599	+	2	TRUE	17	17	1	52	52	1	3	3	1	3	3	1	10	10	1	17	17	1
Anks1	31	chr17:28062599-28062600	chr17	28062599	28062600	+	1	TRUE	12	12	1	30	30	1	2	2	1	2	2	1	8	8	1	15	15	1
Anks1	u-001	chr17:27955875-27961460	chr17	27955875	27961460	+	5585	FALSE	0	0	NaN	0	0	NaN	0	0	NaN	0	0	NaN	1	1	1	1	1	1
Anks1	u-002	chr17:28006307-28006861	chr17	28006307	28006861	+	554	FALSE	2	1	0.5	2	1	0.5	0	0	NaN	0	0	NaN	0	0	NaN	0	0	NaN
Anks1	u-003	chr17:28039247-28039432	chr17	28039247	28039432	+	185	FALSE	18	0	0	53	0	0	8	1	0.125	10	1	0.1	14	0	0	28	0	0
Ano5	1	chr7:51511028-51511040	chr7	51511028	51511040	+	12	TRUE	1	1	1	1	1	1	27	27	1	105	105	1	17	17	1	44	44	1
Ano5	2	chr7:51511040-51511106	chr7	51511040	51511106	+	66	TRUE	1	1	1	1	1	1	43	43	1	143	143	1	20	20	1	48	48	1
Ano5	3	chr7:51511106-51511250	chr7	51511106	51511250	+	144	TRUE	3	3	1	3	3	1	49	49	1	151	151	1	23	23	1	51	51	1
Ano5	4	chr7:51518816-51518860	chr7	51518816	51518860	+	44	TRUE	3	3	1	3	3	1	49	49	1	151	151	1	23	23	1	51	51	1
Ano5	5	chr7:51519432-51519467	chr7	51519432	51519467	+	35	TRUE	3	0	0	3	0	0	49	0	0	151	0	0	23	0	0	51	0	0
Ano5	6	chr7:51526197-51526251	chr7	51526197	51526251	+	54	TRUE	3	3	1	3	3	1	50	50	1	153	153	1	24	24	1	53	53	1
Ano5	7	chr7:51535447-51535489	chr7	51535447	51535489	+	42	TRUE	3	3	1	3	3	1	50	50	1	153	153	1	25	25	1	54	54	1
Ano5	8	chr7:51537721-51537835	chr7	51537721	51537835	+	114	TRUE	3	3	1	3	3	1	50	50	1	153	153	1	25	25	1	54	54	1
Ano5	9	chr7:51544790-51544859	chr7	51544790	51544859	+	69	TRUE	3	3	1	3	3	1	51	44	0.862745	154	143	0.928571	25	24	0.96	54	53	0.981481
Ano5	10	chr7:51546661-51546946	chr7	51546661	51546946	+	285	TRUE	3	3	1	3	3	1	53	53	1	157	157	1	25	25	1	54	54	1
Ano5	11	chr7:51553829-51553943	chr7	51553829	51553943	+	114	TRUE	3	3	1	3	3	1	53	53	1	157	157	1	25	25	1	54	54	1
Ano5	12	chr7:51556157-51556270	chr7	51556157	51556270	+	113	TRUE	3	3	1	3	3	1	53	53	1	157	157	1	25	25	1	54	54	1
Ano5	13	chr7:51565480-51565615	chr7	51565480	51565615	+	135	TRUE	3	2	0.666667	3	2	0.666667	53	52	0.981132	157	156	0.993631	25	25	1	54	54	1
Ano5	14	chr7:51566262-51566368	chr7	51566262	51566368	+	106	TRUE	3	3	1	3	3	1	53	53	1	157	157	1	25	25	1	54	54	1
Ano5	15	chr7:51566488-51566549	chr7	51566488	51566549	+	61	TRUE	3	3	1	3	3	1	53	53	1	157	157	1	25	25	1	54	54	1
Ano5	16	chr7:51570266-51570418	chr7	51570266	51570418	+	152	TRUE	3	3	1	3	3	1	53	53	1	157	157	1	25	25	1	54	54	1
Ano5	17	chr7:51572999-51573074	chr7	51572999	51573074	+	75	TRUE	3	3	1	3	3	1	53	53	1	157	157	1	25	25	1	54	54	1
Ano5	18	chr7:51574677-51574900	chr7	51574677	51574900	+	223	TRUE	3	3	1	3	3	1	53	53	1	157	157	1	25	25	1	54	54	1
Ano5	19	chr7:51576503-51576611	chr7	51576503	51576611	+	108	TRUE	3	2	0.666667	3	2	0.666667	53	27	0.509434	157	76	0.484076	25	11	0.44	54	20	0.37037
Ano5	20	chr7:51576611-51576673	chr7	51576611	51576673	+	62	TRUE	3	3	1	3	3	1	53	53	1	157	157	1	25	25	1	54	54	1
Ano5	21	chr7:51579484-51579582	chr7	51579484	51579582	+	98	TRUE	3	3	1	3	3	1	53	53	1	157	157	1	25	25	1	54	54	1
Ano5	22	chr7:51583712-51583843	chr7	51583712	51583843	+	131	TRUE	3	3	1	3	3	1	53	53	1	157	157	1	25	25	1	54	54	1
Ano5	23	chr7:51585322-51585528	chr7	51585322	51585528	+	206	TRUE	3	3	1	3	3	1	53	53	1	157	157	1	25	25	1	54	54	1
Ano5	24	chr7:51587637-51587816	chr7	51587637	51587816	+	179	TRUE	3	3	1	3	3	1	53	43	0.811321	157	137	0.872611	25	21	0.84	54	49	0.907407
Ano5	25	chr7:51590562-51590668	chr7	51590562	51590668	+	106	TRUE	3	3	1	3	3	1	53	39	0.735849	157	131	0.834395	25	20	0.8	54	48	0.888889
Ano5	26	chr7:51593623-51593905	chr7	51593623	51593905	+	282	TRUE	3	3	1	3	3	1	53	53	1	157	157	1	25	25	1	54	54	1
Ano5	27	chr7:51593905-51594360	chr7	51593905	51594360	+	455	TRUE	3	3	1	3	3	1	53	53	1	157	157	1	25	25	1	54	54	1
Ano5	28	chr7:51594360-51598709	chr7	51594360	51598709	+	4349	TRUE	3	3	1	3	3	1	53	53	1	157	157	1	25	25	1	54	54	1
Ano5	u-001	chr7:51232884-51232893	chr7	51232884	51232893	+	9	FALSE	0	0	NaN	0	0	NaN	1	1	1	2	2	1	0	0	NaN	0	0	NaN
Ano5	u-002	chr7:51574526-51574586	chr7	51574526	51574586	+	60	FALSE	3	0	0	3	0	0	53	1	0.0188679	157	1	0.00636943	25	0	0	54	0	0
Ano6	1	chr15:95790842-95791056	chr15	95790842	95791056	+	214	TRUE	3	3	1	5	5	1	11	11	1	31	31	1	8	8	1	24	24	1
Ano6	2	chr15:95864224-95864307	chr15	95864224	95864307	+	83	TRUE	4	4	1	6	6	1	18	18	1	39	39	1	18	18	1	44	44	1
Ano6	3	chr15:95894412-95894541	chr15	95894412	95894541	+	129	TRUE	4	4	1	6	6	1	18	18	1	39	39	1	21	21	1	48	48	1
Ano6	4	chr15:95912304-95912370	chr15	95912304	95912370	+	66	TRUE	4	4	1	6	6	1	18	18	1	39	39	1	21	20	0.952381	48	47	0.979167
Ano6	5	chr15:95913371-95913656	chr15	95913371	95913656	+	285	TRUE	4	4	1	6	6	1	19	19	1	40	40	1	21	21	1	48	48	1
Ano6	6	chr15:95913871-95913985	chr15	95913871	95913985	+	114	TRUE	4	4	1	6	6	1	19	19	1	40	40	1	21	21	1	48	48	1
Ano6	7	chr15:95915952-95916068	chr15	95915952	95916068	+	116	TRUE	4	4	1	6	6	1	19	19	1	40	40	1	21	21	1	48	48	1
Ano6	8	chr15:95920243-95920378	chr15	95920243	95920378	+	135	TRUE	4	4	1	6	6	1	19	19	1	40	40	1	21	21	1	48	48	1
Ano6	9	chr15:95927523-95927629	chr15	95927523	95927629	+	106	TRUE	4	4	1	6	6	1	19	19	1	40	40	1	21	21	1	48	48	1
Ano6	10	chr15:95931782-95931843	chr15	95931782	95931843	+	61	TRUE	4	4	1	6	6	1	19	19	1	40	40	1	21	21	1	48	48	1
Ano6	11	chr15:95941209-95941352	chr15	95941209	95941352	+	143	TRUE	4	4	1	6	6	1	19	19	1	40	40	1	21	21	1	48	48	1
Ano6	12	chr15:95943397-95943475	chr15	95943397	95943475	+	78	TRUE	4	4	1	6	6	1	19	19	1	40	40	1	21	21	1	48	48	1
Ano6	13	chr15:95948271-95948497	chr15	95948271	95948497	+	226	TRUE	4	4	1	6	6	1	19	19	1	40	40	1	21	21	1	48	48	1
Ano6	14	chr15:95949490-95949660	chr15	95949490	95949660	+	170	TRUE	4	4	1	6	6	1	19	19	1	40	40	1	21	21	1	48	48	1
Ano6	15	chr15:95949858-95949956	chr15	95949858	95949956	+	98	TRUE	4	4	1	6	6	1	19	19	1	40	40	1	21	21	1	48	48	1
Ano6	16	chr15:95955890-95956021	chr15	95955890	95956021	+	131	TRUE	4	4	1	6	6	1	19	19	1	40	40	1	21	21	1	48	48	1
Ano6	17	chr15:95962075-95962281	chr15	95962075	95962281	+	206	TRUE	4	4	1	6	6	1	19	19	1	40	40	1	21	20	0.952381	48	47	0.979167
Ano6	18	chr15:95965820-95966023	chr15	95965820	95966023	+	203	TRUE	4	4	1	6	6	1	19	19	1	40	40	1	21	21	1	48	48	1
Ano6	19	chr15:95967622-95967728	chr15	95967622	95967728	+	106	TRUE	4	4	1	6	6	1	19	19	1	40	40	1	21	21	1	48	48	1
Ano6	20	chr15:95972494-95975464	chr15	95972494	95975464	+	2970	TRUE	4	4	1	6	6	1	19	19	1	40	40	1	21	21	1	48	48	1
Ano6	u-001	chr15:95829982-95830725	chr15	95829982	95830725	+	743	FALSE	4	1	0.25	6	1	0.166667	18	10	0.555556	39	18	0.461538	18	11	0.611111	44	21	0.477273
Antxr2	1	chr5:97882782-97886600	chr5	97882782	97886600	-	3818	TRUE	13	13	1	25	25	1	3	3	1	5	5	1	1	1	1	1	1	1
Antxr2	2	chr5:97915372-97916067	chr5	97915372	97916067	-	695	TRUE	13	0	0	25	0	0	3	0	0	5	0	0	1	0	0	1	0	0
Antxr2	3	chr5:97917789-97917914	chr5	97917789	97917914	-	125	TRUE	13	0	0	25	0	0	3	0	0	5	0	0	1	0	0	1	0	0
Antxr2	4	chr5:97938086-97938167	chr5	97938086	97938167	-	81	TRUE	13	13	1	25	25	1	3	3	1	5	5	1	1	1	1	1	1	1
Antxr2	5	chr5:97938402-97938567	chr5	97938402	97938567	-	165	TRUE	13	13	1	25	25	1	3	3	1	5	5	1	1	1	1	1	1	1
Antxr2	6	chr5:97948244-97948340	chr5	97948244	97948340	-	96	TRUE	13	13	1	25	25	1	3	3	1	5	5	1	1	1	1	1	1	1
Antxr2	7	chr5:97949169-97949211	chr5	97949169	97949211	-	42	TRUE	13	13	1	25	25	1	3	3	1	5	5	1	1	1	1	1	1	1
Antxr2	8	chr5:97960609-97960705	chr5	97960609	97960705	-	96	TRUE	13	13	1	25	25	1	3	3	1	5	5	1	1	1	1	1	1	1
Antxr2	9	chr5:97965681-97965760	chr5	97965681	97965760	-	79	TRUE	13	13	1	25	25	1	3	3	1	5	5	1	1	1	1	1	1	1
Antxr2	10	chr5:97975320-97975390	chr5	97975320	97975390	-	70	TRUE	13	13	1	25	25	1	3	3	1	5	5	1	1	1	1	1	1	1
Antxr2	11	chr5:97977600-97977699	chr5	97977600	97977699	-	99	TRUE	13	13	1	25	25	1	3	3	1	5	5	1	1	1	1	1	1	1
Antxr2	12	chr5:97979973-97980034	chr5	97979973	97980034	-	61	TRUE	13	13	1	25	25	1	3	3	1	5	5	1	1	1	1	1	1	1
Antxr2	13	chr5:97995997-97996095	chr5	97995997	97996095	-	98	TRUE	13	0	0	25	0	0	3	0	0	5	0	0	1	0	0	1	0	0
Antxr2	14	chr5:98003226-98003307	chr5	98003226	98003307	-	81	TRUE	13	13	1	25	25	1	3	3	1	5	5	1	1	1	1	1	1	1
Antxr2	15	chr5:98004055-98004124	chr5	98004055	98004124	-	69	TRUE	13	13	1	25	25	1	3	3	1	5	5	1	1	1	1	1	1	1
Antxr2	16	chr5:98004264-98004372	chr5	98004264	98004372	-	108	TRUE	13	13	1	25	25	1	3	3	1	5	5	1	1	1	1	1	1	1
Antxr2	17	chr5:98004858-98004940	chr5	98004858	98004940	-	82	TRUE	13	13	1	25	25	1	3	3	1	5	5	1	1	1	1	1	1	1
Antxr2	18	chr5:98027470-98027542	chr5	98027470	98027542	-	72	TRUE	13	13	1	25	25	1	3	3	1	5	5	1	1	1	1	1	1	1
Antxr2	19	chr5:98029583-98029655	chr5	98029583	98029655	-	72	TRUE	13	13	1	25	25	1	3	3	1	5	5	1	1	1	1	1	1	1
Antxr2	20	chr5:98030397-98030962	chr5	98030397	98030962	-	565	TRUE	13	13	1	25	25	1	3	3	1	5	5	1	1	1	1	1	1	1
Antxr2	21	chr5:98030962-98031043	chr5	98030962	98031043	-	81	TRUE	6	6	1	10	10	1	3	3	1	5	5	1	1	1	1	1	1	1
Ap2b1	1	chr11:83299023-83299053	chr11	83299023	83299053	+	30	TRUE	0	0	NA	0	0	NA	0	0	NA	0	0	NA	0	0	NA	0	0	NA
Ap2b1	2	chr11:83302482-83302702	chr11	83302482	83302702	+	220	TRUE	2	2	1	14	14	1	1	1	1	25	25	1	2	2	1	12	12	1
Ap2b1	3	chr11:83302702-83302733	chr11	83302702	83302733	+	31	TRUE	2	2	1	14	14	1	4	4	1	34	34	1	5	5	1	51	51	1
Ap2b1	4	chr11:83302733-83302773	chr11	83302733	83302773	+	40	TRUE	6	6	1	28	28	1	8	8	1	90	90	1	12	12	1	85	85	1
Ap2b1	5	chr11:83302773-83302837	chr11	83302773	83302837	+	64	TRUE	8	8	1	31	31	1	9	9	1	93	93	1	13	13	1	87	87	1
Ap2b1	6	chr11:83302951-83303426	chr11	83302951	83303426	+	475	TRUE	8	0	0	31	0	0	9	0	0	93	0	0	13	0	0	87	0	0
Ap2b1	7	chr11:83305035-83305090	chr11	83305035	83305090	+	55	TRUE	8	0	0	31	0	0	9	0	0	93	0	0	13	0	0	87	0	0
Ap2b1	8	chr11:83308214-83308237	chr11	83308214	83308237	+	23	TRUE	8	8	1	31	31	1	9	9	1	93	93	1	13	13	1	87	87	1
Ap2b1	9	chr11:83308237-83308274	chr11	83308237	83308274	+	37	TRUE	9	9	1	32	32	1	9	9	1	93	93	1	13	13	1	87	87	1
Ap2b1	10	chr11:83316419-83316515	chr11	83316419	83316515	+	96	TRUE	9	9	1	32	32	1	11	11	1	95	95	1	13	13	1	87	87	1
Ap2b1	11	chr11:83316515-83316525	chr11	83316515	83316525	+	10	TRUE	9	9	1	32	32	1	11	11	1	95	95	1	13	13	1	87	87	1
Ap2b1	12	chr11:83321938-83322074	chr11	83321938	83322074	+	136	TRUE	9	9	1	32	32	1	11	11	1	95	95	1	13	13	1	87	87	1
Ap2b1	13	chr11:83324510-83324624	chr11	83324510	83324624	+	114	TRUE	9	9	1	32	32	1	11	11	1	95	95	1	13	13	1	87	87	1
Ap2b1	14	chr11:83324624-83324756	chr11	83324624	83324756	+	132	TRUE	9	9	1	32	32	1	11	11	1	95	95	1	13	13	1	87	87	1
Ap2b1	15	chr11:83332985-83333058	chr11	83332985	83333058	+	73	TRUE	9	9	1	32	32	1	11	11	1	95	95	1	13	13	1	87	87	1
Ap2b1	16	chr11:83333058-83333176	chr11	83333058	83333176	+	118	TRUE	9	9	1	32	32	1	11	11	1	95	95	1	13	13	1	87	87	1
Ap2b1	17	chr11:83335380-83335602	chr11	83335380	83335602	+	222	TRUE	9	9	1	32	32	1	11	11	1	95	95	1	13	13	1	87	87	1
Ap2b1	18	chr11:83336341-83336462	chr11	83336341	83336462	+	121	TRUE	9	9	1	32	32	1	11	11	1	95	95	1	13	13	1	87	87	1
Ap2b1	19	chr11:83336765-83336861	chr11	83336765	83336861	+	96	TRUE	9	9	1	32	32	1	11	11	1	95	95	1	13	13	1	87	87	1
Ap2b1	20	chr11:83339312-83339428	chr11	83339312	83339428	+	116	TRUE	9	9	1	32	32	1	11	11	1	95	95	1	12	12	1	86	86	1
Ap2b1	21	chr11:83341273-83341439	chr11	83341273	83341439	+	166	TRUE	9	9	1	32	32	1	11	11	1	95	95	1	12	12	1	86	86	1
Ap2b1	22	chr11:83342599-83342698	chr11	83342599	83342698	+	99	TRUE	9	9	1	32	32	1	11	11	1	95	95	1	12	12	1	86	86	1
Ap2b1	23	chr11:83342698-83344580	chr11	83342698	83344580	+	1882	TRUE	9	0	0	32	0	0	11	0	0	95	0	0	12	1	0.0833333	86	1	0.0116279
Ap2b1	24	chr11:83346647-83346907	chr11	83346647	83346907	+	260	TRUE	9	9	1	32	32	1	11	11	1	95	95	1	11	11	1	85	85	1
Ap2b1	25	chr11:83350978-83351171	chr11	83350978	83351171	+	193	TRUE	9	9	1	32	32	1	11	11	1	95	95	1	11	11	1	85	85	1
Ap2b1	26	chr11:83364794-83364836	chr11	83364794	83364836	+	42	TRUE	9	7	0.777778	32	29	0.90625	11	7	0.636364	95	79	0.831579	10	6	0.6	83	65	0.783133
Ap2b1	27	chr11:83365646-83365793	chr11	83365646	83365793	+	147	TRUE	9	9	1	32	32	1	11	11	1	95	95	1	10	10	1	83	83	1
Ap2b1	28	chr11:83367882-83368028	chr11	83367882	83368028	+	146	TRUE	9	9	1	32	32	1	11	11	1	95	95	1	10	10	1	83	83	1
Ap2b1	29	chr11:83369652-83369782	chr11	83369652	83369782	+	130	TRUE	9	9	1	32	32	1	11	11	1	95	95	1	10	10	1	83	83	1
Ap2b1	30	chr11:83389702-83389787	chr11	83389702	83389787	+	85	TRUE	9	9	1	32	32	1	11	11	1	95	95	1	10	10	1	83	83	1
Ap2b1	31	chr11:83390694-83390781	chr11	83390694	83390781	+	87	TRUE	9	9	1	32	32	1	11	11	1	95	95	1	10	10	1	83	83	1
Ap2b1	32	chr11:83397754-83397909	chr11	83397754	83397909	+	155	TRUE	9	9	1	32	32	1	11	11	1	95	95	1	10	10	1	83	83	1
Ap2b1	33	chr11:83397909-83398597	chr11	83397909	83398597	+	688	TRUE	9	0	0	32	0	0	11	0	0	95	0	0	10	0	0	83	0	0
Ap2b1	34	chr11:83402569-83402644	chr11	83402569	83402644	+	75	TRUE	9	9	1	32	32	1	11	11	1	95	95	1	10	10	1	83	83	1
Ap2b1	35	chr11:83402644-83403012	chr11	83402644	83403012	+	368	TRUE	9	9	1	32	32	1	11	11	1	95	95	1	10	10	1	83	83	1
Ap2b1	36	chr11:83403012-83405035	chr11	83403012	83405035	+	2023	TRUE	9	9	1	32	32	1	11	11	1	95	95	1	10	10	1	83	83	1
Arel1	1	chr12:84918147-84918149	chr12	84918147	84918149	-	2	TRUE	2	2	1	5	5	1	0	0	NA	0	0	NA	2	2	1	4	4	1
Arel1	2	chr12:84918149-84920580	chr12	84918149	84920580	-	2431	TRUE	22	22	1	85	85	1	19	19	1	89	89	1	13	13	1	47	47	1
Arel1	3	chr12:84920679-84920855	chr12	84920679	84920855	-	176	TRUE	22	22	1	85	85	1	19	17	0.894737	89	86	0.966292	13	13	1	47	47	1
Arel1	4	chr12:84921257-84921347	chr12	84921257	84921347	-	90	TRUE	22	22	1	85	85	1	19	19	1	89	89	1	13	13	1	47	47	1
Arel1	5	chr12:84923859-84923918	chr12	84923859	84923918	-	59	TRUE	22	22	1	85	85	1	19	19	1	89	89	1	13	13	1	47	47	1
Arel1	6	chr12:84923995-84924125	chr12	84923995	84924125	-	130	TRUE	22	22	1	85	85	1	19	19	1	89	89	1	13	13	1	47	47	1
Arel1	7	chr12:84925693-84925819	chr12	84925693	84925819	-	126	TRUE	22	22	1	85	85	1	19	19	1	89	89	1	13	13	1	47	47	1
Arel1	8	chr12:84926233-84926413	chr12	84926233	84926413	-	180	TRUE	22	22	1	85	85	1	19	19	1	89	89	1	13	13	1	47	47	1
Arel1	9	chr12:84927300-84927410	chr12	84927300	84927410	-	110	TRUE	22	22	1	85	85	1	19	19	1	89	89	1	13	13	1	47	47	1
Arel1	10	chr12:84927868-84927944	chr12	84927868	84927944	-	76	TRUE	22	22	1	85	85	1	19	19	1	89	89	1	13	13	1	47	47	1
Arel1	11	chr12:84930117-84930239	chr12	84930117	84930239	-	122	TRUE	22	22	1	85	85	1	18	18	1	88	88	1	13	13	1	47	47	1
Arel1	12	chr12:84930348-84930490	chr12	84930348	84930490	-	142	TRUE	22	22	1	85	85	1	18	18	1	88	88	1	13	13	1	47	47	1
Arel1	13	chr12:84931698-84931776	chr12	84931698	84931776	-	78	TRUE	22	22	1	85	85	1	18	18	1	88	88	1	13	13	1	47	47	1
Arel1	14	chr12:84934151-84934318	chr12	84934151	84934318	-	167	TRUE	22	22	1	85	85	1	18	18	1	88	88	1	13	13	1	47	47	1
Arel1	15	chr12:84934318-84934399	chr12	84934318	84934399	-	81	TRUE	22	22	1	85	85	1	18	18	1	88	88	1	13	13	1	47	47	1
Arel1	16	chr12:84934569-84934750	chr12	84934569	84934750	-	181	TRUE	22	22	1	85	85	1	18	18	1	88	88	1	13	13	1	47	47	1
Arel1	17	chr12:84934953-84935123	chr12	84934953	84935123	-	170	TRUE	22	22	1	85	85	1	18	18	1	88	88	1	13	13	1	47	47	1
Arel1	18	chr12:84940159-84940160	chr12	84940159	84940160	-	1	TRUE	22	22	1	85	85	1	18	18	1	88	88	1	13	12	0.923077	47	46	0.978723
Arel1	19	chr12:84940160-84940397	chr12	84940160	84940397	-	237	TRUE	22	22	1	85	85	1	18	18	1	88	88	1	13	13	1	47	47	1
Arel1	20	chr12:84941730-84941760	chr12	84941730	84941760	-	30	TRUE	22	18	0.818182	85	77	0.905882	18	9	0.5	88	49	0.556818	13	9	0.692308	47	35	0.744681
Arel1	21	chr12:84941760-84941781	chr12	84941760	84941781	-	21	TRUE	22	22	1	85	85	1	18	18	1	88	88	1	13	13	1	47	47	1
Arel1	22	chr12:84941781-84941790	chr12	84941781	84941790	-	9	TRUE	22	22	1	85	85	1	18	18	1	88	88	1	13	13	1	47	47	1
Arel1	23	chr12:84941790-84941957	chr12	84941790	84941957	-	167	TRUE	22	22	1	85	85	1	18	18	1	88	88	1	13	13	1	47	47	1
Arel1	24	chr12:84943331-84943378	chr12	84943331	84943378	-	47	TRUE	22	22	1	85	85	1	18	18	1	88	88	1	13	13	1	47	47	1
Arel1	25	chr12:84943378-84943392	chr12	84943378	84943392	-	14	TRUE	22	22	1	85	85	1	18	18	1	88	88	1	13	13	1	47	47	1
Arel1	26	chr12:84945289-84945398	chr12	84945289	84945398	-	109	TRUE	22	0	0	85	0	0	18	0	0	88	0	0	13	0	0	47	0	0
Arel1	27	chr12:84946804-84946923	chr12	84946804	84946923	-	119	TRUE	22	0	0	85	0	0	18	0	0	88	0	0	13	0	0	47	0	0
Arel1	28	chr12:84951052-84951081	chr12	84951052	84951081	-	29	TRUE	22	22	1	85	85	1	18	18	1	88	88	1	13	13	1	47	47	1
Arel1	29	chr12:84951081-84951381	chr12	84951081	84951381	-	300	TRUE	22	22	1	85	85	1	18	18	1	88	88	1	13	13	1	47	47	1
Arel1	30	chr12:84952190-84952416	chr12	84952190	84952416	-	226	TRUE	19	1	0.0526316	81	2	0.0246914	18	0	0	88	0	0	13	0	0	47	0	0
Arel1	31	chr12:84965888-84966030	chr12	84965888	84966030	-	142	TRUE	18	0	0	79	0	0	18	0	0	88	0	0	13	0	0	47	0	0
Arel1	32	chr12:84970628-84970697	chr12	84970628	84970697	-	69	TRUE	18	15	0.833333	79	71	0.898734	18	16	0.888889	88	83	0.943182	13	11	0.846154	47	44	0.93617
Arel1	33	chr12:84970697-84970824	chr12	84970697	84970824	-	127	TRUE	18	18	1	79	79	1	17	17	1	87	87	1	13	13	1	47	47	1
Arel1	34	chr12:84970824-84970838	chr12	84970824	84970838	-	14	TRUE	15	15	1	75	75	1	17	17	1	87	87	1	11	11	1	45	45	1
Arel1	35	chr12:84970838-84970856	chr12	84970838	84970856	-	18	TRUE	11	11	1	58	58	1	11	11	1	61	61	1	9	9	1	43	43	1
Arel1	36	chr12:84970856-84970900	chr12	84970856	84970900	-	44	TRUE	9	9	1	54	54	1	8	8	1	57	57	1	7	7	1	39	39	1
Arel1	u-001	chr12:84951544-84951638	chr12	84951544	84951638	-	94	FALSE	20	1	0.05	83	2	0.0240964	18	0	0	88	0	0	13	0	0	47	0	0
Arfgef1	1	chr1:10137570-10138689	chr1	10137570	10138689	-	1119	TRUE	22	22	1	34	34	1	21	21	1	69	69	1	28	28	1	71	71	1
Arfgef1	2	chr1:10138689-10138996	chr1	10138689	10138996	-	307	TRUE	22	22	1	34	34	1	21	21	1	69	69	1	28	28	1	71	71	1
Arfgef1	3	chr1:10140466-10140584	chr1	10140466	10140584	-	118	TRUE	22	22	1	34	34	1	21	20	0.952381	69	68	0.985507	28	25	0.892857	71	66	0.929577
Arfgef1	4	chr1:10141558-10141697	chr1	10141558	10141697	-	139	TRUE	22	22	1	34	34	1	21	21	1	69	69	1	28	28	1	71	71	1
Arfgef1	5	chr1:10141697-10141701	chr1	10141697	10141701	-	4	TRUE	22	0	0	34	0	0	21	0	0	69	0	0	28	0	0	71	0	0
Arfgef1	6	chr1:10142575-10142744	chr1	10142575	10142744	-	169	TRUE	22	22	1	34	34	1	21	21	1	69	69	1	28	28	1	71	71	1
Arfgef1	7	chr1:10144717-10144857	chr1	10144717	10144857	-	140	TRUE	22	22	1	34	34	1	21	21	1	69	69	1	28	28	1	71	71	1
Arfgef1	8	chr1:10147402-10147404	chr1	10147402	10147404	-	2	TRUE	22	22	1	34	34	1	21	21	1	69	69	1	28	28	1	71	71	1
Arfgef1	9	chr1:10147404-10147535	chr1	10147404	10147535	-	131	TRUE	22	22	1	34	34	1	21	21	1	69	69	1	28	28	1	71	71	1
Arfgef1	10	chr1:10151800-10151873	chr1	10151800	10151873	-	73	TRUE	22	22	1	34	34	1	21	21	1	69	69	1	28	28	1	71	71	1
Arfgef1	11	chr1:10153385-10153524	chr1	10153385	10153524	-	139	TRUE	22	22	1	34	34	1	21	21	1	69	69	1	28	28	1	71	71	1
Arfgef1	12	chr1:10153606-10153742	chr1	10153606	10153742	-	136	TRUE	22	22	1	34	34	1	21	21	1	69	69	1	28	28	1	71	71	1
Arfgef1	13	chr1:10154280-10154410	chr1	10154280	10154410	-	130	TRUE	22	22	1	34	34	1	21	21	1	69	69	1	28	28	1	71	71	1
Arfgef1	14	chr1:10154410-10154530	chr1	10154410	10154530	-	120	TRUE	22	0	0	34	0	0	21	0	0	69	0	0	28	0	0	71	0	0
Arfgef1	15	chr1:10156398-10156913	chr1	10156398	10156913	-	515	TRUE	22	0	0	34	0	0	21	0	0	69	0	0	28	0	0	71	0	0
Arfgef1	16	chr1:10156913-10157044	chr1	10156913	10157044	-	131	TRUE	22	22	1	34	34	1	21	21	1	69	69	1	28	28	1	71	71	1
Arfgef1	17	chr1:10157044-10157899	chr1	10157044	10157899	-	855	TRUE	22	0	0	34	0	0	21	0	0	69	0	0	28	0	0	71	0	0
Arfgef1	18	chr1:10157899-10158060	chr1	10157899	10158060	-	161	TRUE	22	22	1	34	34	1	21	21	1	69	69	1	28	28	1	71	71	1
Arfgef1	19	chr1:10158060-10159567	chr1	10158060	10159567	-	1507	TRUE	22	0	0	34	0	0	21	0	0	69	0	0	28	0	0	71	0	0
Arfgef1	20	chr1:10159567-10159740	chr1	10159567	10159740	-	173	TRUE	22	22	1	34	34	1	21	21	1	69	69	1	28	28	1	71	71	1
Arfgef1	21	chr1:10159876-10160028	chr1	10159876	10160028	-	152	TRUE	22	22	1	34	34	1	21	21	1	69	69	1	28	28	1	71	71	1
Arfgef1	22	chr1:10160028-10160060	chr1	10160028	10160060	-	32	TRUE	22	0	0	34	0	0	21	0	0	69	0	0	28	0	0	71	0	0
Arfgef1	23	chr1:10160700-10160756	chr1	10160700	10160756	-	56	TRUE	22	22	1	34	34	1	21	21	1	69	69	1	28	28	1	71	71	1
Arfgef1	24	chr1:10160756-10160870	chr1	10160756	10160870	-	114	TRUE	22	22	1	34	34	1	21	21	1	69	69	1	28	28	1	71	71	1
Arfgef1	25	chr1:10160962-10161003	chr1	10160962	10161003	-	41	TRUE	22	22	1	34	34	1	21	21	1	69	69	1	28	28	1	71	71	1
Arfgef1	26	chr1:10161003-10161306	chr1	10161003	10161306	-	303	TRUE	22	0	0	34	0	0	21	0	0	69	0	0	28	0	0	71	0	0
Arfgef1	27	chr1:10163696-10163787	chr1	10163696	10163787	-	91	TRUE	22	22	1	34	34	1	21	21	1	69	69	1	28	28	1	71	71	1
Arfgef1	28	chr1:10172833-10172984	chr1	10172833	10172984	-	151	TRUE	22	22	1	34	34	1	21	21	1	69	69	1	28	28	1	71	71	1
Arfgef1	29	chr1:10173074-10173193	chr1	10173074	10173193	-	119	TRUE	22	0	0	34	0	0	21	0	0	69	0	0	28	0	0	71	0	0
Arfgef1	30	chr1:10173193-10173352	chr1	10173193	10173352	-	159	TRUE	22	22	1	34	34	1	21	21	1	69	69	1	28	28	1	71	71	1
Arfgef1	31	chr1:10174066-10174195	chr1	10174066	10174195	-	129	TRUE	22	22	1	34	34	1	21	21	1	69	69	1	28	28	1	71	71	1
Arfgef1	32	chr1:10179825-10179977	chr1	10179825	10179977	-	152	TRUE	22	22	1	34	34	1	21	21	1	69	69	1	28	28	1	71	71	1
Arfgef1	33	chr1:10180869-10181041	chr1	10180869	10181041	-	172	TRUE	22	22	1	34	34	1	21	21	1	69	69	1	28	28	1	71	71	1
Arfgef1	34	chr1:10183662-10183747	chr1	10183662	10183747	-	85	TRUE	22	22	1	34	34	1	21	21	1	69	69	1	28	28	1	71	71	1
Arfgef1	35	chr1:10183975-10184181	chr1	10183975	10184181	-	206	TRUE	22	22	1	34	34	1	21	21	1	69	69	1	28	28	1	71	71	1
Arfgef1	36	chr1:10184385-10184497	chr1	10184385	10184497	-	112	TRUE	22	22	1	34	34	1	21	21	1	69	69	1	28	28	1	71	71	1
Arfgef1	37	chr1:10188756-10188958	chr1	10188756	10188958	-	202	TRUE	22	22	1	34	34	1	21	21	1	69	69	1	28	28	1	71	71	1
Arfgef1	38	chr1:10189226-10189335	chr1	10189226	10189335	-	109	TRUE	22	22	1	34	34	1	21	21	1	69	69	1	28	28	1	71	71	1
Arfgef1	39	chr1:10189438-10189678	chr1	10189438	10189678	-	240	TRUE	22	22	1	34	34	1	21	21	1	69	69	1	28	28	1	71	71	1
Arfgef1	40	chr1:10194256-10194491	chr1	10194256	10194491	-	235	TRUE	20	20	1	32	32	1	21	21	1	69	69	1	28	28	1	71	71	1
Arfgef1	41	chr1:10198842-10198976	chr1	10198842	10198976	-	134	TRUE	18	18	1	27	27	1	19	19	1	63	63	1	26	26	1	64	64	1
Arfgef1	42	chr1:10199728-10199904	chr1	10199728	10199904	-	176	TRUE	16	16	1	25	25	1	18	18	1	59	59	1	25	25	1	61	61	1
Arfgef1	43	chr1:10204807-10204909	chr1	10204807	10204909	-	102	TRUE	13	13	1	19	19	1	16	16	1	54	54	1	22	22	1	56	56	1
Arfgef1	44	chr1:10208945-10209160	chr1	10208945	10209160	-	215	TRUE	11	0	0	17	0	0	14	0	0	46	0	0	20	0	0	49	0	0
Arfgef1	45	chr1:10209160-10209424	chr1	10209160	10209424	-	264	TRUE	11	0	0	17	0	0	14	0	0	46	0	0	20	0	0	49	0	0
Arfgef1	46	chr1:10209424-10209701	chr1	10209424	10209701	-	277	TRUE	11	11	1	17	17	1	14	14	1	46	46	1	20	20	1	49	49	1
Arfgef1	47	chr1:10209701-10210107	chr1	10209701	10210107	-	406	TRUE	6	0	0	6	0	0	6	0	0	9	0	0	7	0	0	13	0	0
Arfgef1	48	chr1:10213043-10213223	chr1	10213043	10213223	-	180	TRUE	6	6	1	6	6	1	6	6	1	9	9	1	7	7	1	13	13	1
Arfgef1	49	chr1:10214124-10214213	chr1	10214124	10214213	-	89	TRUE	4	4	1	4	4	1	5	5	1	8	8	1	6	6	1	11	11	1
Arfgef1	50	chr1:10214213-10214271	chr1	10214213	10214271	-	58	TRUE	4	4	1	4	4	1	5	5	1	8	8	1	6	6	1	11	11	1
Arfgef1	51	chr1:10215836-10215993	chr1	10215836	10215993	-	157	TRUE	3	3	1	3	3	1	3	3	1	4	4	1	5	5	1	8	8	1
Arfgef1	52	chr1:10216528-10216559	chr1	10216528	10216559	-	31	TRUE	2	2	1	2	2	1	3	3	1	4	4	1	2	2	1	3	3	1
Arfgef1	53	chr1:10232370-10232670	chr1	10232370	10232670	-	300	TRUE	1	1	1	1	1	1	2	2	1	3	3	1	2	2	1	3	3	1
Arfgef1	u-001	chr1:10232891-10232984	chr1	10232891	10232984	-	93	FALSE	0	0	NaN	0	0	NaN	0	0	NaN	0	0	NaN	1	1	1	1	1	1
Arfgef2	1	chr2:166805587-166805835	chr2	166805587	166805835	+	248	TRUE	13	13	1	63	63	1	9	9	1	35	35	1	9	9	1	63	63	1
Arfgef2	2	chr2:166826926-166826957	chr2	166826926	166826957	+	31	TRUE	13	13	1	63	63	1	9	9	1	35	35	1	9	9	1	63	63	1
Arfgef2	3	chr2:166827541-166827656	chr2	166827541	166827656	+	115	TRUE	13	13	1	63	63	1	12	12	1	38	38	1	10	10	1	64	64	1
[truncated: 25,274 more rows]

[truncated: 8 more sheets: (12) filter_30x_exon_ctotal, (13) filter_20_pct_diff_use, (14) manually_curated, (14) novel, (14) artifacts, (15) Ttn_ratio_checked, (15) Neb_ratio_checked, (15) Nrap_ratio_checked]
