# Supplementary material for: A long-read RNA-seq approach to identify novel transcripts of very large genes
Source: Genome Res. 2020 Jun;30(6):885–97. doi: 10.1101/gr.259903.119 (PMC7370890; doi:10.1101/gr.259903.119)
Supplement: Supplemental Material [file supp_gr.259903.119_Supplemental_Data.zip › Supplemental_Data/exPhaser_results/Neb/neb_122-152_annotation_statistics.csv]

statistic	detail
transcripts_contain_interval_range	ENSMUST00000036934.11, ENSMUST00000028320.13, ENSMUST00000075301.9
transcripts_overlap_interval_range	ENSMUST00000036934.11, ENSMUST00000028320.13, ENSMUST00000075301.9, ENSMUST00000137410.7, ENSMUST00000135200.1, ENSMUST00000152851.1, ENSMUST00000131236.1, ENSMUST00000148356.2
transcript_dropped	ENSMUST00000148356.2, ENSMUST00000152851.1, ENSMUST00000135200.1, ENSMUST00000137410.7, ENSMUST00000131236.1
original_interval_range	chr2:[52149589,52187515)/-
transcript_interval_range	chr2:[52149589,52187515)/-
