# Supplementary material for: A long-read RNA-seq approach to identify novel transcripts of very large genes
Source: Genome Res. 2020 Jun;30(6):885–97. doi: 10.1101/gr.259903.119 (PMC7370890; doi:10.1101/gr.259903.119)
Supplement: Supplemental Material [file supp_gr.259903.119_Supplemental_Data.zip › Supplemental_Data/exPhaser_results/Nrap/nrap_2-40_annotation_statistics.csv]

statistic	detail
transcripts_contain_interval_range	ENSMUST00000167239.7, ENSMUST00000073536.12, ENSMUST00000040711.14, ENSMUST00000095947.10, ENSMUST00000166203.1
transcripts_overlap_interval_range	ENSMUST00000167239.7, ENSMUST00000073536.12, ENSMUST00000040711.14, ENSMUST00000095947.10, ENSMUST00000169099.7, ENSMUST00000166203.1
transcript_dropped	ENSMUST00000169099.7
original_interval_range	chr19:[56321722,56389484)/-
transcript_interval_range	chr19:[56321722,56389484)/-
