# Supplementary material for: A long-read RNA-seq approach to identify novel transcripts of very large genes
Source: Genome Res. 2020 Jun;30(6):885–97. doi: 10.1101/gr.259903.119 (PMC7370890; doi:10.1101/gr.259903.119)
Supplement: Supplemental Material [file supp_gr.259903.119_Supplemental_Data.zip › Supplemental_Data/exPhaser_results/Nrap/nrap_2-40_read_statistics.csv]

	all_reads	all_reads	reads_contain_interval	reads_contain_interval	reads_overlap_interval	reads_overlap_interval	original_interval_range	read_interval_range
	cluster_count	fl_count	cluster_count	fl_count	cluster_count	fl_count
samples
cardiac	20286	96946	37	555	43	567	chr19:[56321722,56389484)/-	chr19:[56321722,56389484)/-
edl	21767	101804	53	837	68	863	chr19:[56321722,56389484)/-	chr19:[56321722,56389484)/-
soleus	19110	117237	91	2544	116	2622	chr19:[56321722,56389484)/-	chr19:[56321722,56389484)/-
