# Supplementary material for: A long-read RNA-seq approach to identify novel transcripts of very large genes
Source: Genome Res. 2020 Jun;30(6):885–97. doi: 10.1101/gr.259903.119 (PMC7370890; doi:10.1101/gr.259903.119)
Supplement: Supplemental Material [file supp_gr.259903.119_Supplemental_Data.zip › Supplemental_Data/exPhaser_results/Ttn/ttn_312_annotation_statistics.csv]

statistic	detail
transcripts_contain_interval_range	ENSMUST00000011934.11, ENSMUST00000099981.8, ENSMUST00000111882.8, ENSMUST00000111846.8
transcripts_overlap_interval_range	ENSMUST00000011934.11, ENSMUST00000099981.8, ENSMUST00000111882.8, ENSMUST00000111846.8
transcript_dropped
original_interval_range	chr2:[76705030,76706593)/-
transcript_interval_range	chr2:[76705030,76706593)/-
