# Supplementary material for: A long-read RNA-seq approach to identify novel transcripts of very large genes
Source: Genome Res. 2020 Jun;30(6):885–97. doi: 10.1101/gr.259903.119 (PMC7370890; doi:10.1101/gr.259903.119)
Supplement: Supplemental Material [file supp_gr.259903.119_Supplemental_Data.zip › Supplemental_Data/exPhaser_results/Ttn/ttn_45-169_annotation_statistics.csv]

statistic	detail
transcripts_contain_interval_range	ENSMUST00000011934.11, ENSMUST00000099981.8, ENSMUST00000111882.8, ENSMUST00000111846.8, ENSMUST00000134720.7
transcripts_overlap_interval_range	ENSMUST00000011934.11, ENSMUST00000099981.8, ENSMUST00000111882.8, ENSMUST00000111846.8, ENSMUST00000134720.7, ENSMUST00000148747.7, ENSMUST00000149616.7, ENSMUST00000152185.7, ENSMUST00000130915.7, ENSMUST00000155365.7, ENSMUST00000128071.7, ENSMUST00000142251.7, ENSMUST00000137854.7, ENSMUST00000156257.1, ENSMUST00000150741.1, ENSMUST00000190813.2, ENSMUST00000151097.7, ENSMUST00000126515.1, EN…
transcript_dropped	ENSMUST00000130915.7, ENSMUST00000148747.7, ENSMUST00000150741.1, ENSMUST00000128071.7, ENSMUST00000137854.7, ENSMUST00000138542.1, ENSMUST00000139832.1, ENSMUST00000142251.7, ENSMUST00000126515.1, ENSMUST00000152185.7, ENSMUST00000156257.1, ENSMUST00000190813.2, ENSMUST00000155365.7, ENSMUST00000151097.7, ENSMUST00000149616.7
original_interval_range	chr2:[76817839,76907308)/-
transcript_interval_range	chr2:[76817839,76907308)/-
