# Supplementary material for: A long-read RNA-seq approach to identify novel transcripts of very large genes
Source: Genome Res. 2020 Jun;30(6):885–97. doi: 10.1101/gr.259903.119 (PMC7370890; doi:10.1101/gr.259903.119)
Supplement: Supplemental Material [file supp_gr.259903.119_Supplemental_Data.zip › Supplemental_Data/sanger_sequences/Nrap_Cardiac2_Band1_F_C02.seq]

>P10_CAR3_Band1_L_oPU3_2018-10-30_C02
GCTATTGAGACAGAGGAGGGCAGCTTCCCGGCCATGATCACCCCAGCGTATCAGAACGCCAAGAAGGCCAATGAACTTGT
TAGTGACATAAAATACCGGCAGGACTTCCATAAGATGAAAGGTGCAGCGCATTTTCACTCCCTTGCAGCCCAGGACAACT
TGGTTCTTAAGCGAGCTCAGAGTGTGAGCAAGCTTGTGAGTGAGAATAAATATAAAGAAAACTATCAGACCCAGCTGAGA
GGCCACTATGACGGAGTCGGCATGGACAGACGCATGCTCCACGCTCTCAAAGTTGGCAGCCTGGCTAGCAATGTTGCCTA
CAAGGCTGATTATAAACATGACGTTGTGGATTACAACTACCTGGCCACTGCCACTCCATTCTACCAAACAACGATGAGGG
TGGTGCCCGGGGGAA
