# Supplementary material for: A long-read RNA-seq approach to identify novel transcripts of very large genes
Source: Genome Res. 2020 Jun;30(6):885–97. doi: 10.1101/gr.259903.119 (PMC7370890; doi:10.1101/gr.259903.119)
Supplement: Supplemental Material [file supp_gr.259903.119_Supplemental_Data.zip › Supplemental_Data/sanger_sequences/Nrap_EDL2_Band1_F_E02.seq]

>P10_EDL3_Band1_L_oPU3_2018-10-30_E02
ACATAAGAGACAGAGGAGGGCAGCTTCCCGGCCATGATCACCCCAGCGTATCAGAACGCCAAGAAGGCCAATGAACTTGT
TAGTGACATAAAATACCGGCAGGACTTCCATAAGATGAAAGGTGCAGCGCATTTTCACTCCCTTGCAGCCCAGGACAACT
TGGTTCTTAAGCGAGCTCAGAGTGTGAGCAAGCTTGTGAGTGAGGTGGAGTACAAGAAGGGTCTGGAGAATAGTAAAGGT
CACAGTATCAACTACTGTGAGACACCCCAGTTCAGGAATGTGAGCAAGATCTCAAAATTCACCAGCGATAATAAATATAA
AGAAAACTATCAGACCCAGCTGAGAGGCCACTATGACGGAGTCGGCATGGACAGACGCATGCTCCACGCTCTCAAAGTTG
GCAGCCTGGCGAGCAATGTTGCCTACAAGGCTGATTATAAACATGACGTTGTGGATTACAACTACCTGGCCACTGCCACT
CCATTCTACCAAACAACGATGAGGCTGGG
