# Supplementary material for: A long-read RNA-seq approach to identify novel transcripts of very large genes
Source: Genome Res. 2020 Jun;30(6):885–97. doi: 10.1101/gr.259903.119 (PMC7370890; doi:10.1101/gr.259903.119)
Supplement: Supplemental Material [file supp_gr.259903.119_Supplemental_Data.zip › Supplemental_Data/sanger_sequences/Nrap_EDL2_Band1_R_F02.seq]

>P10_EDL3_Band1_R_oPU4_2018-10-30_F02
AGGTGACGTGAGTGGCAGTGGGCCGGGTAGTTTGTAATCCACAACGTCATGTTTATAATCAGCCTTGTAGGCAACATTGC
TAGCCAGGCTGCCAACTTTGAGAGCGTGGAGCATGCGTCTGTCCATGCCGACTCCGTCATAGTGGCCTCTCAGCTGGGTC
TGATAGTTTTCTTTATATTTATTATCGCTGGTGAATTTTGAGATCTTGCTCACATTCCTGAACTGGGGTGTCTCACAGTA
GTTGATACTGTGACCTTTACTATTCTCCAGACCCTTCTTGTACTCCACCTCACTCACAAGCTTGCTCACACTCTGAGCTC
GCTTAAGAACCAAGTTGTCCTGGGCTGCAAGGGAGTGAAAATGCGCTGCACCTTTCATCTTATGGAAGTCCTGCCGGTAT
TTTATGTCACTAACAAGTTCATTGGCCTTCTTGGCGTTCTGATACGCTGGGGTGATCATGGCCGGGAAGCTGCCCTTTCC
TCTGGGTTCATCACACTCTTCTGAGTAAACCTGGAAAAAAAAAATCCAAAAA
