# Supplementary material for: A long-read RNA-seq approach to identify novel transcripts of very large genes
Source: Genome Res. 2020 Jun;30(6):885–97. doi: 10.1101/gr.259903.119 (PMC7370890; doi:10.1101/gr.259903.119)
Supplement: Supplemental Material [file supp_gr.259903.119_Supplemental_Data.zip › Supplemental_Data/sanger_sequences/README.txt]

Sanger sequencing data notes

- Original sequence file names were renamed to match with figure labels (3C, 3D,4C, 4D, 5C and 5D)
- Fasta headers in '.seq' files are left as original file names. 
- See definitions for original file names below if there is confusion:
	+ P7 = Nebulin exon 138 primers
	+ P10 = Nrap exon 12 primers
	+ P12 = Titin exon 191 primers
	+ L = Left or Forward primer
	+ R = Right or Reverse primer
	+ CAR3/EDL3/SOL3 = Cardiac/EDL/Soleus muscle from mouse 2 (as named in manuscript)
	+ CAR4/EDL4/SOL4 = Cardiac/EDL/Soleus muscle from mouse 3 (as named in manuscript)
		- Internalally there were 4 mice, but only mouse 1, 3 and 4 were used for experiments (renamed 3 and 4 to 2 and 3 respectively in the manuscript)
	+ oPU1 = oligo my initials and primer number
	+ 2018-10-30 = date sent for sequencing
	+ A01 = sequencing well ID
