# Supplementary material for: A long-read RNA-seq approach to identify novel transcripts of very large genes
Source: Genome Res. 2020 Jun;30(6):885–97. doi: 10.1101/gr.259903.119 (PMC7370890; doi:10.1101/gr.259903.119)
Supplement: Supplemental Material [file supp_gr.259903.119_Supplemental_Data.zip › Supplemental_Data/sanger_sequences/Ttn_EDL2_Band1_R_D04.seq]

>P12_EDL3_Band1_R_oPU6_2018-10-30_D04
GCGGATATCTCATCTTCATCAGTAAGTATTTCAATCTCCCTGTTTCGATGATCTCCTCATCCCCTTTGTACCAAATCACT
TCTGCCCCAGGCTTGGAGACTTCACACACCAGTTTGATAGTGTCTCCTTCACTAACTTCAAGGTTGGCAAGATTTTTTGT
GAAGACAGCTTCTTCTTCTAGGACTGTCAGCATGCCGGAAGTTCTTGCTGTCCTCACTTCACAGGAATATTCTGCTTCAT
CATTCAGTAGACATTTGTTGATGACAAGAATTCGTACTGCTCCCTTAGAAATGATGTCATACTTTTTGCCCTTTTTAATT
TCAGCACCATCTTTAAACCACTGAACCTTCTCATTTTCTTTGGAAATTTCGCACTCGAACCGAGCAGTTTCTTTTTCTTT
GACTTGGAGGTCTGTGAGTGGTCTTAAGAATTCCACATGAGGAGGAACAACATTCAGGTTACAGGAGGTCTTAAAATCTT
TAGCATCACAAGTGTACGTTTTGATATCCTCTGGGGTACAACCATGAATAATGAGCTTCCTGACCCTGCCATCAGCAACG
ATTTCATACTTCTTGCTTTTGAGGATTTCTGTCCCATTTTTGAACCATTTCACTTTGGCATTTTCTCTGGATACTTCACA
CTCCAGTACTGCAGTGGCCTCCTCTTCGACCGTCTGGTCCTCAAGAGGCGTAGTGAACTCAACCGGGGGTTCTTTTCACA
AAGAAATTGACCTGAATTTTTAAATCCATTTGCTTTG
