# Supplementary material for: A long-read RNA-seq approach to identify novel transcripts of very large genes
Source: Genome Res. 2020 Jun;30(6):885–97. doi: 10.1101/gr.259903.119 (PMC7370890; doi:10.1101/gr.259903.119)
Supplement: Supplemental Material [file supp_gr.259903.119_Supplemental_Code.zip]

Archive with 69 entries (56 files):
- isoseq_manuscript_resources-master/
- isoseq_manuscript_resources-master/.gitignore
- isoseq_manuscript_resources-master/LICENSE
- isoseq_manuscript_resources-master/README.md
- isoseq_manuscript_resources-master/s0_isoseq_notes/
- isoseq_manuscript_resources-master/s0_isoseq_notes/README.md
- isoseq_manuscript_resources-master/s0_isoseq_notes/bench_protocols/
- isoseq_manuscript_resources-master/s0_isoseq_notes/bench_protocols/IsoSeq_bench_protocol.pdf
- isoseq_manuscript_resources-master/s0_isoseq_notes/bench_protocols/protocol_links.txt
- isoseq_manuscript_resources-master/s0_isoseq_notes/data_processing/
- isoseq_manuscript_resources-master/s0_isoseq_notes/data_processing/install_pbtranscript-tofu.md
- isoseq_manuscript_resources-master/s0_isoseq_notes/data_processing/install_updated_quiver.md
- isoseq_manuscript_resources-master/s0_isoseq_notes/data_processing/IsoSeq_bioinformatics_workflow.md
- isoseq_manuscript_resources-master/s1b_shortread_data_processing/
- isoseq_manuscript_resources-master/s1b_shortread_data_processing/README.md
- isoseq_manuscript_resources-master/s1b_shortread_data_processing/s1_fastqc.swarm
- isoseq_manuscript_resources-master/s1b_shortread_data_processing/s2_trim.swarm
- isoseq_manuscript_resources-master/s1b_shortread_data_processing/s3_fastqc_again.swarm
- isoseq_manuscript_resources-master/s1b_shortread_data_processing/s4_index_genome_sbatch.sh
- isoseq_manuscript_resources-master/s1b_shortread_data_processing/s5_edl_map_sbatch.sh
- isoseq_manuscript_resources-master/s1b_shortread_data_processing/s5_soleus_map_sbatch.sh
- isoseq_manuscript_resources-master/s1b_shortread_data_processing/s6_index_bams_sbatch.sh
- isoseq_manuscript_resources-master/s1_scripts_for_processing_rawdata/
- isoseq_manuscript_resources-master/s1_scripts_for_processing_rawdata/README.md
- isoseq_manuscript_resources-master/s1_scripts_for_processing_rawdata/s0_copyData.mk
- isoseq_manuscript_resources-master/s1_scripts_for_processing_rawdata/s1_genCCS.mk
- isoseq_manuscript_resources-master/s1_scripts_for_processing_rawdata/s1_genCCS.py
- isoseq_manuscript_resources-master/s1_scripts_for_processing_rawdata/s2_genRoi.py
- isoseq_manuscript_resources-master/s1_scripts_for_processing_rawdata/s2_genRoi_mod.py
- isoseq_manuscript_resources-master/s1_scripts_for_processing_rawdata/s3_demultiplexFlncFasta.py
- isoseq_manuscript_resources-master/s1_scripts_for_processing_rawdata/s3_genClassify.py
- isoseq_manuscript_resources-master/s1_scripts_for_processing_rawdata/s4_genCluster.py
- isoseq_manuscript_resources-master/s1_scripts_for_processing_rawdata/s5_mergeFastq.py
- isoseq_manuscript_resources-master/s1_scripts_for_processing_rawdata/s6_indexRef.sh
- isoseq_manuscript_resources-master/s1_scripts_for_processing_rawdata/s7_sortCollapse.sh
- isoseq_manuscript_resources-master/s1_scripts_for_processing_rawdata/s8_starMap.sh
- isoseq_manuscript_resources-master/s1_scripts_for_processing_rawdata/s9_sortCount.sh
- isoseq_manuscript_resources-master/s2_exCOVator_analysis_pipeline/
- isoseq_manuscript_resources-master/s2_exCOVator_analysis_pipeline/environment.yml
- isoseq_manuscript_resources-master/s2_exCOVator_analysis_pipeline/exCOVator_implementation.pdf
- isoseq_manuscript_resources-master/s2_exCOVator_analysis_pipeline/README.md
- isoseq_manuscript_resources-master/s2_exCOVator_analysis_pipeline/s1_htseq.sh
- isoseq_manuscript_resources-master/s2_exCOVator_analysis_pipeline/s3_selectGencodeAnnot.py
- isoseq_manuscript_resources-master/s2_exCOVator_analysis_pipeline/s4_dexseq_prepare_annotation.py
- isoseq_manuscript_resources-master/s2_exCOVator_analysis_pipeline/s5_exCOVator.py
- isoseq_manuscript_resources-master/s2_exCOVator_analysis_pipeline/s6_filterDiffUsedExons.py
- isoseq_manuscript_resources-master/s2_exCOVator_analysis_pipeline/s7_getGeneSummaries.py
- isoseq_manuscript_resources-master/s2_exCOVator_analysis_pipeline/bams/
- isoseq_manuscript_resources-master/s2_exCOVator_analysis_pipeline/bams/download_data.md
- isoseq_manuscript_resources-master/s2_exCOVator_analysis_pipeline/refs/
- isoseq_manuscript_resources-master/s2_exCOVator_analysis_pipeline/refs/download_gencode_gtf.sh
- isoseq_manuscript_resources-master/s3_exPhaser_analysis_pipeline/
- isoseq_manuscript_resources-master/s3_exPhaser_analysis_pipeline/enviornment.yml
- isoseq_manuscript_resources-master/s3_exPhaser_analysis_pipeline/exPhaser.py
- isoseq_manuscript_resources-master/s3_exPhaser_analysis_pipeline/exPhaser_implementation.pdf
- isoseq_manuscript_resources-master/s3_exPhaser_analysis_pipeline/README.md
- isoseq_manuscript_resources-master/s3_exPhaser_analysis_pipeline/bams/
- isoseq_manuscript_resources-master/s3_exPhaser_analysis_pipeline/bams/download_data.md
- isoseq_manuscript_resources-master/s3_exPhaser_analysis_pipeline/bed_files/
- isoseq_manuscript_resources-master/s3_exPhaser_analysis_pipeline/bed_files/neb_122-152.bed
- isoseq_manuscript_resources-master/s3_exPhaser_analysis_pipeline/bed_files/nrap_2-40.bed
- isoseq_manuscript_resources-master/s3_exPhaser_analysis_pipeline/bed_files/ttn_10-14.bed
- isoseq_manuscript_resources-master/s3_exPhaser_analysis_pipeline/bed_files/ttn_190-192.bed
- isoseq_manuscript_resources-master/s3_exPhaser_analysis_pipeline/bed_files/ttn_311-313.bed
- isoseq_manuscript_resources-master/s3_exPhaser_analysis_pipeline/bed_files/ttn_45-169.bed
- isoseq_manuscript_resources-master/s3_exPhaser_analysis_pipeline/bed_files/ttn_45-50.bed
- isoseq_manuscript_resources-master/s3_exPhaser_analysis_pipeline/bed_files/ttn_alt3prime45-44.bed
- isoseq_manuscript_resources-master/s3_exPhaser_analysis_pipeline/refs/
- isoseq_manuscript_resources-master/s3_exPhaser_analysis_pipeline/refs/download_gencode_gtf.sh
