# Supplementary material for: A long-read RNA-seq approach to identify novel transcripts of very large genes
Source: Genome Res. 2020 Jun;30(6):885–97. doi: 10.1101/gr.259903.119 (PMC7370890; doi:10.1101/gr.259903.119)
Supplement: Supplemental Material [file supp_gr.259903.119_Supplemental_Code.zip › isoseq_manuscript_resources-master/README.md]

### Resources for muscle IsoSeq publication
Brian Uapinyoying
Updated: 3/2/2020

1. `s0_isoseq_notes` contains the IsoSeq bench protocols related to sequencing on the PacBio RS II and notes on the bioinformatics processing steps of the raw h5 files to aligned bam files.

2. `s1_isoseq_data_processing` has all the scripts used to process the data through the IsoSeq method using smrtAnalysis 2.3 on a cluster with Slurm. A few custom scripts were used for demultiplexing and merging fastq files.

3. `s1b_shortread_data_processing` contains all scripts to process published short-read data used to compare with our long-read (isoseq) data. https://www.ncbi.nlm.nih.gov/pmc/articles/PMC6070147/

3. `s2_exCOVator_analysis_pipeline` - scripts for identifying unannotated and differentially used exons using an exon-based method.

4. `s3_exPhaser_analysis_pipeline` - scripts for phasing multiple exons of a transcript, mapping the phasing pattern to known annotations and quantifying the number of sample reads matching the pattern.
