# Supplementary material for: A long-read RNA-seq approach to identify novel transcripts of very large genes
Source: Genome Res. 2020 Jun;30(6):885–97. doi: 10.1101/gr.259903.119 (PMC7370890; doi:10.1101/gr.259903.119)
Supplement: Supplemental Material [file supp_gr.259903.119_Supplemental_Code.zip › isoseq_manuscript_resources-master/s0_isoseq_notes/README.md]

# IsoSeqNotes
Various notes on running PacBio Iso-Seq method using smrtAnalysis 2.3.0.  Notes involve installations, protocols, navigating bugs, and workflow issues. 
