# Supplementary material for: A long-read RNA-seq approach to identify novel transcripts of very large genes
Source: Genome Res. 2020 Jun;30(6):885–97. doi: 10.1101/gr.259903.119 (PMC7370890; doi:10.1101/gr.259903.119)
Supplement: Supplemental Material [file supp_gr.259903.119_Supplemental_Code.zip › isoseq_manuscript_resources-master/s0_isoseq_notes/bench_protocols/protocol_links.txt]

## Links to library and sequencing protocols
Brian Uapinyoying
Updated 11/05/2019

The library kit and barcode kit: 
- https://www.pacb.com/products-and-services/consumables/pacbio-rs-ii-consumables/sample-and-template-preparation-kits/

For sequencing:
- https://www.pacb.com/products-and-services/consumables/pacbio-rs-ii-consumables/smrt-cells-sequencing-reagent-kits-and-accessories/
- DNA/Polymerase Binding Kit P6 V2 (#100-372-700) 
- DNA P6 Control Complex (#100-356-500)
- DNA Sequencing Reagent 4.0 (#100-356-200)
- SmrtCells (#100-171-800)

SmrtAnalysis 2.3: 
- https://www.pacb.com/support/software-downloads/
