# Supplementary material for: A long-read RNA-seq approach to identify novel transcripts of very large genes
Source: Genome Res. 2020 Jun;30(6):885–97. doi: 10.1101/gr.259903.119 (PMC7370890; doi:10.1101/gr.259903.119)
Supplement: Supplemental Material [file supp_gr.259903.119_Supplemental_Code.zip › isoseq_manuscript_resources-master/s1b_shortread_data_processing/s2_trim.swarm]

java -Xmx5g -jar $TRIMMOJAR PE -threads 8 -phred33 -trimlog \
/isoseq_project/shortread/results/s2_trimmed/trim_logs/EDL \
/isoseq_project/shortread/data/EDL_CTR_SRR7415846_1.fastq \
/isoseq_project/shortread/data/EDL_CTR_SRR7415846_2.fastq \
/isoseq_project/shortread/results/s2_trimmed/EDL_CTR_SRR7415846_1_paired.fastq \
/isoseq_project/shortread/results/s2_trimmed/EDL_CTR_SRR7415846_1_unpaired.fastq \
/isoseq_project/shortread/results/s2_trimmed/EDL_CTR_SRR7415846_2_paired.fastq \
/isoseq_project/shortread/results/s2_trimmed/EDL_CTR_SRR7415846_2_unpaired.fastq ILLUMINACLIP:/usr/local/apps/trimmomatic/Trimmomatic-0.36/adapters/TruSeq3-PE.fa:2:30:10 HEADCROP:15 TRAILING:20 SLIDINGWINDOW:4:20 MINLEN:15

java -Xmx5g -jar $TRIMMOJAR PE -threads 8 -phred33 -trimlog \
/isoseq_project/shortread/results/s2_trimmed/trim_logs/SOLEUS \
/isoseq_project/shortread/data/SOLEUS_CTR_SRR7415850_1.fastq \
/isoseq_project/shortread/data/SOLEUS_CTR_SRR7415850_2.fastq \
/isoseq_project/shortread/results/s2_trimmed/SOLEUS_CTR_SRR7415850_1_paired.fastq \
/isoseq_project/shortread/results/s2_trimmed/SOLEUS_CTR_SRR7415850_1_unpaired.fastq \
/isoseq_project/shortread/results/s2_trimmed/SOLEUS_CTR_SRR7415850_2_paired.fastq \
/isoseq_project/shortread/results/s2_trimmed/SOLEUS_CTR_SRR7415850_2_unpaired.fastq ILLUMINACLIP:/usr/local/apps/trimmomatic/Trimmomatic-0.36/adapters/TruSeq3-PE.fa:2:30:10 HEADCROP:15 TRAILING:20 SLIDINGWINDOW:4:20 MINLEN:15
