# Supplementary material for: A long-read RNA-seq approach to identify novel transcripts of very large genes
Source: Genome Res. 2020 Jun;30(6):885–97. doi: 10.1101/gr.259903.119 (PMC7370890; doi:10.1101/gr.259903.119)
Supplement: Supplemental Material [file supp_gr.259903.119_Supplemental_Code.zip › isoseq_manuscript_resources-master/s1b_shortread_data_processing/s3_fastqc_again.swarm]

fastqc -o /isoseq_project/shortread/results/s3_fastqc_again -f fastq /isoseq_project/shortread/results/s2_trimmed/EDL_CTR_SRR7415846_1_paired.fastq
fastqc -o /isoseq_project/shortread/results/s3_fastqc_again -f fastq /isoseq_project/shortread/results/s2_trimmed/EDL_CTR_SRR7415846_2_paired.fastq
fastqc -o /isoseq_project/shortread/results/s3_fastqc_again -f fastq /isoseq_project/shortread/results/s2_trimmed/SOLEUS_CTR_SRR7415850_1_paired.fastq
fastqc -o /isoseq_project/shortread/results/s3_fastqc_again -f fastq /isoseq_project/shortread/results/s2_trimmed/SOLEUS_CTR_SRR7415850_2_paired.fastq
