# Supplementary material for: A long-read RNA-seq approach to identify novel transcripts of very large genes
Source: Genome Res. 2020 Jun;30(6):885–97. doi: 10.1101/gr.259903.119 (PMC7370890; doi:10.1101/gr.259903.119)
Supplement: Supplemental Material [file supp_gr.259903.119_Supplemental_Code.zip › isoseq_manuscript_resources-master/s1b_shortread_data_processing/s4_index_genome_sbatch.sh]

#! /bin/bash
# this file is s4_index_genome_sbatch.sh
set -o pipefail
set -e

function fail {
    echo "$@" >&2
    exit 1
}

module load samtools/1.6 || fail "could not load samtools module"
module load STAR/2.5.2a        || fail "could not load STAR module"

GENOME=/isoseq_project/references

cd $GENOME || fail "no such directory"

STAR \
    --runThreadN $SLURM_CPUS_PER_TASK \
    --runMode genomeGenerate \
    --genomeDir $GENOME \
    --genomeFastaFiles $GENOME/GRCm38.primary_assembly.genome.fa \
    --sjdbGTFfile $GENOME/gencode.vM10.primary_assembly.annotation.gtf \
    --sjdbOverhang 100 \
    --outTmpDir=/lscratch/$SLURM_JOB_ID/STARtmp
