# Supplementary material for: A long-read RNA-seq approach to identify novel transcripts of very large genes
Source: Genome Res. 2020 Jun;30(6):885–97. doi: 10.1101/gr.259903.119 (PMC7370890; doi:10.1101/gr.259903.119)
Supplement: Supplemental Material [file supp_gr.259903.119_Supplemental_Code.zip › isoseq_manuscript_resources-master/s1b_shortread_data_processing/s6_index_bams_sbatch.sh]

#! /bin/bash
# this file is s6_index_bams_sbatch.sh
set -o pipefail
set -e

function fail {
    echo "$@" >&2
    exit 1
}

module load samtools/1.6 || fail "could not load samtools module"

BAMS=/isoseq_project/shortread/results/s5_mapped

cd $BAMS || fail "no such directory"

samtools index EDL_CTR_SRR7415846_sorted.bam
samtools index SOLEUS_CTR_SRR7415850_sorted.bam
