# Supplementary material for: A long-read RNA-seq approach to identify novel transcripts of very large genes
Source: Genome Res. 2020 Jun;30(6):885–97. doi: 10.1101/gr.259903.119 (PMC7370890; doi:10.1101/gr.259903.119)
Supplement: Supplemental Material [file supp_gr.259903.119_Supplemental_Code.zip › isoseq_manuscript_resources-master/s2_exCOVator_analysis_pipeline/environment.yml]

# run: conda env create --file environment.yml
name: excovator-env
dependencies:
- python=2.7
- anaconda
- pandas
- tqdm
- matplotlib
- biopython
- pip
- pip:
  - argparse
  - htseq
  - pyensembl
  - mygene
