# Supplementary material for: A long-read RNA-seq approach to identify novel transcripts of very large genes
Source: Genome Res. 2020 Jun;30(6):885–97. doi: 10.1101/gr.259903.119 (PMC7370890; doi:10.1101/gr.259903.119)
Supplement: Supplemental Material [file supp_gr.259903.119_Supplemental_Code.zip › isoseq_manuscript_resources-master/s2_exCOVator_analysis_pipeline/s1_htseq.sh]

#! /bin/bash

# Activate enviornment before running script
# conda activate excovator-env

htseq-count -f bam -i gene_name ./bams/cardiac.bam ./refs/mm10.gtf > ./output/cardiac_htseq-count.txt
htseq-count -f bam -i gene_name ./bams/edl.bam ./refs/mm10.gtf > ./output/edl_htseq-count.txt
htseq-count -f bam -i gene_name ./bams/soleus.bam ./refs/mm10.gtf > ./output/soleus_htseq-count.txt
