# Supplementary material for: A long-read RNA-seq approach to identify novel transcripts of very large genes
Source: Genome Res. 2020 Jun;30(6):885–97. doi: 10.1101/gr.259903.119 (PMC7370890; doi:10.1101/gr.259903.119)
Supplement: Supplemental Material [file supp_gr.259903.119_Supplemental_Code.zip › isoseq_manuscript_resources-master/s2_exCOVator_analysis_pipeline/bams/download_data.md]

### Download project files from GEO (Raw data stored in SRA)

- https://www.ncbi.nlm.nih.gov/geo/query/acc.cgi?acc=GSE138362
