# Supplementary material for: A long-read RNA-seq approach to identify novel transcripts of very large genes
Source: Genome Res. 2020 Jun;30(6):885–97. doi: 10.1101/gr.259903.119 (PMC7370890; doi:10.1101/gr.259903.119)
Supplement: Supplemental Material [file supp_gr.259903.119_Supplemental_Code.zip › isoseq_manuscript_resources-master/s2_exCOVator_analysis_pipeline/refs/download_gencode_gtf.sh]

#!/bin/bash

wget ftp://ftp.ebi.ac.uk/pub/databases/gencode/Gencode_mouse/release_M10/gencode.vM10.primary_assembly.annotation.gtf.gz
gunzip gencode.vM10.primary_assembly.annotation.gtf.gz
ln -s gencode.vM10.primary_assembly.annotation.gtf mm10.gtf
