# Supplementary material for: A long-read RNA-seq approach to identify novel transcripts of very large genes
Source: Genome Res. 2020 Jun;30(6):885–97. doi: 10.1101/gr.259903.119 (PMC7370890; doi:10.1101/gr.259903.119)
Supplement: Supplemental Material [file supp_gr.259903.119_Supplemental_Code.zip › isoseq_manuscript_resources-master/s3_exPhaser_analysis_pipeline/bed_files/neb_122-152.bed]

chr2	52149589	52149697	NM_010889_exon152	0	-
chr2	52150536	52150629	NM_010889_exon151	0	-
chr2	52150966	52151059	NM_010889_exon150	0	-
chr2	52151363	52151456	NM_010889_exon149	0	-
chr2	52153055	52153148	NM_010889_exon148	0	-
chr2	52153682	52153775	ENSMUST00000137410_exon3	0	-
chr2	52154553	52154662	u-002	0	-
chr2	52156354	52156447	ENSMUST00000075301_exon143	0	-
chr2	52157290	52157383	NM_010889_exon147	0	-
chr2	52157831	52157924	NM_010889_exon146	0	-
chr2	52159476	52159569	NM_010889_exon145	0	-
chr2	52160655	52160748	NM_010889_exon144	0	-
chr2	52161370	52161475	NM_010889_exon143	0	-
chr2	52162067	52162172	NM_010889_exon142	0	-
chr2	52162904	52163009	NM_010889_exon141	0	-
chr2	52163936	52164050	NM_010889_exon140	0	-
chr2	52164591	52164702	NM_010889_exon139	0	-
chr2	52165166	52165277	NM_010889_exon138	0	-
chr2	52167559	52167664	NM_010889_exon137	0	-
chr2	52177521	52177626	NM_010889.1_exon_128	0	-
chr2	52183731	52183836	NM_010889_exon_124	0	-
chr2	52185270	52185375	ENSMUST00000148356_exon7	0	-
chr2	52186011	52186116	NM_010889_exon_123	0	-
chr2	52187410	52187515	NM_010889_exon_122	0	-
