# Supplementary material for: A long-read RNA-seq approach to identify novel transcripts of very large genes
Source: Genome Res. 2020 Jun;30(6):885–97. doi: 10.1101/gr.259903.119 (PMC7370890; doi:10.1101/gr.259903.119)
Supplement: Supplemental Material [file supp_gr.259903.119_Supplemental_Code.zip › isoseq_manuscript_resources-master/s3_exPhaser_analysis_pipeline/bed_files/nrap_2-40.bed]

chr19	56321722	56322034	NM_008733_exon40	0	-
chr19	56323887	56323995	NM_008733_exon39	0	-
chr19	56327194	56327299	NM_008733_exon38	0	-
chr19	56328500	56328599	NM_008733_exon37	0	-
chr19	56364301	56364409	NM_008733_exon17	0	-
chr19	56374363	56374468	NM_008733_exon12	0	-
chr19	56389389	56389484	NM_008733_exon2	0	-
