# Supplementary material for: A long-read RNA-seq approach to identify novel transcripts of very large genes
Source: Genome Res. 2020 Jun;30(6):885–97. doi: 10.1101/gr.259903.119 (PMC7370890; doi:10.1101/gr.259903.119)
Supplement: Supplemental Material [file supp_gr.259903.119_Supplemental_Code.zip › isoseq_manuscript_resources-master/s3_exPhaser_analysis_pipeline/bed_files/ttn_10-14.bed]

chr2	76954795	76955088	NM_011652_exon14	0	-
chr2	76964474	76964612	NM_011652_exon13c	0	-
chr2	76965090	76965228	NM_011652_exon12c	0	-
chr2	76965776	76965914	NM_011652_exon11c	0	-
chr2	76967054	76967185	NM_011652_exon10	0	-
