# Supplementary material for: A long-read RNA-seq approach to identify novel transcripts of very large genes
Source: Genome Res. 2020 Jun;30(6):885–97. doi: 10.1101/gr.259903.119 (PMC7370890; doi:10.1101/gr.259903.119)
Supplement: Supplemental Material [file supp_gr.259903.119_Supplemental_Code.zip › isoseq_manuscript_resources-master/s3_exPhaser_analysis_pipeline/bed_files/ttn_190-192.bed]

chr2	76800482	76800580	NM_011652_exon192	0	-
chr2	76802230	76802497	NM_011652_exon191c	0	-
chr2	76803292	76803416	NM_011652_exon190	0	-
