# Supplementary material for: A long-read RNA-seq approach to identify novel transcripts of very large genes
Source: Genome Res. 2020 Jun;30(6):885–97. doi: 10.1101/gr.259903.119 (PMC7370890; doi:10.1101/gr.259903.119)
Supplement: Supplemental Material [file supp_gr.259903.119_Supplemental_Code.zip › isoseq_manuscript_resources-master/s3_exPhaser_analysis_pipeline/bed_files/ttn_45-50.bed]

chr2	76900757	76901035	NM_011652_exon50	0	-
chr2	76901464	76901742	NM_011652_exon49	0	-
chr2	76901841	76902122	NM_011652_exon48	0	-
chr2	76903063	76903626	NM_011652_exon47	0	-
chr2	76906254	76906532	NM_011652_exon46	0	-
chr2	76907308	76907308	NM_028004_exon45_3prime_50bp	0	-
